# Supplementary material for: A High-Resolution SNP Array-Based Linkage Map Anchors a New Domestic Cat Draft Genome Assembly and Provides Detailed Patterns of Recombination
Source: G3 (Bethesda). 2016 Mar 29;6(6):1607–16. doi: 10.1534/g3.116.028746 (PMC4889657; doi:10.1534/g3.116.028746)
Supplement: Supplemental Material [file supp_g3.116.028746_TableS1.xlsx]

## Sheet: A1
CM(LOD0.5)	LOD3	LOD2	LOD1	LOD0.5	LOD0.1	BIN(0.1)	BIN(region)
						chrA1.192079	chrA1.101758--chrA1.1211061(BIN)
						chrA1.243385	chrA1.101758--chrA1.4804771(BIN)
						chrA1.289048	chrA1.101758--chrA1.4804771(BIN)
						chrA1.329868	chrA1.101758--chrA1.9099367(BIN)
						chrA1.362930	chrA1.101758--chrA1.3429060(BIN)
						chrA1.420808	chrA1.101758--chrA1.3429060(BIN)
					chrA1.559688
						chrA1.578001	chrA1.101758--chrA1.3429060(BIN)
						chrA1.672934	chrA1.101758--chrA1.2837644(BIN)
						chrA1.748186	chrA1.101758--chrA1.2420865(BIN)
						chrA1.776134	chrA1.101758--chrA1.4804771(BIN)
						chrA1.799007	chrA1.2226164--chrA1.4804771(BIN)
						chrA1.829024	chrA1.101758--chrA1.1211061(BIN)
						chrA1.857928	chrA1.101758--chrA1.1211061(BIN)
						chrA1.871860	chrA1.101758--chrA1.1211061(BIN)
						chrA1.929687	chrA1.101758--chrA1.2837644(BIN)
						chrA1.967031	chrA1.101758--chrA1.2837644(BIN)
3.314				chrA1.979798	chrA1.979798
						chrA1.1000719	chrA1.101758--chrA1.4804771(BIN)
						chrA1.1046954	chrA1.101758--chrA1.3919419(BIN)
						chrA1.1229154	chrA1.101758--chrA1.2420865(BIN)
					chrA1.1257152
						chrA1.1313603	chrA1.101758--chrA1.1211061(BIN)
						chrA1.1340834	chrA1.101758--chrA1.17071514(BIN)
						chrA1.1363277	chrA1.101758--chrA1.3429060(BIN)
						chrA1.1445100	chrA1.2226164--chrA1.3429060(BIN)
						chrA1.1476223	chrA1.979798--chrA1.3429060(BIN)
						chrA1.1492504	chrA1.101758--chrA1.2837644(BIN)
						chrA1.1528605	chrA1.101758--chrA1.3429060(BIN)
						chrA1.1557316	chrA1.2226164--chrA1.3429060(BIN)
						chrA1.1571389	chrA1.101758--chrA1.1211061(BIN)
						chrA1.1606278	chrA1.101758--chrA1.1211061(BIN)
					chrA1.1629135
					chrA1.1389799
						chrA1.1652864	chrA1.101758--chrA1.1211061(BIN)
						chrA1.1679843	chrA1.101758--chrA1.3429060(BIN)
						chrA1.1713172	chrA1.2226164--chrA1.3429060(BIN)
						chrA1.1737277	chrA1.2226164--chrA1.3429060(BIN)
						chrA1.1757601	chrA1.101758--chrA1.2837644(BIN)
						chrA1.1779251	chrA1.101758--chrA1.3429060(BIN)
						chrA1.1842436	chrA1.101758--chrA1.3429060(BIN)
						chrA1.1874902	chrA1.2226164--chrA1.3429060(BIN)
						chrA1.1933488	chrA1.2226164--chrA1.3429060(BIN)
					chrA1.1957415
						chrA1.1980940	chrA1.101758--chrA1.3429060(BIN)
						chrA1.2020492	chrA1.2226164--chrA1.3546621(BIN)
						chrA1.2046638	chrA1.2226164--chrA1.3429060(BIN)
						chrA1.2183202	chrA1.2226164--chrA1.3429060(BIN)
						chrA1.2191461	chrA1.101758--chrA1.2837644(BIN)
						chrA1.2207506	chrA1.101758--chrA1.3429060(BIN)
3.824		chrA1.2420865	chrA1.2420865	chrA1.2420865	chrA1.2420865
3.844				chrA1.2226164	chrA1.2226164
						chrA1.2246684	chrA1.101758--chrA1.979798(BIN)
						chrA1.2294558	chrA1.2226164--chrA1.3429060(BIN)
						chrA1.2319526	chrA1.2226164--chrA1.3429060(BIN)
						chrA1.2358028	chrA1.2226164--chrA1.3429060(BIN)
						chrA1.2385581	chrA1.101758--chrA1.8784119(BIN)
						chrA1.2442206	chrA1.101758--chrA1.3919419(BIN)
						chrA1.2467294	chrA1.101758--chrA1.3429060(BIN)
						chrA1.2494711	chrA1.101758--chrA1.1211061(BIN)
						chrA1.2543552	chrA1.101758--chrA1.3429060(BIN)
						chrA1.2566234	chrA1.2226164--chrA1.3429060(BIN)
						chrA1.2717170	chrA1.979798--chrA1.3429060(BIN)
						chrA1.2758846	chrA1.101758--chrA1.17071514(BIN)
						chrA1.2799446	chrA1.101758--chrA1.2837644(BIN)
					chrA1.2928600
					chrA1.2668579
						chrA1.2952438	chrA1.101758--chrA1.2837644(BIN)
						chrA1.2988208	chrA1.2226164--chrA1.3429060(BIN)
						chrA1.3021295	chrA1.101758--chrA1.4804771(BIN)
						chrA1.3044383	chrA1.2226164--chrA1.3429060(BIN)
						chrA1.3095598	chrA1.2226164--chrA1.3429060(BIN)
						chrA1.3128518	chrA1.101758--chrA1.6464919(BIN)
						chrA1.3155758	chrA1.101758--chrA1.2837644(BIN)
						chrA1.3221381	chrA1.979798--chrA1.3429060(BIN)
						chrA1.3244553	chrA1.2226164--chrA1.3919419(BIN)
						chrA1.3287794	chrA1.101758--chrA1.2837644(BIN)
						chrA1.3324570	chrA1.2226164--chrA1.3919419(BIN)
						chrA1.3379889	chrA1.101758--chrA1.4804771(BIN)
4.857	chrA1.3429060	chrA1.3429060	chrA1.3429060	chrA1.3429060	chrA1.3429060
						chrA1.3456556	chrA1.3919419--chrA1.5146441(BIN)
5.187		chrA1.3546621	chrA1.3546621	chrA1.3546621	chrA1.3546621
					chrA1.3502768
						chrA1.3600693	chrA1.3669187--chrA1.4804771(BIN)
						chrA1.3625231	chrA1.3669187--chrA1.4804771(BIN)
5.553		chrA1.3669187	chrA1.3669187	chrA1.3669187	chrA1.3669187
						chrA1.3712187	chrA1.2226164--chrA1.4804771(BIN)
						chrA1.3786633	chrA1.3669187--chrA1.4804771(BIN)
						chrA1.3887439	chrA1.2226164--chrA1.4804771(BIN)
						chrA1.3904297	chrA1.979798--chrA1.3919419(BIN)
5.875			chrA1.3919419	chrA1.3919419	chrA1.3919419
						chrA1.4017471	chrA1.3669187--chrA1.4804771(BIN)
						chrA1.4037633	chrA1.2226164--chrA1.4864781(BIN)
						chrA1.4056492	chrA1.3919419--chrA1.5146441(BIN)
						chrA1.4083510	chrA1.2226164--chrA1.4804771(BIN)
						chrA1.4099523	chrA1.2226164--chrA1.5619382(BIN)
					chrA1.4124882
						chrA1.4168264	chrA1.3919419--chrA1.4804771(BIN)
						chrA1.4212578	chrA1.2226164--chrA1.4804771(BIN)
						chrA1.4234249	chrA1.4363164--chrA1.5146441(BIN)
						chrA1.4270494	chrA1.4363164--chrA1.5146441(BIN)
						chrA1.4284386	chrA1.4363164--chrA1.5146441(BIN)
						chrA1.4321345	chrA1.4363164--chrA1.4864781(BIN)
						chrA1.4336374	chrA1.4363164--chrA1.4864781(BIN)
						chrA1.4372945	chrA1.101758--chrA1.7109871(BIN)
						chrA1.4398670	chrA1.4363164--chrA1.4864781(BIN)
						chrA1.4491286	chrA1.4363164--chrA1.5146441(BIN)
						chrA1.4526435	chrA1.4363164--chrA1.5146441(BIN)
						chrA1.4580296	chrA1.4363164--chrA1.4864781(BIN)
						chrA1.4617130	chrA1.2226164--chrA1.6146380(BIN)
						chrA1.4675509	chrA1.4363164--chrA1.5146441(BIN)
						chrA1.4737102	chrA1.101758--chrA1.8230575(BIN)
						chrA1.4774050	chrA1.4363164--chrA1.5146441(BIN)
7.757		chrA1.4804771	chrA1.4804771	chrA1.4804771	chrA1.4804771
8.495				chrA1.4363164	chrA1.4363164
					chrA1.4710661
						chrA1.4830020	chrA1.4363164--chrA1.5733329(BIN)
9.555	chrA1.4864781	chrA1.4864781	chrA1.4864781	chrA1.4864781	chrA1.4864781
						chrA1.4938010	chrA1.4363164--chrA1.5146441(BIN)
					chrA1.4966280
						chrA1.4997465	chrA1.4363164--chrA1.6146380(BIN)
						chrA1.5020114	chrA1.4363164--chrA1.5146441(BIN)
						chrA1.5066130	chrA1.4363164--chrA1.5146441(BIN)
9.962		chrA1.5146441	chrA1.5146441	chrA1.5146441	chrA1.5146441
						chrA1.5165361	chrA1.4363164--chrA1.5146441(BIN)
						chrA1.5245753	chrA1.4363164--chrA1.5619382(BIN)
						chrA1.5285331	chrA1.4363164--chrA1.17071514(BIN)
						chrA1.5456824	chrA1.4864781--chrA1.5733329(BIN)
11.367		chrA1.5619382	chrA1.5619382	chrA1.5619382	chrA1.5619382
					chrA1.5511342
						chrA1.5706712	chrA1.4363164--chrA1.6146380(BIN)
11.72		chrA1.5733329	chrA1.5733329	chrA1.5733329	chrA1.5733329
						chrA1.5769077	chrA1.4363164--chrA1.6979600(BIN)
						chrA1.5835262	chrA1.5146441--chrA1.5733329(BIN)
						chrA1.5847640	chrA1.5619382--chrA1.6464919(BIN)
						chrA1.5880678	chrA1.5733329--chrA1.6464919(BIN)
						chrA1.5991710	chrA1.5146441--chrA1.5733329(BIN)
						chrA1.6022900	chrA1.5619382--chrA1.6464919(BIN)
12.513			chrA1.6077115	chrA1.6077115	chrA1.6077115
					chrA1.5194131
					chrA1.5339893
					chrA1.5948052
					chrA1.5566569
12.994				chrA1.6146380	chrA1.6146380
						chrA1.6209815	chrA1.5619382--chrA1.6146380(BIN)
13.094		chrA1.6250909	chrA1.6250909	chrA1.6250909	chrA1.6250909
						chrA1.6308679	chrA1.5619382--chrA1.6846347(BIN)
						chrA1.6362601	chrA1.5733329--chrA1.6250909(BIN)
						chrA1.6402449	chrA1.6146380--chrA1.6464919(BIN)
						chrA1.6406825	chrA1.5619382--chrA1.6250909(BIN)
					chrA1.6444314
						chrA1.6509389	chrA1.6146380--chrA1.6250909(BIN)
						chrA1.6552003	chrA1.6146380--chrA1.6250909(BIN)
						chrA1.6574422	chrA1.4363164--chrA1.7314358(BIN)
						chrA1.6642041	chrA1.6250909--chrA1.6464919(BIN)
						chrA1.6687507	chrA1.4363164--chrA1.7109871(BIN)
					chrA1.6735241
13.83		chrA1.6464919	chrA1.6464919	chrA1.6464919	chrA1.6464919
14.617		chrA1.6553692	chrA1.6553692	chrA1.6553692	chrA1.6553692
15.364				chrA1.6616355	chrA1.6616355
16.082				chrA1.6802101	chrA1.6802101
16.598		chrA1.6869172	chrA1.6869172	chrA1.6869172	chrA1.6869172
						chrA1.6869395	chrA1.6553692--chrA1.7314358(BIN)
						chrA1.6901549	chrA1.6553692--chrA1.6869172(BIN)
						chrA1.6919480	chrA1.6553692--chrA1.6846347(BIN)
16.84				chrA1.6938981	chrA1.6938981
16.84		chrA1.6979600	chrA1.6979600	chrA1.6979600	chrA1.6979600
					chrA1.6381408
						chrA1.7038145	chrA1.6802101--chrA1.6979600(BIN)
						chrA1.7064830	chrA1.6802101--chrA1.6979600(BIN)
17.902		chrA1.7109871	chrA1.7109871	chrA1.7109871	chrA1.7109871
						chrA1.7117938	chrA1.6802101--chrA1.6979600(BIN)
						chrA1.7151206	chrA1.5619382--chrA1.7109871(BIN)
						chrA1.7182590	chrA1.6802101--chrA1.6979600(BIN)
						chrA1.7226235	chrA1.101758--chrA1.7346309(BIN)
						chrA1.7247513	chrA1.6938981--chrA1.7109871(BIN)
						chrA1.7284793	chrA1.6938981--chrA1.6979600(BIN)
18.253		chrA1.7314358	chrA1.7314358	chrA1.7314358	chrA1.7314358
18.582	chrA1.7346309	chrA1.7346309	chrA1.7346309	chrA1.7346309	chrA1.7346309
						chrA1.7403349	chrA1.5733329--chrA1.7346309(BIN)
						chrA1.7427198	chrA1.6938981--chrA1.7109871(BIN)
19.919		chrA1.7489015	chrA1.7489015	chrA1.7489015	chrA1.7489015
					chrA1.7543218
						chrA1.7605583	chrA1.6938981--chrA1.7314358(BIN)
						chrA1.7632453	chrA1.6938981--chrA1.7109871(BIN)
						chrA1.7659477	chrA1.6938981--chrA1.7109871(BIN)
						chrA1.7805703	chrA1.6938981--chrA1.7346309(BIN)
21.13		chrA1.7832143	chrA1.7832143	chrA1.7832143	chrA1.7832143
21.9		chrA1.7857839	chrA1.7857839	chrA1.7857839	chrA1.7857839
						chrA1.7906823	chrA1.5619382--chrA1.9099367(BIN)
24.232		chrA1.8026124	chrA1.8026124	chrA1.8026124	chrA1.8026124
						chrA1.8075108	chrA1.7346309--chrA1.7832143(BIN)
						chrA1.8097427	chrA1.7346309--chrA1.7857839(BIN)
						chrA1.8173166	chrA1.5619382--chrA1.9099367(BIN)
						chrA1.8313623	chrA1.7346309--chrA1.7857839(BIN)
						chrA1.8374132	chrA1.7489015--chrA1.8135976(BIN)
						chrA1.8472474	chrA1.6938981--chrA1.8135976(BIN)
						chrA1.8591095	chrA1.7857839--chrA1.8200729(BIN)
						chrA1.8731866	chrA1.8135976--chrA1.8230575(BIN)
						chrA1.8817132	chrA1.8135976--chrA1.8690557(BIN)
						chrA1.8823146	chrA1.8135976--chrA1.8200729(BIN)
						chrA1.8850421	chrA1.8135976--chrA1.8230575(BIN)
						chrA1.8906276	chrA1.8135976--chrA1.8230575(BIN)
						chrA1.8998484	chrA1.8135976--chrA1.8230575(BIN)
						chrA1.9048153	chrA1.8200729--chrA1.8690557(BIN)
						chrA1.9181290	chrA1.8200729--chrA1.8690557(BIN)
						chrA1.9199471	chrA1.8403107--chrA1.8690557(BIN)
						chrA1.9225041	chrA1.8403107--chrA1.8690557(BIN)
						chrA1.9246343	chrA1.7346309--chrA1.9099367(BIN)
					chrA1.9427633
					chrA1.8544611
24.898			chrA1.8135976	chrA1.8135976	chrA1.8135976
24.898		chrA1.8200729	chrA1.8200729	chrA1.8200729	chrA1.8200729
					chrA1.8885984
					chrA1.8273503
25.433	chrA1.8230575		chrA1.8230575	chrA1.8230575	chrA1.8230575
26.231			chrA1.8403107	chrA1.8403107	chrA1.8403107
26.4			chrA1.8449408	chrA1.8449408	chrA1.8449408
					chrA1.8860453
27.373			chrA1.8784119	chrA1.8784119	chrA1.8784119
29.103	chrA1.9141455	chrA1.9141455	chrA1.9141455	chrA1.9141455	chrA1.9141455
28.515			chrA1.9099367	chrA1.9099367	chrA1.9099367
					chrA1.8967347
					chrA1.9449051
29.846		chrA1.9382981	chrA1.9382981	chrA1.9382981	chrA1.9382981
30.719	chrA1.9422940	chrA1.9422940	chrA1.9422940	chrA1.9422940	chrA1.9422940
						chrA1.9491574	chrA1.8403107--chrA1.8784119(BIN)
						chrA1.9635226	chrA1.101758--chrA1.17071514(BIN)
						chrA1.9687628	chrA1.8449408--chrA1.9099367(BIN)
						chrA1.9722185	chrA1.5733329--chrA1.17071514(BIN)
						chrA1.9745313	chrA1.8200729--chrA1.12135571(BIN)
						chrA1.9831402	chrA1.8449408--chrA1.9099367(BIN)
						chrA1.9885214	chrA1.8449408--chrA1.12135571(BIN)
						chrA1.9943311	chrA1.8449408--chrA1.12135571(BIN)
						chrA1.10044937	chrA1.9099367--chrA1.12135571(BIN)
						chrA1.10069240	chrA1.9099367--chrA1.12135571(BIN)
						chrA1.10114731	chrA1.9099367--chrA1.12135571(BIN)
						chrA1.10195680	chrA1.9141455--chrA1.12135571(BIN)
						chrA1.10271932	chrA1.9141455--chrA1.12135571(BIN)
						chrA1.10499026	chrA1.9382981--chrA1.10647027(BIN)
						chrA1.10551415	chrA1.9422940--chrA1.10301171(BIN)
						chrA1.10649702	chrA1.9422940--chrA1.9764019(BIN)
						chrA1.10702397	chrA1.9529844--chrA1.9764019(BIN)
						chrA1.10727987	chrA1.9422940--chrA1.9764019(BIN)
						chrA1.10767271	chrA1.8200729--chrA1.14404246(BIN)
						chrA1.10842660	chrA1.9529844--chrA1.9764019(BIN)
						chrA1.10897879	chrA1.10002193--chrA1.10301171(BIN)
						chrA1.10970265	chrA1.9529844--chrA1.9588077(BIN)
						chrA1.11105882	chrA1.9422940--chrA1.10301171(BIN)
						chrA1.11139839	chrA1.9382981--chrA1.12112402(BIN)
						chrA1.11216875	chrA1.9874657--chrA1.10301171(BIN)
						chrA1.11251903	chrA1.9422940--chrA1.10301171(BIN)
						chrA1.11292310	chrA1.9588077--chrA1.10301171(BIN)
						chrA1.11319288	chrA1.9529844--chrA1.10301171(BIN)
						chrA1.11357153	chrA1.10002193--chrA1.10301171(BIN)
						chrA1.11380089	chrA1.10002193--chrA1.10301171(BIN)
						chrA1.11415212	chrA1.9874657--chrA1.10301171(BIN)
						chrA1.11482464	chrA1.9422940--chrA1.11051155(BIN)
						chrA1.11504551	chrA1.9422940--chrA1.10301171(BIN)
						chrA1.11567056	chrA1.9422940--chrA1.10301171(BIN)
						chrA1.11598230	chrA1.9874657--chrA1.10301171(BIN)
						chrA1.11655675	chrA1.9874657--chrA1.10301171(BIN)
						chrA1.11724731	chrA1.9422940--chrA1.11051155(BIN)
						chrA1.11803771	chrA1.9874657--chrA1.10301171(BIN)
						chrA1.11827139	chrA1.9588077--chrA1.10301171(BIN)
						chrA1.11851941	chrA1.9529844--chrA1.10301171(BIN)
						chrA1.11877643	chrA1.9529844--chrA1.9764019(BIN)
						chrA1.11911679	chrA1.9529844--chrA1.10301171(BIN)
						chrA1.11966485	chrA1.10002193--chrA1.11051155(BIN)
						chrA1.11994792	chrA1.9529844--chrA1.10301171(BIN)
						chrA1.12041173	chrA1.10002193--chrA1.14404246(BIN)
						chrA1.12081258	chrA1.9874657--chrA1.10301171(BIN)
				chrA1.12135571	chrA1.12135571
32.225				chrA1.9764019	chrA1.9764019
32.225		chrA1.9529844	chrA1.9529844	chrA1.9529844	chrA1.9529844
33.339		chrA1.9588077	chrA1.9588077	chrA1.9588077	chrA1.9588077
34.433		chrA1.9874657	chrA1.9874657	chrA1.9874657	chrA1.9874657
34.715	chrA1.10002193	chrA1.10002193	chrA1.10002193	chrA1.10002193	chrA1.10002193
35.824		chrA1.10148192	chrA1.10148192	chrA1.10148192	chrA1.10148192
36.265		chrA1.10339797	chrA1.10339797	chrA1.10339797	chrA1.10339797
36.953		chrA1.10523617	chrA1.10523617	chrA1.10523617	chrA1.10523617
37.215		chrA1.10647027	chrA1.10647027	chrA1.10647027	chrA1.10647027
37.924		chrA1.10869151	chrA1.10869151	chrA1.10869151	chrA1.10869151
38.126	chrA1.10927799	chrA1.10927799		chrA1.10927799	chrA1.10927799
38.469		chrA1.11010059	chrA1.11010059	chrA1.11010059	chrA1.11010059
38.469	chrA1.11051155	chrA1.11051155	chrA1.11051155	chrA1.11051155	chrA1.11051155
38.469		chrA1.11760022	chrA1.11760022	chrA1.11760022	chrA1.11760022
					chrA1.11183487
39.295		chrA1.12112402	chrA1.12112402	chrA1.12112402	chrA1.12112402
						chrA1.12156639	chrA1.10148192--chrA1.10339797(BIN)
						chrA1.12197590	chrA1.10002193--chrA1.12708213(BIN)
						chrA1.12259863	chrA1.10148192--chrA1.10301171(BIN)
						chrA1.12285353	chrA1.10002193--chrA1.10301171(BIN)
						chrA1.12307782	chrA1.10002193--chrA1.12112402(BIN)
						chrA1.12362667	chrA1.10002193--chrA1.10869151(BIN)
39.575		chrA1.12394552	chrA1.12394552	chrA1.12394552	chrA1.12394552
						chrA1.12427525	chrA1.10148192--chrA1.10301171(BIN)
						chrA1.12477563	chrA1.9141455--chrA1.12135571(BIN)
						chrA1.12525127	chrA1.10523617--chrA1.10869151(BIN)
						chrA1.12564122	chrA1.10523617--chrA1.12112402(BIN)
						chrA1.12704629	chrA1.10148192--chrA1.10869151(BIN)
39.889				chrA1.12708213	chrA1.12708213
40.147		chrA1.12654754	chrA1.12654754	chrA1.12654754	chrA1.12654754
40.147		chrA1.12679881	chrA1.12679881	chrA1.12679881	chrA1.12679881
					chrA1.12217332
						chrA1.12769033	chrA1.9099367--chrA1.12135571(BIN)
						chrA1.12803481	chrA1.9141455--chrA1.12394552(BIN)
						chrA1.12803545	chrA1.10339797--chrA1.10869151(BIN)
						chrA1.12834247	chrA1.8200729--chrA1.14404246(BIN)
						chrA1.12900881	chrA1.9141455--chrA1.15261767(BIN)
						chrA1.12936935	chrA1.9588077--chrA1.10339797(BIN)
						chrA1.12981073	chrA1.10148192--chrA1.10647027(BIN)
						chrA1.13022706	chrA1.10148192--chrA1.10647027(BIN)
						chrA1.13056359	chrA1.9874657--chrA1.10339797(BIN)
						chrA1.13057100	chrA1.10148192--chrA1.11051155(BIN)
						chrA1.13110001	chrA1.10002193--chrA1.11051155(BIN)
						chrA1.13134659	chrA1.10002193--chrA1.11051155(BIN)
						chrA1.13174432	chrA1.10148192--chrA1.10339797(BIN)
						chrA1.13193915	chrA1.10002193--chrA1.11051155(BIN)
						chrA1.13260530	chrA1.9874657--chrA1.10339797(BIN)
						chrA1.13315060	chrA1.10523617--chrA1.10869151(BIN)
						chrA1.13352750	chrA1.10523617--chrA1.10869151(BIN)
						chrA1.13391866	chrA1.10148192--chrA1.10647027(BIN)
						chrA1.13430871	chrA1.10523617--chrA1.10869151(BIN)
						chrA1.13541574	chrA1.10002193--chrA1.14404246(BIN)
						chrA1.13565768	chrA1.10869151--chrA1.14404246(BIN)
						chrA1.13596894	chrA1.10148192--chrA1.10869151(BIN)
						chrA1.13665500	chrA1.10148192--chrA1.10869151(BIN)
						chrA1.13719635	chrA1.10148192--chrA1.12708213(BIN)
						chrA1.13815640	chrA1.10523617--chrA1.10869151(BIN)
40.41	chrA1.13854233	chrA1.13854233	chrA1.13854233	chrA1.13854233	chrA1.13854233
						chrA1.13895934	chrA1.10869151--chrA1.11051155(BIN)
						chrA1.13937652	chrA1.10148192--chrA1.10869151(BIN)
						chrA1.13983550	chrA1.10148192--chrA1.12708213(BIN)
						chrA1.14036412	chrA1.101758--chrA1.17071514(BIN)
						chrA1.14069393	chrA1.10148192--chrA1.10869151(BIN)
						chrA1.14096077	chrA1.10647027--chrA1.12708213(BIN)
						chrA1.14115251	chrA1.10148192--chrA1.10869151(BIN)
						chrA1.14136327	chrA1.10523617--chrA1.10869151(BIN)
						chrA1.14158422	chrA1.10523617--chrA1.10869151(BIN)
						chrA1.14191161	chrA1.10523617--chrA1.10869151(BIN)
						chrA1.14233930	chrA1.10523617--chrA1.10869151(BIN)
						chrA1.14297616	chrA1.9141455--chrA1.12708213(BIN)
						chrA1.14328063	chrA1.10148192--chrA1.12708213(BIN)
						chrA1.14360251	chrA1.10647027--chrA1.10869151(BIN)
40.602	chrA1.14404246	chrA1.14404246	chrA1.14404246	chrA1.14404246	chrA1.14404246
					chrA1.13691937
40.817		chrA1.13785033		chrA1.13785033	chrA1.13785033
						chrA1.14493736	chrA1.10927799--chrA1.12112402(BIN)
						chrA1.14524010	chrA1.10927799--chrA1.12112402(BIN)
						chrA1.14568041	chrA1.10002193--chrA1.15261767(BIN)
41.183		chrA1.14666640	chrA1.14666640	chrA1.14666640	chrA1.14666640
						chrA1.14705742	chrA1.10927799--chrA1.11051155(BIN)
						chrA1.14737755	chrA1.10927799--chrA1.11051155(BIN)
						chrA1.14775006	chrA1.10927799--chrA1.11051155(BIN)
41.183		chrA1.14800862	chrA1.14800862	chrA1.14800862	chrA1.14800862
						chrA1.14869004	chrA1.10647027--chrA1.12112402(BIN)
						chrA1.14903432	chrA1.10647027--chrA1.12112402(BIN)
						chrA1.14929115	chrA1.10647027--chrA1.12112402(BIN)
						chrA1.14962129	chrA1.9099367--chrA1.12708213(BIN)
						chrA1.14993024	chrA1.10927799--chrA1.12112402(BIN)
						chrA1.15010546	chrA1.10927799--chrA1.12112402(BIN)
						chrA1.15040540	chrA1.9141455--chrA1.14404246(BIN)
						chrA1.15042287	chrA1.10927799--chrA1.11051155(BIN)
						chrA1.15136613	chrA1.9422940--chrA1.12112402(BIN)
						chrA1.15197770	chrA1.9422940--chrA1.12112402(BIN)
						chrA1.15215878	chrA1.11760022--chrA1.12112402(BIN)
41.595	chrA1.15261767	chrA1.15261767	chrA1.15261767	chrA1.15261767	chrA1.15261767
						chrA1.15298484	chrA1.101758--chrA1.17071514(BIN)
						chrA1.15323944	chrA1.10927799--chrA1.12394552(BIN)
						chrA1.15346166	chrA1.10523617--chrA1.12708213(BIN)
						chrA1.15393071	chrA1.10927799--chrA1.12394552(BIN)
41.809	chrA1.15423850	chrA1.15423850	chrA1.15423850	chrA1.15423850	chrA1.15423850
42.023			chrA1.15351505	chrA1.15351505	chrA1.15351505
					chrA1.14466794
					chrA1.14463289
						chrA1.15480352	chrA1.10927799--chrA1.12394552(BIN)
						chrA1.15558519	chrA1.10927799--chrA1.12394552(BIN)
						chrA1.15603185	chrA1.11760022--chrA1.12112402(BIN)
						chrA1.15711734	chrA1.10523617--chrA1.12708213(BIN)
						chrA1.15742348	chrA1.11760022--chrA1.12394552(BIN)
						chrA1.15770007	chrA1.11760022--chrA1.12394552(BIN)
						chrA1.15813236	chrA1.10647027--chrA1.12708213(BIN)
						chrA1.15832920	chrA1.14666640--chrA1.15423850(BIN)
					chrA1.15919122
42.358	chrA1.15967398	chrA1.15967398	chrA1.15967398	chrA1.15967398	chrA1.15967398
						chrA1.16021409	chrA1.11051155--chrA1.11760022(BIN)
						chrA1.16038535	chrA1.12112402--chrA1.14404246(BIN)
						chrA1.16066721	chrA1.11760022--chrA1.12394552(BIN)
						chrA1.16098715	chrA1.12112402--chrA1.16696528(BIN)
					chrA1.16170237
		chrA1.16202731	chrA1.16202731		chrA1.16202731
42.954		chrA1.16134486	chrA1.16134486	chrA1.16134486	chrA1.16134486
						chrA1.16223839	chrA1.16134486--chrA1.35614516(BIN)
						chrA1.16223839	chrA1.16134486--chrA1.35614516(BIN)
			chrA1.16351914		chrA1.16351914
						chrA1.16378736	chrA1.16134486--chrA1.16411252(BIN)
						chrA1.16378736	chrA1.16134486--chrA1.16411252(BIN)
			chrA1.16411252		chrA1.16411252
			chrA1.16248130		chrA1.16248130
						chrA1.16443456	chrA1.16134486--chrA1.35614516(BIN)
						chrA1.16489394	chrA1.16134486--chrA1.35614516(BIN)
						chrA1.16510543	chrA1.16134486--chrA1.35614516(BIN)
						chrA1.16540136	chrA1.16134486--chrA1.35614516(BIN)
						chrA1.16576152	chrA1.16134486--chrA1.17492960(BIN)
						chrA1.16443456	chrA1.16134486--chrA1.35614516(BIN)
						chrA1.16489394	chrA1.16134486--chrA1.35614516(BIN)
						chrA1.16510543	chrA1.16134486--chrA1.35614516(BIN)
						chrA1.16540136	chrA1.16134486--chrA1.35614516(BIN)
						chrA1.16576152	chrA1.16134486--chrA1.17492960(BIN)
43.552	chrA1.16696528	chrA1.16696528	chrA1.16696528	chrA1.16696528	chrA1.16696528
						chrA1.16742862	chrA1.16134486--chrA1.17492960(BIN)
						chrA1.16883968	chrA1.16134486--chrA1.16782250(BIN)
						chrA1.16953820	chrA1.16134486--chrA1.35614516(BIN)
						chrA1.16984363	chrA1.16696528--chrA1.17492960(BIN)
						chrA1.17032983	chrA1.16696528--chrA1.17492960(BIN)
						chrA1.17100765	chrA1.16134486--chrA1.35614516(BIN)
						chrA1.17177187	chrA1.16134486--chrA1.35614516(BIN)
						chrA1.16742862	chrA1.16134486--chrA1.17492960(BIN)
						chrA1.16883968	chrA1.16134486--chrA1.16782250(BIN)
						chrA1.16953820	chrA1.16134486--chrA1.35614516(BIN)
						chrA1.16984363	chrA1.16696528--chrA1.17492960(BIN)
						chrA1.17032983	chrA1.16696528--chrA1.17492960(BIN)
						chrA1.17071514	chrA1.16134486--chrA1.17492960(BIN)
						chrA1.17100765	chrA1.16134486--chrA1.35614516(BIN)
						chrA1.17177187	chrA1.16134486--chrA1.35614516(BIN)
					chrA1.17218067
					chrA1.16903656
					chrA1.16782250
					chrA1.16874971
					chrA1.16843775
						chrA1.17246156	chrA1.16134486--chrA1.16411252(BIN)
						chrA1.17269057	chrA1.16134486--chrA1.35614516(BIN)
						chrA1.17366512	chrA1.16134486--chrA1.35614516(BIN)
						chrA1.17454953	chrA1.16134486--chrA1.18080821(BIN)
						chrA1.17523784	chrA1.16134486--chrA1.18080821(BIN)
						chrA1.17599478	chrA1.17319539--chrA1.18080821(BIN)
						chrA1.17246156	chrA1.16134486--chrA1.16411252(BIN)
						chrA1.17269057	chrA1.16134486--chrA1.35614516(BIN)
						chrA1.17366512	chrA1.16134486--chrA1.35614516(BIN)
						chrA1.17454953	chrA1.16134486--chrA1.18080821(BIN)
						chrA1.17523784	chrA1.16134486--chrA1.18080821(BIN)
						chrA1.17599478	chrA1.17319539--chrA1.18080821(BIN)
						chrA1.17651684	chrA1.16874971--chrA1.17789593(BIN)
					chrA1.17714387
					chrA1.17551928
					chrA1.17319539
44.692	chrA1.17492960	chrA1.17492960	chrA1.17492960	chrA1.17492960	chrA1.17492960
						chrA1.17754694	chrA1.16874971--chrA1.17789593(BIN)
						chrA1.17754694	chrA1.16874971--chrA1.17789593(BIN)
					chrA1.17791691
						chrA1.17854702	chrA1.16134486--chrA1.17789593(BIN)
						chrA1.17928679	chrA1.17319539--chrA1.17789593(BIN)
						chrA1.17854702	chrA1.16134486--chrA1.17789593(BIN)
						chrA1.17928679	chrA1.17319539--chrA1.17789593(BIN)
					chrA1.18015430
					chrA1.17789593
					chrA1.17617641
					chrA1.17734786
						chrA1.18132914	chrA1.16134486--chrA1.35614516(BIN)
						chrA1.18132914	chrA1.16134486--chrA1.35614516(BIN)
					chrA1.18139208
46.391		chrA1.18080821	chrA1.18080821	chrA1.18080821	chrA1.18080821
						chrA1.18261154	chrA1.18139208--chrA1.18812475(BIN)
						chrA1.18323797	chrA1.18139208--chrA1.18944938(BIN)
						chrA1.18261154	chrA1.18139208--chrA1.18812475(BIN)
						chrA1.18323797	chrA1.18139208--chrA1.18944938(BIN)
47.632	chrA1.18185193	chrA1.18185193	chrA1.18185193	chrA1.18185193	chrA1.18185193
48.043	chrA1.18340221		chrA1.18340221	chrA1.18340221	chrA1.18340221
					chrA1.18160619
		chrA1.18299450			chrA1.18299450
						chrA1.18375745	chrA1.18185193--chrA1.18944938(BIN)
						chrA1.18405969	chrA1.17319539--chrA1.18185193(BIN)
						chrA1.18452801	chrA1.16134486--chrA1.35614516(BIN)
						chrA1.18551628	chrA1.18185193--chrA1.18944938(BIN)
						chrA1.18636487	chrA1.16134486--chrA1.35614516(BIN)
						chrA1.18663005	chrA1.18139208--chrA1.19198436(BIN)
						chrA1.18723626	chrA1.18299450--chrA1.19681663(BIN)
						chrA1.18375745	chrA1.18185193--chrA1.18944938(BIN)
						chrA1.18405969	chrA1.17319539--chrA1.18185193(BIN)
						chrA1.18452801	chrA1.16134486--chrA1.35614516(BIN)
						chrA1.18551628	chrA1.18185193--chrA1.18944938(BIN)
						chrA1.18580241	chrA1.18299450--chrA1.18944938(BIN)
						chrA1.18636487	chrA1.16134486--chrA1.35614516(BIN)
						chrA1.18663005	chrA1.18139208--chrA1.19198436(BIN)
						chrA1.18696582	chrA1.18299450--chrA1.18944938(BIN)
						chrA1.18723626	chrA1.18299450--chrA1.19681663(BIN)
					chrA1.18791903
					chrA1.18613138
		chrA1.18812475			chrA1.18812475
						chrA1.18933167	chrA1.17319539--chrA1.22544862(BIN)
						chrA1.18933167	chrA1.17319539--chrA1.22544862(BIN)
		chrA1.18944938			chrA1.18944938
						chrA1.19048435	chrA1.18139208--chrA1.21291523(BIN)
						chrA1.19048435	chrA1.18139208--chrA1.21291523(BIN)
						chrA1.19089120	chrA1.19348470--chrA1.20165227(BIN)
49.806		chrA1.19198436	chrA1.19198436	chrA1.19198436	chrA1.19198436
						chrA1.19204626	chrA1.16134486--chrA1.35614516(BIN)
						chrA1.19210507	chrA1.18299450--chrA1.19681663(BIN)
						chrA1.19246134	chrA1.18791903--chrA1.19681663(BIN)
						chrA1.19251105	chrA1.18185193--chrA1.18812475(BIN)
						chrA1.19315023	chrA1.18791903--chrA1.19681663(BIN)
						chrA1.19392288	chrA1.18299450--chrA1.20534864(BIN)
						chrA1.19476009	chrA1.17319539--chrA1.20534864(BIN)
						chrA1.19557851	chrA1.18791903--chrA1.19681663(BIN)
						chrA1.19652011	chrA1.17319539--chrA1.22544862(BIN)
						chrA1.19204626	chrA1.16134486--chrA1.35614516(BIN)
						chrA1.19210507	chrA1.18299450--chrA1.19681663(BIN)
						chrA1.19246134	chrA1.18791903--chrA1.19681663(BIN)
						chrA1.19251105	chrA1.18185193--chrA1.18812475(BIN)
						chrA1.19315023	chrA1.18791903--chrA1.19681663(BIN)
						chrA1.19392288	chrA1.18299450--chrA1.20534864(BIN)
						chrA1.19476009	chrA1.17319539--chrA1.20534864(BIN)
						chrA1.19557851	chrA1.18791903--chrA1.19681663(BIN)
						chrA1.19652011	chrA1.17319539--chrA1.22544862(BIN)
		chrA1.19681663			chrA1.19681663
50.262			chrA1.19499397	chrA1.19499397	chrA1.19499397
						chrA1.19707262	chrA1.16134486--chrA1.23416705(BIN)
						chrA1.19746840	chrA1.18791903--chrA1.20534864(BIN)
						chrA1.19823889	chrA1.16134486--chrA1.22544862(BIN)
						chrA1.19882735	chrA1.18791903--chrA1.22228921(BIN)
						chrA1.19905421	chrA1.19198436--chrA1.19681663(BIN)
						chrA1.19953496	chrA1.18299450--chrA1.24055718(BIN)
						chrA1.20089965	chrA1.19348470--chrA1.20534864(BIN)
						chrA1.20224859	chrA1.20165227--chrA1.20978154(BIN)
						chrA1.19707262	chrA1.16134486--chrA1.23416705(BIN)
						chrA1.19746840	chrA1.18791903--chrA1.20534864(BIN)
						chrA1.19823889	chrA1.16134486--chrA1.22544862(BIN)
						chrA1.19858200	chrA1.19198436--chrA1.20534864(BIN)
						chrA1.19882735	chrA1.18791903--chrA1.22228921(BIN)
						chrA1.19905421	chrA1.19198436--chrA1.19681663(BIN)
						chrA1.19953496	chrA1.18299450--chrA1.24055718(BIN)
						chrA1.20089965	chrA1.19348470--chrA1.20534864(BIN)
						chrA1.20224859	chrA1.20165227--chrA1.20978154(BIN)
51.013			chrA1.20341275	chrA1.20341275	chrA1.20341275
						chrA1.20367991	chrA1.20165227--chrA1.21291523(BIN)
						chrA1.20367991	chrA1.20165227--chrA1.21291523(BIN)
					chrA1.20445177
					chrA1.20165227
51.825			chrA1.20301117	chrA1.20301117	chrA1.20301117
					chrA1.20087456
						chrA1.20493323	chrA1.20165227--chrA1.21291523(BIN)
						chrA1.20493323	chrA1.20165227--chrA1.21291523(BIN)
51.825	chrA1.20534864	chrA1.20534864	chrA1.20534864	chrA1.20534864	chrA1.20534864
						chrA1.20586941	chrA1.19348470--chrA1.21617319(BIN)
						chrA1.20618605	chrA1.20165227--chrA1.21291523(BIN)
						chrA1.20684722	chrA1.20978154--chrA1.21617319(BIN)
						chrA1.20751131	chrA1.19348470--chrA1.21291523(BIN)
						chrA1.20787118	chrA1.16134486--chrA1.35614516(BIN)
						chrA1.20822244	chrA1.20978154--chrA1.21291523(BIN)
						chrA1.20950221	chrA1.17319539--chrA1.18185193(BIN)
						chrA1.21021700	chrA1.20978154--chrA1.21291523(BIN)
						chrA1.21226712	chrA1.20978154--chrA1.21291523(BIN)
						chrA1.21330208	chrA1.18791903--chrA1.19681663(BIN)
						chrA1.21370181	chrA1.20978154--chrA1.21291523(BIN)
						chrA1.21416077	chrA1.21291523--chrA1.21617319(BIN)
						chrA1.21438413	chrA1.20978154--chrA1.23297206(BIN)
						chrA1.21495121	chrA1.20978154--chrA1.21617319(BIN)
						chrA1.21544492	chrA1.18299450--chrA1.19681663(BIN)
						chrA1.21570778	chrA1.20978154--chrA1.21617319(BIN)
						chrA1.21576769	chrA1.20978154--chrA1.21617319(BIN)
						chrA1.21742837	chrA1.20165227--chrA1.24309817(BIN)
						chrA1.21767831	chrA1.21291523--chrA1.21617319(BIN)
						chrA1.21785596	chrA1.21291523--chrA1.21617319(BIN)
						chrA1.21832360	chrA1.21291523--chrA1.21617319(BIN)
						chrA1.21886414	chrA1.20165227--chrA1.21617319(BIN)
						chrA1.21903658	chrA1.20978154--chrA1.21617319(BIN)
						chrA1.21964426	chrA1.21291523--chrA1.21928416(BIN)
						chrA1.21992522	chrA1.21617319--chrA1.21928416(BIN)
					chrA1.22061933
52.094	chrA1.20978154		chrA1.20978154	chrA1.20978154	chrA1.20978154
52.47		chrA1.21291523	chrA1.21291523	chrA1.21291523	chrA1.21291523
52.846		chrA1.21617319	chrA1.21617319	chrA1.21617319	chrA1.21617319
53.273	chrA1.21928416	chrA1.21928416	chrA1.21928416	chrA1.21928416	chrA1.21928416
					chrA1.21613542
						chrA1.22091469	chrA1.20165227--chrA1.22544862(BIN)
						chrA1.22140464	chrA1.20978154--chrA1.21617319(BIN)
53.542		chrA1.22228921	chrA1.22228921	chrA1.22228921	chrA1.22228921
					chrA1.21146171
					chrA1.22024693
						chrA1.22261396	chrA1.21617319--chrA1.22544862(BIN)
					chrA1.22288499
						chrA1.22311883	chrA1.20978154--chrA1.22544862(BIN)
						chrA1.22591648	chrA1.21928416--chrA1.22544862(BIN)
						chrA1.22603505	chrA1.22167377--chrA1.23297206(BIN)
						chrA1.22634682	chrA1.21928416--chrA1.22544862(BIN)
						chrA1.22671979	chrA1.21928416--chrA1.23297206(BIN)
						chrA1.22790004	chrA1.21928416--chrA1.22544862(BIN)
					chrA1.22812585
53.974			chrA1.22544862	chrA1.22544862	chrA1.22544862
54.324		chrA1.22392710	chrA1.22392710	chrA1.22392710	chrA1.22392710
					chrA1.21643839
					chrA1.22475262
						chrA1.22836143	chrA1.22167377--chrA1.23297206(BIN)
						chrA1.22866931	chrA1.21928416--chrA1.22544862(BIN)
						chrA1.22968294	chrA1.23140832--chrA1.24055718(BIN)
						chrA1.23222316	chrA1.22167377--chrA1.23297206(BIN)
						chrA1.23259771	chrA1.22167377--chrA1.23297206(BIN)
55.047			chrA1.23297206	chrA1.23297206	chrA1.23297206
					chrA1.23051413
						chrA1.23326605	chrA1.22167377--chrA1.24055718(BIN)
						chrA1.23364238	chrA1.22167377--chrA1.23297206(BIN)
						chrA1.23390918	chrA1.22167377--chrA1.23297206(BIN)
55.722		chrA1.23416705	chrA1.23416705	chrA1.23416705	chrA1.23416705
55.722	chrA1.22944646	chrA1.22944646	chrA1.22944646	chrA1.22944646	chrA1.22944646
55.722		chrA1.23140832	chrA1.23140832	chrA1.23140832	chrA1.23140832
						chrA1.23456462	chrA1.22167377--chrA1.23297206(BIN)
						chrA1.23497163	chrA1.22167377--chrA1.22392710(BIN)
						chrA1.23588297	chrA1.22167377--chrA1.23297206(BIN)
						chrA1.23645320	chrA1.22167377--chrA1.23416705(BIN)
						chrA1.23666653	chrA1.22167377--chrA1.24055718(BIN)
55.922				chrA1.23670811	chrA1.23670811
						chrA1.23743281	chrA1.23140832--chrA1.24055718(BIN)
						chrA1.23761846	chrA1.22167377--chrA1.23297206(BIN)
						chrA1.23803703	chrA1.22167377--chrA1.23416705(BIN)
						chrA1.23841500	chrA1.23140832--chrA1.24055718(BIN)
						chrA1.23865202	chrA1.23140832--chrA1.24055718(BIN)
						chrA1.23996485	chrA1.22944646--chrA1.23416705(BIN)
56.122				chrA1.24055718	chrA1.24055718
56.322	chrA1.23915978	chrA1.23915978	chrA1.23915978	chrA1.23915978	chrA1.23915978
56.322				chrA1.23952166	chrA1.23952166
						chrA1.24072728	chrA1.22944646--chrA1.23416705(BIN)
56.95			chrA1.24167766	chrA1.24167766	chrA1.24167766
56.95		chrA1.24242196	chrA1.24242196	chrA1.24242196	chrA1.24242196
					chrA1.23713330
					chrA1.24116777
						chrA1.24291241	chrA1.22167377--chrA1.24055718(BIN)
57.67	chrA1.24309817	chrA1.24309817		chrA1.24309817	chrA1.24309817
61.334				chrA1.24369050	chrA1.24369050
61.995				chrA1.24218139	chrA1.24218139
						chrA1.24400107	chrA1.22322951--chrA1.24309817(BIN)
61.995	chrA1.24427105	chrA1.24427105	chrA1.24427105	chrA1.24427105	chrA1.24427105
62.337		chrA1.24340312	chrA1.24340312	chrA1.24340312	chrA1.24340312
						chrA1.24557984	chrA1.22322951--chrA1.25772043(BIN)
						chrA1.24580543	chrA1.22322951--chrA1.24369050(BIN)
					chrA1.24651277
64.774				chrA1.24490590	chrA1.24490590
65.29	chrA1.24454618	chrA1.24454618	chrA1.24454618	chrA1.24454618	chrA1.24454618
					chrA1.24832275
						chrA1.24865043	chrA1.24218139--chrA1.24369050(BIN)
						chrA1.24918066	chrA1.24218139--chrA1.24490590(BIN)
						chrA1.24948177	chrA1.24218139--chrA1.24427105(BIN)
						chrA1.25155433	chrA1.24218139--chrA1.24427105(BIN)
						chrA1.25187143	chrA1.24340312--chrA1.24427105(BIN)
						chrA1.25224516	chrA1.24218139--chrA1.24427105(BIN)
						chrA1.25259472	chrA1.24340312--chrA1.24490590(BIN)
						chrA1.25357399	chrA1.24218139--chrA1.24490590(BIN)
						chrA1.25417645	chrA1.25043760--chrA1.25080304(BIN)
						chrA1.25509037	chrA1.24218139--chrA1.24490590(BIN)
						chrA1.25542073	chrA1.24454618--chrA1.25043760(BIN)
						chrA1.25601646	chrA1.24454618--chrA1.25043760(BIN)
						chrA1.25752562	chrA1.24454618--chrA1.25043760(BIN)
						chrA1.25876447	chrA1.24454618--chrA1.25043760(BIN)
						chrA1.25916544	chrA1.24454618--chrA1.25043760(BIN)
					chrA1.25954938
					chrA1.24850444
66.821	chrA1.25043760	chrA1.25043760	chrA1.25043760	chrA1.25043760	chrA1.25043760
67.028	chrA1.25080304	chrA1.25080304	chrA1.25080304	chrA1.25080304	chrA1.25080304
67.283		chrA1.25129426	chrA1.25129426	chrA1.25129426	chrA1.25129426
67.684		chrA1.25309495	chrA1.25309495	chrA1.25309495	chrA1.25309495
68.637	chrA1.25636343	chrA1.25636343	chrA1.25636343	chrA1.25636343	chrA1.25636343
					chrA1.25661929
					chrA1.25258714
69.336			chrA1.25713303	chrA1.25713303	chrA1.25713303
69.336	chrA1.25772043	chrA1.25772043	chrA1.25772043	chrA1.25772043	chrA1.25772043
						chrA1.25995804	chrA1.24713615--chrA1.25043760(BIN)
						chrA1.26017740	chrA1.24713615--chrA1.25080304(BIN)
						chrA1.26197820	chrA1.25080304--chrA1.25309495(BIN)
						chrA1.26212382	chrA1.24713615--chrA1.25636343(BIN)
70.391	chrA1.26235388	chrA1.26235388	chrA1.26235388	chrA1.26235388	chrA1.26235388
70.617		chrA1.25795040	chrA1.25795040	chrA1.25795040	chrA1.25795040
71.067			chrA1.26186816	chrA1.26186816	chrA1.26186816
71.067	chrA1.26080059	chrA1.26080059	chrA1.26080059	chrA1.26080059	chrA1.26080059
						chrA1.26237854	chrA1.25080304--chrA1.25309495(BIN)
						chrA1.26287060	chrA1.25080304--chrA1.25636343(BIN)
						chrA1.26309379	chrA1.25080304--chrA1.25636343(BIN)
						chrA1.26332879	chrA1.24713615--chrA1.25043760(BIN)
						chrA1.26389127	chrA1.25080304--chrA1.25309495(BIN)
71.496		chrA1.26408744	chrA1.26408744	chrA1.26408744	chrA1.26408744
					chrA1.26089663
						chrA1.26431009	chrA1.25080304--chrA1.34611637(BIN)
						chrA1.26473067	chrA1.25080304--chrA1.25636343(BIN)
						chrA1.26515203	chrA1.24454618--chrA1.25713303(BIN)
						chrA1.26545706	chrA1.24340312--chrA1.27031543(BIN)
						chrA1.26616997	chrA1.16134486--chrA1.25713303(BIN)
						chrA1.26654496	chrA1.25080304--chrA1.25636343(BIN)
						chrA1.26800403	chrA1.25129426--chrA1.25636343(BIN)
71.789		chrA1.26843233	chrA1.26843233	chrA1.26843233	chrA1.26843233
					chrA1.26577480
						chrA1.26919619	chrA1.25309495--chrA1.26235388(BIN)
						chrA1.27009692	chrA1.22322951--chrA1.27031543(BIN)
72.962		chrA1.27031543	chrA1.27031543	chrA1.27031543	chrA1.27031543
						chrA1.27054916	chrA1.25636343--chrA1.25713303(BIN)
					chrA1.27103288
						chrA1.27152808	chrA1.25309495--chrA1.25713303(BIN)
						chrA1.27178248	chrA1.25713303--chrA1.26235388(BIN)
						chrA1.27228926	chrA1.25713303--chrA1.25772043(BIN)
						chrA1.27366441	chrA1.25713303--chrA1.25772043(BIN)
74.083		chrA1.27426400	chrA1.27426400	chrA1.27426400	chrA1.27426400
						chrA1.27451077	chrA1.25713303--chrA1.26235388(BIN)
75.653			chrA1.27563468	chrA1.27563468	chrA1.27563468
						chrA1.27628634	chrA1.25713303--chrA1.26235388(BIN)
						chrA1.27664373	chrA1.25713303--chrA1.26235388(BIN)
						chrA1.27707094	chrA1.25713303--chrA1.26235388(BIN)
						chrA1.27804515	chrA1.25713303--chrA1.26235388(BIN)
						chrA1.27829380	chrA1.25795040--chrA1.26235388(BIN)
						chrA1.27899786	chrA1.25772043--chrA1.29682391(BIN)
						chrA1.27964120	chrA1.16134486--chrA1.35614516(BIN)
						chrA1.27977431	chrA1.25795040--chrA1.26235388(BIN)
						chrA1.28013004	chrA1.25795040--chrA1.26235388(BIN)
76.082	chrA1.28036731	chrA1.28036731	chrA1.28036731	chrA1.28036731	chrA1.28036731
					chrA1.27778694
76.654	chrA1.28137701	chrA1.28137701	chrA1.28137701	chrA1.28137701	chrA1.28137701
						chrA1.28173379	chrA1.26080059--chrA1.26843233(BIN)
						chrA1.28195370	chrA1.26080059--chrA1.26843233(BIN)
						chrA1.28292051	chrA1.24340312--chrA1.34611637(BIN)
						chrA1.28322692	chrA1.26080059--chrA1.26186816(BIN)
						chrA1.28403616	chrA1.25795040--chrA1.26408744(BIN)
						chrA1.28408514	chrA1.25795040--chrA1.26408744(BIN)
						chrA1.28498002	chrA1.26080059--chrA1.26843233(BIN)
						chrA1.28527761	chrA1.26080059--chrA1.26843233(BIN)
						chrA1.28593773	chrA1.22322951--chrA1.34584468(BIN)
						chrA1.28635044	chrA1.25795040--chrA1.26186816(BIN)
						chrA1.28657286	chrA1.26080059--chrA1.26186816(BIN)
						chrA1.28706793	chrA1.26080059--chrA1.26186816(BIN)
						chrA1.28744183	chrA1.26080059--chrA1.26186816(BIN)
						chrA1.28763850	chrA1.26080059--chrA1.26843233(BIN)
76.863		chrA1.28773484	chrA1.28773484	chrA1.28773484	chrA1.28773484
						chrA1.28795792	chrA1.22322951--chrA1.34611637(BIN)
						chrA1.28810923	chrA1.26080059--chrA1.27608367(BIN)
						chrA1.28835243	chrA1.26080059--chrA1.26186816(BIN)
						chrA1.28876889	chrA1.26080059--chrA1.26843233(BIN)
						chrA1.28947525	chrA1.25713303--chrA1.26408744(BIN)
						chrA1.29047897	chrA1.25795040--chrA1.27031543(BIN)
						chrA1.29223901	chrA1.26080059--chrA1.27426400(BIN)
						chrA1.29240991	chrA1.26080059--chrA1.27426400(BIN)
						chrA1.29322420	chrA1.26080059--chrA1.26408744(BIN)
						chrA1.29363865	chrA1.22322951--chrA1.34584468(BIN)
						chrA1.29382959	chrA1.22322951--chrA1.34584468(BIN)
						chrA1.29451097	chrA1.26080059--chrA1.26408744(BIN)
						chrA1.29498935	chrA1.26080059--chrA1.28773484(BIN)
						chrA1.29539441	chrA1.26080059--chrA1.26843233(BIN)
77.572	chrA1.29599166	chrA1.29599166	chrA1.29599166	chrA1.29599166	chrA1.29599166
						chrA1.29622652	chrA1.16134486--chrA1.35614516(BIN)
78.434				chrA1.29682391	chrA1.29682391
						chrA1.29724571	chrA1.25713303--chrA1.34611637(BIN)
						chrA1.29791819	chrA1.26843233--chrA1.27031543(BIN)
78.907		chrA1.29817680	chrA1.29817680	chrA1.29817680	chrA1.29817680
					chrA1.29648297
						chrA1.29877905	chrA1.27031543--chrA1.27608367(BIN)
						chrA1.29912073	chrA1.26080059--chrA1.27608367(BIN)
						chrA1.30008526	chrA1.27426400--chrA1.28773484(BIN)
						chrA1.30049703	chrA1.24713615--chrA1.34371469(BIN)
						chrA1.30087035	chrA1.27426400--chrA1.28137701(BIN)
					chrA1.30141684
						chrA1.30188686	chrA1.27031543--chrA1.27608367(BIN)
						chrA1.30219254	chrA1.25713303--chrA1.25772043(BIN)
						chrA1.30232278	chrA1.27031543--chrA1.27608367(BIN)
						chrA1.30255682	chrA1.25795040--chrA1.34611637(BIN)
						chrA1.30283963	chrA1.27031543--chrA1.27608367(BIN)
79.39	chrA1.30340669	chrA1.30340669	chrA1.30340669	chrA1.30340669	chrA1.30340669
						chrA1.30375942	chrA1.27031543--chrA1.27608367(BIN)
						chrA1.30431750	chrA1.26080059--chrA1.28773484(BIN)
						chrA1.30477846	chrA1.27031543--chrA1.30340669(BIN)
						chrA1.30495646	chrA1.26408744--chrA1.27608367(BIN)
						chrA1.30624827	chrA1.27031543--chrA1.28773484(BIN)
						chrA1.30660483	chrA1.25636343--chrA1.28773484(BIN)
						chrA1.30699231	chrA1.25713303--chrA1.30340669(BIN)
					chrA1.30805561
80.276				chrA1.30577368	chrA1.30577368
80.276		chrA1.30793913	chrA1.30793913	chrA1.30793913	chrA1.30793913
						chrA1.30894620	chrA1.27426400--chrA1.28137701(BIN)
						chrA1.30964605	chrA1.27426400--chrA1.28137701(BIN)
						chrA1.30974413	chrA1.27426400--chrA1.28137701(BIN)
					chrA1.31039969
80.672	chrA1.31019605	chrA1.31019605	chrA1.31019605	chrA1.31019605	chrA1.31019605
						chrA1.31042481	chrA1.27031543--chrA1.34611637(BIN)
						chrA1.31071516	chrA1.28137701--chrA1.28961227(BIN)
						chrA1.31151139	chrA1.26080059--chrA1.34371469(BIN)
						chrA1.31182050	chrA1.27563468--chrA1.28137701(BIN)
						chrA1.31235591	chrA1.27563468--chrA1.28137701(BIN)
						chrA1.31254753	chrA1.27426400--chrA1.28036731(BIN)
						chrA1.31312498	chrA1.27563468--chrA1.28137701(BIN)
						chrA1.31347788	chrA1.27031543--chrA1.30340669(BIN)
						chrA1.31370668	chrA1.26080059--chrA1.30340669(BIN)
						chrA1.31459490	chrA1.27563468--chrA1.28137701(BIN)
						chrA1.31557525	chrA1.27426400--chrA1.28036731(BIN)
						chrA1.31587315	chrA1.27426400--chrA1.28036731(BIN)
						chrA1.31633142	chrA1.27563468--chrA1.28137701(BIN)
						chrA1.31684335	chrA1.26408744--chrA1.28773484(BIN)
						chrA1.31721743	chrA1.27563468--chrA1.28773484(BIN)
						chrA1.31748741	chrA1.27031543--chrA1.30340669(BIN)
						chrA1.31794047	chrA1.27426400--chrA1.28036731(BIN)
80.672				chrA1.31823049	chrA1.31823049
						chrA1.31888839	chrA1.27031543--chrA1.28773484(BIN)
						chrA1.31910005	chrA1.27031543--chrA1.28773484(BIN)
						chrA1.31928137	chrA1.27563468--chrA1.28773484(BIN)
						chrA1.31934640	chrA1.27426400--chrA1.28036731(BIN)
						chrA1.32020192	chrA1.27031543--chrA1.30340669(BIN)
						chrA1.32046871	chrA1.28361146--chrA1.34371469(BIN)
						chrA1.32083139	chrA1.27563468--chrA1.28137701(BIN)
						chrA1.32151647	chrA1.27563468--chrA1.28036731(BIN)
						chrA1.32204503	chrA1.27563468--chrA1.28773484(BIN)
						chrA1.32362612	chrA1.27563468--chrA1.28137701(BIN)
						chrA1.32413030	chrA1.28036731--chrA1.28961227(BIN)
						chrA1.32477575	chrA1.28137701--chrA1.28961227(BIN)
						chrA1.32487869	chrA1.27563468--chrA1.28961227(BIN)
						chrA1.32515426	chrA1.27563468--chrA1.28137701(BIN)
						chrA1.32545426	chrA1.28036731--chrA1.28961227(BIN)
						chrA1.32593215	chrA1.28137701--chrA1.28961227(BIN)
						chrA1.32681751	chrA1.27563468--chrA1.28773484(BIN)
						chrA1.32702062	chrA1.27563468--chrA1.28137701(BIN)
						chrA1.32736953	chrA1.16134486--chrA1.35614516(BIN)
						chrA1.32764163	chrA1.27563468--chrA1.28773484(BIN)
						chrA1.32872315	chrA1.27563468--chrA1.28137701(BIN)
						chrA1.32946385	chrA1.27426400--chrA1.28036731(BIN)
						chrA1.32971048	chrA1.27031543--chrA1.28773484(BIN)
						chrA1.33082261	chrA1.27563468--chrA1.28137701(BIN)
						chrA1.33150973	chrA1.27563468--chrA1.29682391(BIN)
						chrA1.33181574	chrA1.27426400--chrA1.28036731(BIN)
						chrA1.33221761	chrA1.28036731--chrA1.28961227(BIN)
						chrA1.33300502	chrA1.28036731--chrA1.28773484(BIN)
						chrA1.33356607	chrA1.27031543--chrA1.28773484(BIN)
						chrA1.33457262	chrA1.26843233--chrA1.34371469(BIN)
						chrA1.33493954	chrA1.26080059--chrA1.28773484(BIN)
						chrA1.33544062	chrA1.28036731--chrA1.28961227(BIN)
						chrA1.33573576	chrA1.27563468--chrA1.29682391(BIN)
						chrA1.33597846	chrA1.28036731--chrA1.28961227(BIN)
						chrA1.33635114	chrA1.26080059--chrA1.34371469(BIN)
						chrA1.33640206	chrA1.26408744--chrA1.34584468(BIN)
						chrA1.33691388	chrA1.26080059--chrA1.34371469(BIN)
						chrA1.33720326	chrA1.28036731--chrA1.28961227(BIN)
						chrA1.33847415	chrA1.33813141--chrA1.35088337(BIN)
						chrA1.33901809	chrA1.34225645--chrA1.40424355(BIN)
						chrA1.33947997	chrA1.33813141--chrA1.35088337(BIN)
						chrA1.34008245	chrA1.33813141--chrA1.43245835(BIN)
						chrA1.34036687	chrA1.33813141--chrA1.51946814(BIN)
						chrA1.33847415	chrA1.33813141--chrA1.35088337(BIN)
						chrA1.33901809	chrA1.34225645--chrA1.40424355(BIN)
						chrA1.33947997	chrA1.33813141--chrA1.35088337(BIN)
						chrA1.34008245	chrA1.33813141--chrA1.43245835(BIN)
						chrA1.34036687	chrA1.33813141--chrA1.51946814(BIN)
81.251		chrA1.33813141	chrA1.33813141	chrA1.33813141	chrA1.33813141
81.819	chrA1.34061110	chrA1.34061110	chrA1.34061110	chrA1.34061110	chrA1.34061110
						chrA1.34186522	chrA1.33813141--chrA1.35088337(BIN)
						chrA1.34225645	chrA1.28036731--chrA1.34371469(BIN)
						chrA1.34272728	chrA1.34225645--chrA1.38198922(BIN)
						chrA1.34324220	chrA1.33813141--chrA1.35088337(BIN)
						chrA1.34186522	chrA1.33813141--chrA1.35088337(BIN)
						chrA1.34272728	chrA1.34225645--chrA1.38198922(BIN)
						chrA1.34324220	chrA1.33813141--chrA1.35088337(BIN)
81.834		chrA1.34371469		chrA1.34371469	chrA1.34371469
						chrA1.34396997	chrA1.34225645--chrA1.39408556(BIN)
						chrA1.34422085	chrA1.34225645--chrA1.35140292(BIN)
						chrA1.34546243	chrA1.34225645--chrA1.39408556(BIN)
						chrA1.34396997	chrA1.34225645--chrA1.39408556(BIN)
						chrA1.34422085	chrA1.34225645--chrA1.35140292(BIN)
						chrA1.34546243	chrA1.34225645--chrA1.39408556(BIN)
82.199	chrA1.34584468	chrA1.34584468	chrA1.34584468	chrA1.34584468	chrA1.34584468
82.199				chrA1.34611637	chrA1.34611637
					chrA1.34339453
					chrA1.34097258
83.121				chrA1.34749069	chrA1.34749069
						chrA1.34915970	chrA1.34225645--chrA1.35993235(BIN)
						chrA1.35124072	chrA1.34225645--chrA1.35993235(BIN)
						chrA1.34915970	chrA1.34225645--chrA1.35993235(BIN)
						chrA1.35124072	chrA1.34225645--chrA1.35993235(BIN)
83.263	chrA1.35140292	chrA1.35140292	chrA1.35140292	chrA1.35140292	chrA1.35140292
					chrA1.34897036
					chrA1.34854207
						chrA1.35171115	chrA1.33813141--chrA1.51946814(BIN)
						chrA1.35180500	chrA1.34061110--chrA1.35993235(BIN)
						chrA1.35215291	chrA1.34225645--chrA1.45602655(BIN)
						chrA1.35266575	chrA1.34225645--chrA1.35993235(BIN)
						chrA1.35346139	chrA1.34225645--chrA1.35993235(BIN)
						chrA1.35171115	chrA1.33813141--chrA1.51946814(BIN)
						chrA1.35180500	chrA1.34061110--chrA1.35993235(BIN)
						chrA1.35215291	chrA1.34225645--chrA1.45602655(BIN)
						chrA1.35266575	chrA1.34225645--chrA1.35993235(BIN)
						chrA1.35346139	chrA1.34225645--chrA1.35993235(BIN)
83.6				chrA1.35380781	chrA1.35380781
						chrA1.35407911	chrA1.33813141--chrA1.35993235(BIN)
						chrA1.35450636	chrA1.34225645--chrA1.38198922(BIN)
						chrA1.35563639	chrA1.34225645--chrA1.35993235(BIN)
						chrA1.35586637	chrA1.35140292--chrA1.35993235(BIN)
						chrA1.35653406	chrA1.34225645--chrA1.35993235(BIN)
						chrA1.35707106	chrA1.34225645--chrA1.35993235(BIN)
						chrA1.35742484	chrA1.35140292--chrA1.35993235(BIN)
						chrA1.35796833	chrA1.34225645--chrA1.36441251(BIN)
						chrA1.35833633	chrA1.35140292--chrA1.39408556(BIN)
						chrA1.35916040	chrA1.35993235--chrA1.39481292(BIN)
						chrA1.35966983	chrA1.29817680--chrA1.30793913(BIN)
						chrA1.35407911	chrA1.33813141--chrA1.35993235(BIN)
						chrA1.35450636	chrA1.34225645--chrA1.38198922(BIN)
						chrA1.35563639	chrA1.34225645--chrA1.35993235(BIN)
						chrA1.35586637	chrA1.35140292--chrA1.35993235(BIN)
						chrA1.35653406	chrA1.34225645--chrA1.35993235(BIN)
						chrA1.35707106	chrA1.34225645--chrA1.35993235(BIN)
						chrA1.35742484	chrA1.35140292--chrA1.35993235(BIN)
						chrA1.35796833	chrA1.34225645--chrA1.36441251(BIN)
						chrA1.35833633	chrA1.35140292--chrA1.39408556(BIN)
						chrA1.35916040	chrA1.35993235--chrA1.39481292(BIN)
83.976		chrA1.35993235	chrA1.35993235	chrA1.35993235	chrA1.35993235
						chrA1.36020948	chrA1.35993235--chrA1.36441251(BIN)
						chrA1.36081887	chrA1.34061110--chrA1.40424355(BIN)
						chrA1.36020948	chrA1.35993235--chrA1.36441251(BIN)
						chrA1.36081887	chrA1.34061110--chrA1.40424355(BIN)
84.326				chrA1.36128396	chrA1.36128396
						chrA1.36171510	chrA1.36441251--chrA1.39408556(BIN)
						chrA1.36335859	chrA1.35993235--chrA1.39408556(BIN)
						chrA1.36354921	chrA1.36441251--chrA1.39408556(BIN)
						chrA1.36396953	chrA1.36441251--chrA1.39408556(BIN)
						chrA1.36449255	chrA1.33813141--chrA1.43245835(BIN)
						chrA1.36508942	chrA1.33813141--chrA1.45645853(BIN)
						chrA1.36546510	chrA1.36441251--chrA1.39408556(BIN)
						chrA1.36653779	chrA1.36441251--chrA1.38198922(BIN)
						chrA1.36697936	chrA1.35993235--chrA1.38198922(BIN)
						chrA1.36737653	chrA1.36441251--chrA1.38198922(BIN)
						chrA1.36803175	chrA1.36441251--chrA1.39408556(BIN)
						chrA1.36843607	chrA1.36441251--chrA1.39408556(BIN)
						chrA1.36867681	chrA1.36441251--chrA1.39408556(BIN)
						chrA1.36928782	chrA1.33813141--chrA1.38198922(BIN)
						chrA1.36973221	chrA1.35966983--chrA1.44694911(BIN)
						chrA1.36977479	chrA1.41416585--chrA1.43245835(BIN)
						chrA1.37051388	chrA1.36441251--chrA1.38198922(BIN)
						chrA1.37077340	chrA1.36441251--chrA1.39408556(BIN)
						chrA1.37116709	chrA1.35993235--chrA1.39408556(BIN)
						chrA1.37118919	chrA1.36441251--chrA1.39408556(BIN)
						chrA1.36171510	chrA1.36441251--chrA1.39408556(BIN)
						chrA1.36335859	chrA1.35993235--chrA1.39408556(BIN)
						chrA1.36354921	chrA1.36441251--chrA1.39408556(BIN)
						chrA1.36396953	chrA1.36441251--chrA1.39408556(BIN)
						chrA1.36449255	chrA1.33813141--chrA1.43245835(BIN)
						chrA1.36508942	chrA1.33813141--chrA1.45645853(BIN)
						chrA1.36546510	chrA1.36441251--chrA1.39408556(BIN)
						chrA1.36653779	chrA1.36441251--chrA1.38198922(BIN)
						chrA1.36697936	chrA1.35993235--chrA1.38198922(BIN)
						chrA1.36737653	chrA1.36441251--chrA1.38198922(BIN)
						chrA1.36803175	chrA1.36441251--chrA1.39408556(BIN)
						chrA1.36843607	chrA1.36441251--chrA1.39408556(BIN)
						chrA1.36867681	chrA1.36441251--chrA1.39408556(BIN)
						chrA1.36928782	chrA1.33813141--chrA1.38198922(BIN)
						chrA1.36973221	chrA1.35966983--chrA1.44694911(BIN)
						chrA1.36977479	chrA1.41416585--chrA1.43245835(BIN)
						chrA1.37051388	chrA1.36441251--chrA1.38198922(BIN)
						chrA1.37077340	chrA1.36441251--chrA1.39408556(BIN)
						chrA1.37116709	chrA1.35993235--chrA1.39408556(BIN)
						chrA1.37118919	chrA1.36441251--chrA1.39408556(BIN)
84.502				chrA1.37154617	chrA1.37154617
						chrA1.37205017	chrA1.33813141--chrA1.51946814(BIN)
						chrA1.37241907	chrA1.36441251--chrA1.39408556(BIN)
						chrA1.37267223	chrA1.34061110--chrA1.35140292(BIN)
						chrA1.37299498	chrA1.38198922--chrA1.39408556(BIN)
						chrA1.37329345	chrA1.36441251--chrA1.39408556(BIN)
						chrA1.37179043	chrA1.36441251--chrA1.38198922(BIN)
						chrA1.37205017	chrA1.33813141--chrA1.51946814(BIN)
						chrA1.37241907	chrA1.36441251--chrA1.39408556(BIN)
						chrA1.37267223	chrA1.34061110--chrA1.35140292(BIN)
						chrA1.37299498	chrA1.38198922--chrA1.39408556(BIN)
						chrA1.37329345	chrA1.36441251--chrA1.39408556(BIN)
84.852				chrA1.37367120	chrA1.37367120
						chrA1.37394602	chrA1.30577368--chrA1.34371469(BIN)
						chrA1.37487387	chrA1.36441251--chrA1.39408556(BIN)
						chrA1.37523617	chrA1.38198922--chrA1.39408556(BIN)
						chrA1.37553794	chrA1.38198922--chrA1.39408556(BIN)
						chrA1.37594843	chrA1.38198922--chrA1.39408556(BIN)
						chrA1.37622735	chrA1.35966983--chrA1.44694911(BIN)
						chrA1.37487387	chrA1.36441251--chrA1.39408556(BIN)
						chrA1.37523617	chrA1.38198922--chrA1.39408556(BIN)
						chrA1.37553794	chrA1.38198922--chrA1.39408556(BIN)
						chrA1.37594843	chrA1.38198922--chrA1.39408556(BIN)
						chrA1.37622735	chrA1.35966983--chrA1.44694911(BIN)
84.998				chrA1.37666287	chrA1.37666287
						chrA1.37735472	chrA1.36441251--chrA1.39408556(BIN)
						chrA1.37797432	chrA1.36441251--chrA1.39408556(BIN)
						chrA1.37837704	chrA1.38198922--chrA1.39408556(BIN)
						chrA1.37861668	chrA1.36441251--chrA1.39408556(BIN)
						chrA1.37895827	chrA1.36441251--chrA1.39408556(BIN)
						chrA1.37938733	chrA1.36441251--chrA1.39408556(BIN)
						chrA1.37970006	chrA1.35140292--chrA1.38198922(BIN)
						chrA1.37991252	chrA1.38198922--chrA1.42805749(BIN)
						chrA1.38039856	chrA1.38198922--chrA1.39408556(BIN)
						chrA1.38069674	chrA1.36441251--chrA1.39408556(BIN)
						chrA1.38112004	chrA1.38198922--chrA1.39408556(BIN)
						chrA1.38154238	chrA1.36441251--chrA1.39408556(BIN)
						chrA1.37735472	chrA1.36441251--chrA1.39408556(BIN)
						chrA1.37797432	chrA1.36441251--chrA1.39408556(BIN)
						chrA1.37837704	chrA1.38198922--chrA1.39408556(BIN)
						chrA1.37861668	chrA1.36441251--chrA1.39408556(BIN)
						chrA1.37895827	chrA1.36441251--chrA1.39408556(BIN)
						chrA1.37938733	chrA1.36441251--chrA1.39408556(BIN)
						chrA1.37970006	chrA1.35140292--chrA1.38198922(BIN)
						chrA1.37991252	chrA1.38198922--chrA1.42805749(BIN)
						chrA1.38039856	chrA1.38198922--chrA1.39408556(BIN)
						chrA1.38069674	chrA1.36441251--chrA1.39408556(BIN)
						chrA1.38112004	chrA1.38198922--chrA1.39408556(BIN)
						chrA1.38154238	chrA1.36441251--chrA1.39408556(BIN)
85.289	chrA1.38198922	chrA1.38198922	chrA1.38198922	chrA1.38198922	chrA1.38198922
						chrA1.38212760	chrA1.35993235--chrA1.39408556(BIN)
						chrA1.38237090	chrA1.36441251--chrA1.39408556(BIN)
						chrA1.38252027	chrA1.33813141--chrA1.51946814(BIN)
						chrA1.38276912	chrA1.36441251--chrA1.39408556(BIN)
						chrA1.38212760	chrA1.35993235--chrA1.39408556(BIN)
						chrA1.38237090	chrA1.36441251--chrA1.39408556(BIN)
						chrA1.38252027	chrA1.33813141--chrA1.51946814(BIN)
						chrA1.38276912	chrA1.36441251--chrA1.39408556(BIN)
						chrA1.38312285	chrA1.36441251--chrA1.39408556(BIN)
						chrA1.38327092	chrA1.36441251--chrA1.39481292(BIN)
						chrA1.38395265	chrA1.38198922--chrA1.39408556(BIN)
						chrA1.38448809	chrA1.33813141--chrA1.51946814(BIN)
						chrA1.38494937	chrA1.33813141--chrA1.51946814(BIN)
						chrA1.38609145	chrA1.36441251--chrA1.39408556(BIN)
						chrA1.38663113	chrA1.34061110--chrA1.48376084(BIN)
						chrA1.38685739	chrA1.38198922--chrA1.39408556(BIN)
						chrA1.38718629	chrA1.38198922--chrA1.40424355(BIN)
						chrA1.38757494	chrA1.38198922--chrA1.40424355(BIN)
						chrA1.38784440	chrA1.38198922--chrA1.39408556(BIN)
						chrA1.38826931	chrA1.35966983--chrA1.44694911(BIN)
						chrA1.38866407	chrA1.36441251--chrA1.39408556(BIN)
						chrA1.38924509	chrA1.38198922--chrA1.42805749(BIN)
						chrA1.38932622	chrA1.33813141--chrA1.51946814(BIN)
						chrA1.39014444	chrA1.36441251--chrA1.39408556(BIN)
					chrA1.39147624
						chrA1.39225628	chrA1.36441251--chrA1.39408556(BIN)
						chrA1.39259668	chrA1.36441251--chrA1.39408556(BIN)
						chrA1.39312172	chrA1.35966983--chrA1.44694911(BIN)
						chrA1.39379648	chrA1.39408556--chrA1.40424355(BIN)
86.282		chrA1.39408556	chrA1.39408556	chrA1.39408556	chrA1.39408556
						chrA1.39431106	chrA1.39408556--chrA1.40424355(BIN)
86.661	chrA1.39481292	chrA1.39481292	chrA1.39481292	chrA1.39481292	chrA1.39481292
					chrA1.39355402
						chrA1.39500888	chrA1.39408556--chrA1.40424355(BIN)
						chrA1.39515956	chrA1.39408556--chrA1.39481292(BIN)
						chrA1.39528104	chrA1.38198922--chrA1.43245835(BIN)
						chrA1.39545821	chrA1.34225645--chrA1.40424355(BIN)
						chrA1.39586943	chrA1.39408556--chrA1.40424355(BIN)
						chrA1.39672029	chrA1.39408556--chrA1.40424355(BIN)
						chrA1.39728172	chrA1.38198922--chrA1.40424355(BIN)
						chrA1.39762579	chrA1.39408556--chrA1.40424355(BIN)
						chrA1.39786826	chrA1.39408556--chrA1.39481292(BIN)
						chrA1.39832846	chrA1.35966983--chrA1.44694911(BIN)
					chrA1.39875202
						chrA1.39907391	chrA1.39408556--chrA1.40424355(BIN)
					chrA1.39960768
						chrA1.40018717	chrA1.39481292--chrA1.41453182(BIN)
						chrA1.40050530	chrA1.39481292--chrA1.41453182(BIN)
						chrA1.40074799	chrA1.39408556--chrA1.39481292(BIN)
						chrA1.40105524	chrA1.39481292--chrA1.41453182(BIN)
						chrA1.40132425	chrA1.39481292--chrA1.41453182(BIN)
						chrA1.40171581	chrA1.39481292--chrA1.43245835(BIN)
90.834				chrA1.40232700	chrA1.40232700
						chrA1.40256377	chrA1.35966983--chrA1.44694911(BIN)
						chrA1.40291519	chrA1.35966983--chrA1.44694911(BIN)
90.834				chrA1.40316775	chrA1.40316775
						chrA1.40357053	chrA1.35966983--chrA1.44694911(BIN)
						chrA1.40390161	chrA1.35966983--chrA1.44694911(BIN)
						chrA1.40419006	chrA1.39408556--chrA1.39481292(BIN)
						chrA1.40504283	chrA1.39481292--chrA1.41453182(BIN)
						chrA1.40540987	chrA1.39481292--chrA1.41453182(BIN)
						chrA1.40603488	chrA1.39481292--chrA1.41453182(BIN)
						chrA1.40653445	chrA1.39481292--chrA1.43245835(BIN)
						chrA1.40668571	chrA1.40232700--chrA1.44694911(BIN)
						chrA1.40709875	chrA1.35966983--chrA1.45602655(BIN)
						chrA1.40738084	chrA1.39408556--chrA1.41453182(BIN)
						chrA1.40812181	chrA1.35966983--chrA1.51946814(BIN)
						chrA1.40835593	chrA1.35966983--chrA1.45602655(BIN)
						chrA1.40866623	chrA1.35966983--chrA1.44694911(BIN)
						chrA1.40944399	chrA1.38198922--chrA1.41453182(BIN)
						chrA1.40972300	chrA1.35993235--chrA1.43245835(BIN)
						chrA1.40989730	chrA1.38198922--chrA1.41453182(BIN)
						chrA1.41016537	chrA1.35966983--chrA1.45602655(BIN)
						chrA1.41049594	chrA1.35966983--chrA1.44694911(BIN)
						chrA1.41141089	chrA1.35966983--chrA1.44694911(BIN)
						chrA1.41198955	chrA1.35966983--chrA1.44694911(BIN)
						chrA1.41242823	chrA1.42049386--chrA1.42945183(BIN)
						chrA1.41281781	chrA1.34225645--chrA1.45602655(BIN)
						chrA1.41345389	chrA1.40232700--chrA1.44694911(BIN)
						chrA1.41392333	chrA1.40232700--chrA1.44694911(BIN)
						chrA1.41396927	chrA1.35966983--chrA1.45602655(BIN)
						chrA1.41473793	chrA1.40424355--chrA1.41453182(BIN)
						chrA1.41541925	chrA1.35966983--chrA1.44694911(BIN)
						chrA1.41553448	chrA1.35966983--chrA1.44694911(BIN)
						chrA1.41592361	chrA1.39408556--chrA1.41453182(BIN)
						chrA1.41609300	chrA1.35966983--chrA1.44694911(BIN)
						chrA1.41680386	chrA1.41453182--chrA1.43245835(BIN)
						chrA1.41721511	chrA1.35966983--chrA1.44694911(BIN)
						chrA1.41760408	chrA1.40424355--chrA1.42945183(BIN)
						chrA1.41785677	chrA1.40232700--chrA1.44694911(BIN)
						chrA1.41804450	chrA1.35966983--chrA1.44694911(BIN)
						chrA1.41852091	chrA1.35966983--chrA1.44694911(BIN)
						chrA1.41988564	chrA1.42945183--chrA1.43245835(BIN)
						chrA1.42018583	chrA1.39481292--chrA1.42945183(BIN)
					chrA1.41950942
91.482				chrA1.41303824	chrA1.41303824
						chrA1.42083528	chrA1.40424355--chrA1.42945183(BIN)
						chrA1.42120641	chrA1.35966983--chrA1.44694911(BIN)
						chrA1.42178175	chrA1.42945183--chrA1.43245835(BIN)
						chrA1.42184188	chrA1.35966983--chrA1.45602655(BIN)
						chrA1.42208020	chrA1.35966983--chrA1.44694911(BIN)
						chrA1.42291761	chrA1.41453182--chrA1.43245835(BIN)
						chrA1.42312448	chrA1.35966983--chrA1.44694911(BIN)
						chrA1.42368267	chrA1.33813141--chrA1.44694911(BIN)
						chrA1.42462372	chrA1.33813141--chrA1.44694911(BIN)
						chrA1.42498604	chrA1.35966983--chrA1.44694911(BIN)
						chrA1.42525110	chrA1.42049386--chrA1.43245835(BIN)
						chrA1.42623897	chrA1.35966983--chrA1.45602655(BIN)
						chrA1.42656719	chrA1.42049386--chrA1.43245835(BIN)
						chrA1.42726934	chrA1.40424355--chrA1.43245835(BIN)
						chrA1.42838557	chrA1.35966983--chrA1.45602655(BIN)
						chrA1.42863733	chrA1.35966983--chrA1.45602655(BIN)
						chrA1.42886021	chrA1.42049386--chrA1.43245835(BIN)
						chrA1.42912870	chrA1.40232700--chrA1.44694911(BIN)
						chrA1.42929438	chrA1.42049386--chrA1.43245835(BIN)
						chrA1.43027028	chrA1.40232700--chrA1.44694911(BIN)
						chrA1.43068620	chrA1.42049386--chrA1.43245835(BIN)
						chrA1.43110027	chrA1.35966983--chrA1.45602655(BIN)
						chrA1.43131639	chrA1.42049386--chrA1.43245835(BIN)
						chrA1.43157850	chrA1.41416585--chrA1.43245835(BIN)
						chrA1.43229118	chrA1.42049386--chrA1.43245835(BIN)
						chrA1.43275529	chrA1.42945183--chrA1.43245835(BIN)
						chrA1.43326264	chrA1.41453182--chrA1.43245835(BIN)
						chrA1.43354316	chrA1.41453182--chrA1.43245835(BIN)
						chrA1.43418826	chrA1.42049386--chrA1.43245835(BIN)
						chrA1.43429595	chrA1.39408556--chrA1.43245835(BIN)
						chrA1.43522624	chrA1.42049386--chrA1.43245835(BIN)
						chrA1.43532663	chrA1.42945183--chrA1.43245835(BIN)
						chrA1.43544124	chrA1.41416585--chrA1.43245835(BIN)
						chrA1.43549608	chrA1.41453182--chrA1.43245835(BIN)
						chrA1.43566658	chrA1.40232700--chrA1.44694911(BIN)
						chrA1.43609233	chrA1.41453182--chrA1.43245835(BIN)
						chrA1.43789213	chrA1.35966983--chrA1.45602655(BIN)
						chrA1.43884157	chrA1.40232700--chrA1.44694911(BIN)
					chrA1.43906056
91.871				chrA1.42991620	chrA1.42991620
						chrA1.43976524	chrA1.41416585--chrA1.43245835(BIN)
						chrA1.44004518	chrA1.40232700--chrA1.41303824(BIN)
						chrA1.44019704	chrA1.40232700--chrA1.41303824(BIN)
						chrA1.44046009	chrA1.35966983--chrA1.44694911(BIN)
					chrA1.44117577
						chrA1.44168839	chrA1.42945183--chrA1.43245835(BIN)
						chrA1.44200364	chrA1.42945183--chrA1.43245835(BIN)
						chrA1.44271571	chrA1.42049386--chrA1.43245835(BIN)
						chrA1.44287432	chrA1.35966983--chrA1.45602655(BIN)
						chrA1.44417249	chrA1.35966983--chrA1.43245835(BIN)
						chrA1.44432259	chrA1.35966983--chrA1.41416585(BIN)
						chrA1.44452741	chrA1.35966983--chrA1.41416585(BIN)
						chrA1.44539324	chrA1.35966983--chrA1.44694911(BIN)
						chrA1.44577896	chrA1.35966983--chrA1.45602655(BIN)
						chrA1.44605072	chrA1.35966983--chrA1.41416585(BIN)
						chrA1.44652182	chrA1.35966983--chrA1.44694911(BIN)
						chrA1.44772998	chrA1.35966983--chrA1.45602655(BIN)
						chrA1.44868252	chrA1.37394602--chrA1.45602655(BIN)
						chrA1.44901470	chrA1.37394602--chrA1.45602655(BIN)
						chrA1.44926291	chrA1.42049386--chrA1.43245835(BIN)
						chrA1.45004874	chrA1.33813141--chrA1.51946814(BIN)
						chrA1.45092498	chrA1.37394602--chrA1.45602655(BIN)
						chrA1.45127768	chrA1.37394602--chrA1.41303824(BIN)
						chrA1.45153476	chrA1.35966983--chrA1.45602655(BIN)
						chrA1.45236300	chrA1.37394602--chrA1.45602655(BIN)
						chrA1.45321468	chrA1.35966983--chrA1.45602655(BIN)
						chrA1.45329192	chrA1.37394602--chrA1.41303824(BIN)
						chrA1.45358994	chrA1.37394602--chrA1.41303824(BIN)
92.318				chrA1.45030218	chrA1.45030218
					chrA1.42559498
						chrA1.45584852	chrA1.37394602--chrA1.45602655(BIN)
						chrA1.45823814	chrA1.37394602--chrA1.45602655(BIN)
						chrA1.45841367	chrA1.35966983--chrA1.45602655(BIN)
						chrA1.45887214	chrA1.37394602--chrA1.45602655(BIN)
92.541		chrA1.45926989	chrA1.45926989	chrA1.45926989	chrA1.45926989
92.541			chrA1.45645853	chrA1.45645853	chrA1.45645853
92.541	chrA1.45602655	chrA1.45602655	chrA1.45602655	chrA1.45602655	chrA1.45602655
						chrA1.45953820	chrA1.35966983--chrA1.45602655(BIN)
						chrA1.46055215	chrA1.37394602--chrA1.45602655(BIN)
						chrA1.46131631	chrA1.35966983--chrA1.45602655(BIN)
						chrA1.46235177	chrA1.35966983--chrA1.45602655(BIN)
						chrA1.46307534	chrA1.35966983--chrA1.45645853(BIN)
						chrA1.46335207	chrA1.45602655--chrA1.45645853(BIN)
93.027	chrA1.45405664	chrA1.45405664		chrA1.45405664	chrA1.45405664
						chrA1.46414805	chrA1.45602655--chrA1.45645853(BIN)
94.562		chrA1.46439241	chrA1.46439241	chrA1.46439241	chrA1.46439241
						chrA1.46444326	chrA1.45602655--chrA1.45645853(BIN)
						chrA1.46485223	chrA1.45602655--chrA1.45645853(BIN)
						chrA1.46515867	chrA1.37394602--chrA1.45926989(BIN)
						chrA1.46555297	chrA1.45602655--chrA1.45645853(BIN)
						chrA1.46589591	chrA1.45602655--chrA1.45926989(BIN)
						chrA1.46635341	chrA1.45030218--chrA1.45926989(BIN)
						chrA1.46720470	chrA1.45030218--chrA1.46439241(BIN)
						chrA1.46740754	chrA1.45602655--chrA1.45645853(BIN)
						chrA1.46794444	chrA1.45645853--chrA1.45926989(BIN)
						chrA1.46815070	chrA1.45405664--chrA1.45926989(BIN)
						chrA1.46840487	chrA1.45405664--chrA1.45926989(BIN)
						chrA1.46941590	chrA1.45645853--chrA1.45926989(BIN)
						chrA1.47017447	chrA1.45645853--chrA1.45926989(BIN)
						chrA1.47063273	chrA1.45405664--chrA1.45926989(BIN)
						chrA1.47113399	chrA1.45405664--chrA1.45926989(BIN)
						chrA1.47182633	chrA1.45405664--chrA1.45926989(BIN)
						chrA1.47249826	chrA1.35966983--chrA1.51946814(BIN)
						chrA1.47286468	chrA1.45602655--chrA1.45926989(BIN)
						chrA1.47317197	chrA1.45030218--chrA1.45645853(BIN)
						chrA1.47377031	chrA1.37394602--chrA1.47910591(BIN)
						chrA1.47397800	chrA1.45405664--chrA1.45926989(BIN)
						chrA1.47431473	chrA1.45405664--chrA1.45926989(BIN)
						chrA1.47449368	chrA1.45405664--chrA1.46439241(BIN)
95.314	chrA1.47477352	chrA1.47477352	chrA1.47477352	chrA1.47477352	chrA1.47477352
						chrA1.47522551	chrA1.45405664--chrA1.46439241(BIN)
						chrA1.47558142	chrA1.45405664--chrA1.46439241(BIN)
						chrA1.47595463	chrA1.45405664--chrA1.46439241(BIN)
						chrA1.47633056	chrA1.45405664--chrA1.47477352(BIN)
95.737	chrA1.47684367	chrA1.47684367	chrA1.47684367	chrA1.47684367	chrA1.47684367
						chrA1.47724076	chrA1.45405664--chrA1.45926989(BIN)
						chrA1.47753021	chrA1.45405664--chrA1.45926989(BIN)
						chrA1.47770944	chrA1.45405664--chrA1.45926989(BIN)
						chrA1.47784188	chrA1.45405664--chrA1.45926989(BIN)
						chrA1.47807965	chrA1.45405664--chrA1.45926989(BIN)
						chrA1.47856964	chrA1.45405664--chrA1.46439241(BIN)
95.911		chrA1.47910591	chrA1.47910591	chrA1.47910591	chrA1.47910591
					chrA1.42600918
					chrA1.46088472
					chrA1.46763989
					chrA1.47871773
96.127		chrA1.47647846	chrA1.47647846	chrA1.47647846	chrA1.47647846
						chrA1.47934526	chrA1.45405664--chrA1.46439241(BIN)
						chrA1.47966935	chrA1.45405664--chrA1.46439241(BIN)
						chrA1.47993733	chrA1.45405664--chrA1.46439241(BIN)
						chrA1.48028795	chrA1.45405664--chrA1.46439241(BIN)
						chrA1.48050464	chrA1.45405664--chrA1.47910591(BIN)
						chrA1.48140613	chrA1.47477352--chrA1.47684367(BIN)
						chrA1.48192317	chrA1.45405664--chrA1.47684367(BIN)
						chrA1.48301886	chrA1.37394602--chrA1.46439241(BIN)
						chrA1.48323237	chrA1.45405664--chrA1.46439241(BIN)
						chrA1.48409765	chrA1.47477352--chrA1.47910591(BIN)
						chrA1.48501620	chrA1.46439241--chrA1.47910591(BIN)
					chrA1.48536395
						chrA1.48551738	chrA1.46439241--chrA1.47684367(BIN)
						chrA1.48581091	chrA1.45405664--chrA1.47910591(BIN)
						chrA1.48591470	chrA1.45405664--chrA1.47910591(BIN)
						chrA1.48670112	chrA1.45405664--chrA1.47910591(BIN)
						chrA1.48712021	chrA1.46439241--chrA1.47910591(BIN)
						chrA1.48792476	chrA1.47477352--chrA1.47910591(BIN)
						chrA1.48819745	chrA1.45405664--chrA1.47910591(BIN)
						chrA1.48887066	chrA1.33813141--chrA1.45645853(BIN)
						chrA1.48887251	chrA1.33813141--chrA1.45645853(BIN)
						chrA1.48912184	chrA1.47477352--chrA1.47910591(BIN)
						chrA1.48956853	chrA1.45405664--chrA1.47910591(BIN)
						chrA1.48999717	chrA1.45405664--chrA1.47910591(BIN)
						chrA1.49028423	chrA1.47477352--chrA1.47910591(BIN)
						chrA1.49084175	chrA1.47647846--chrA1.47910591(BIN)
						chrA1.49107053	chrA1.48110817--chrA1.50467074(BIN)
						chrA1.49129393	chrA1.47647846--chrA1.47910591(BIN)
						chrA1.49133160	chrA1.45405664--chrA1.51204027(BIN)
						chrA1.49222862	chrA1.47647846--chrA1.47910591(BIN)
						chrA1.49224754	chrA1.45405664--chrA1.49458133(BIN)
						chrA1.49271279	chrA1.47477352--chrA1.47910591(BIN)
						chrA1.49293729	chrA1.47477352--chrA1.47910591(BIN)
						chrA1.49329695	chrA1.45405664--chrA1.51204027(BIN)
						chrA1.49388964	chrA1.47647846--chrA1.48110817(BIN)
						chrA1.49420459	chrA1.47647846--chrA1.48110817(BIN)
						chrA1.49482875	chrA1.47477352--chrA1.47910591(BIN)
						chrA1.49619705	chrA1.45405664--chrA1.51946814(BIN)
						chrA1.49635255	chrA1.45405664--chrA1.49458133(BIN)
						chrA1.49682486	chrA1.47647846--chrA1.47910591(BIN)
						chrA1.49700923	chrA1.47647846--chrA1.47910591(BIN)
						chrA1.49720802	chrA1.48110817--chrA1.50467074(BIN)
						chrA1.49881555	chrA1.47477352--chrA1.47910591(BIN)
						chrA1.49907891	chrA1.47647846--chrA1.49458133(BIN)
						chrA1.49951336	chrA1.47647846--chrA1.47910591(BIN)
						chrA1.49975995	chrA1.47647846--chrA1.49458133(BIN)
					chrA1.50001052
96.334		chrA1.48110817	chrA1.48110817	chrA1.48110817	chrA1.48110817
96.542		chrA1.48376084	chrA1.48376084	chrA1.48376084	chrA1.48376084
96.874	chrA1.49458133	chrA1.49458133	chrA1.49458133	chrA1.49458133	chrA1.49458133
					chrA1.48626938
					chrA1.47665928
					chrA1.48743374
					chrA1.49511032
					chrA1.49251475
						chrA1.50063820	chrA1.33813141--chrA1.51946814(BIN)
						chrA1.50089097	chrA1.47477352--chrA1.48110817(BIN)
						chrA1.50119860	chrA1.47647846--chrA1.48376084(BIN)
						chrA1.50161564	chrA1.47647846--chrA1.48376084(BIN)
					chrA1.50194115
						chrA1.50249015	chrA1.47477352--chrA1.48110817(BIN)
						chrA1.50312662	chrA1.47477352--chrA1.49458133(BIN)
						chrA1.50398342	chrA1.47647846--chrA1.48110817(BIN)
						chrA1.50410011	chrA1.47647846--chrA1.48110817(BIN)
						chrA1.50444440	chrA1.47647846--chrA1.48110817(BIN)
						chrA1.50513046	chrA1.47647846--chrA1.48110817(BIN)
						chrA1.50526819	chrA1.47477352--chrA1.48110817(BIN)
						chrA1.50572912	chrA1.47647846--chrA1.49458133(BIN)
						chrA1.50601399	chrA1.47647846--chrA1.48110817(BIN)
						chrA1.50608045	chrA1.51204027--chrA1.51456021(BIN)
						chrA1.50643451	chrA1.45405664--chrA1.51946814(BIN)
						chrA1.50681693	chrA1.47647846--chrA1.48110817(BIN)
						chrA1.50724958	chrA1.47477352--chrA1.48110817(BIN)
						chrA1.50808625	chrA1.51039411--chrA1.51727528(BIN)
						chrA1.50808625	chrA1.51039411--chrA1.51727528(BIN)
98.159		chrA1.50874499	chrA1.50874499	chrA1.50874499	chrA1.50874499
						chrA1.50922974	chrA1.50874499--chrA1.71106256(BIN)
						chrA1.50922974	chrA1.50874499--chrA1.71106256(BIN)
98.468		chrA1.51039411	chrA1.51039411	chrA1.51039411	chrA1.51039411
					chrA1.50774762
					chrA1.50983951
					chrA1.50850398
					chrA1.51065820
						chrA1.51129887	chrA1.50874499--chrA1.71106256(BIN)
						chrA1.51129887	chrA1.50874499--chrA1.71106256(BIN)
99.237		chrA1.51204027	chrA1.51204027	chrA1.51204027	chrA1.51204027
						chrA1.51213134	chrA1.50874499--chrA1.71106256(BIN)
						chrA1.51235037	chrA1.51406906--chrA1.51727528(BIN)
						chrA1.51262619	chrA1.51406906--chrA1.56244191(BIN)
						chrA1.51324540	chrA1.51204027--chrA1.51406906(BIN)
						chrA1.51380179	chrA1.50874499--chrA1.71106256(BIN)
						chrA1.51213134	chrA1.50874499--chrA1.71106256(BIN)
						chrA1.51235037	chrA1.51406906--chrA1.51727528(BIN)
						chrA1.51262619	chrA1.51406906--chrA1.56244191(BIN)
						chrA1.51324540	chrA1.51204027--chrA1.51406906(BIN)
						chrA1.51380179	chrA1.50874499--chrA1.71106256(BIN)
					chrA1.51406906
						chrA1.51527819	chrA1.51406906--chrA1.56244191(BIN)
						chrA1.51456021	chrA1.51406906--chrA1.51727528(BIN)
						chrA1.51527819	chrA1.51406906--chrA1.56244191(BIN)
100.958	chrA1.51546401	chrA1.51546401	chrA1.51546401	chrA1.51546401	chrA1.51546401
					chrA1.51587471
					chrA1.51639514
						chrA1.51670092	chrA1.51546401--chrA1.53339143(BIN)
					chrA1.51696857
						chrA1.51845620	chrA1.51546401--chrA1.56692650(BIN)
						chrA1.51845620	chrA1.51546401--chrA1.56692650(BIN)
101.973				chrA1.51946814	chrA1.51946814
						chrA1.52094157	chrA1.51546401--chrA1.56244191(BIN)
						chrA1.52173040	chrA1.53387241--chrA1.56244191(BIN)
						chrA1.52278378	chrA1.51546401--chrA1.56244191(BIN)
						chrA1.52515107	chrA1.51546401--chrA1.56244191(BIN)
						chrA1.52548718	chrA1.51727528--chrA1.56244191(BIN)
						chrA1.52702672	chrA1.51546401--chrA1.56244191(BIN)
						chrA1.52735272	chrA1.50874499--chrA1.71106256(BIN)
						chrA1.52869274	chrA1.53387241--chrA1.56244191(BIN)
						chrA1.52894213	chrA1.51204027--chrA1.51456021(BIN)
						chrA1.52952891	chrA1.53387241--chrA1.59692053(BIN)
						chrA1.52970383	chrA1.50874499--chrA1.71106256(BIN)
						chrA1.53050687	chrA1.53387241--chrA1.57030194(BIN)
						chrA1.53101002	chrA1.50874499--chrA1.71106256(BIN)
						chrA1.53122759	chrA1.53387241--chrA1.56244191(BIN)
						chrA1.53161377	chrA1.50874499--chrA1.71106256(BIN)
						chrA1.53260176	chrA1.53387241--chrA1.57030194(BIN)
						chrA1.52094157	chrA1.51546401--chrA1.56244191(BIN)
						chrA1.52173040	chrA1.53387241--chrA1.56244191(BIN)
						chrA1.52278378	chrA1.51546401--chrA1.56244191(BIN)
						chrA1.52515107	chrA1.51546401--chrA1.56244191(BIN)
						chrA1.52548718	chrA1.51727528--chrA1.56244191(BIN)
						chrA1.52679328	chrA1.51546401--chrA1.56244191(BIN)
						chrA1.52702672	chrA1.51546401--chrA1.56244191(BIN)
						chrA1.52735272	chrA1.50874499--chrA1.71106256(BIN)
						chrA1.52869274	chrA1.53387241--chrA1.56244191(BIN)
						chrA1.52952891	chrA1.53387241--chrA1.59692053(BIN)
						chrA1.52970383	chrA1.50874499--chrA1.71106256(BIN)
						chrA1.53012255	chrA1.53387241--chrA1.56244191(BIN)
						chrA1.53050687	chrA1.53387241--chrA1.57030194(BIN)
						chrA1.53101002	chrA1.50874499--chrA1.71106256(BIN)
						chrA1.53122759	chrA1.53387241--chrA1.56244191(BIN)
						chrA1.53161377	chrA1.50874499--chrA1.71106256(BIN)
						chrA1.53260176	chrA1.53387241--chrA1.57030194(BIN)
103.277		chrA1.53339143	chrA1.53339143	chrA1.53339143	chrA1.53339143
	chrA1.52346508				chrA1.52346508
					chrA1.52007966
					chrA1.52374983
					chrA1.52224098
					chrA1.52441395
103.437		chrA1.53387241	chrA1.53387241	chrA1.53387241	chrA1.53387241
					chrA1.52395222
					chrA1.52478917
					chrA1.52054197
					chrA1.51765968
					chrA1.52845065
						chrA1.53443570	chrA1.51204027--chrA1.57030194(BIN)
						chrA1.53487638	chrA1.53387241--chrA1.56244191(BIN)
						chrA1.53558000	chrA1.55907942--chrA1.57030194(BIN)
						chrA1.53602131	chrA1.53339143--chrA1.57030194(BIN)
						chrA1.53631538	chrA1.53387241--chrA1.57030194(BIN)
						chrA1.53678638	chrA1.53339143--chrA1.57030194(BIN)
						chrA1.53719231	chrA1.53339143--chrA1.59692053(BIN)
						chrA1.53749523	chrA1.53387241--chrA1.57030194(BIN)
						chrA1.53799017	chrA1.50874499--chrA1.71106256(BIN)
						chrA1.53811073	chrA1.50874499--chrA1.71106256(BIN)
						chrA1.53834877	chrA1.53339143--chrA1.57030194(BIN)
						chrA1.53901286	chrA1.53387241--chrA1.56244191(BIN)
						chrA1.54079241	chrA1.53387241--chrA1.56692650(BIN)
						chrA1.54167616	chrA1.54347399--chrA1.57030194(BIN)
						chrA1.54187894	chrA1.53387241--chrA1.56244191(BIN)
						chrA1.54321259	chrA1.53387241--chrA1.56692650(BIN)
						chrA1.53443570	chrA1.51204027--chrA1.57030194(BIN)
						chrA1.53487638	chrA1.53387241--chrA1.56244191(BIN)
						chrA1.53558000	chrA1.55907942--chrA1.57030194(BIN)
						chrA1.53602131	chrA1.53339143--chrA1.57030194(BIN)
						chrA1.53631538	chrA1.53387241--chrA1.57030194(BIN)
						chrA1.53678638	chrA1.53339143--chrA1.57030194(BIN)
						chrA1.53719231	chrA1.53339143--chrA1.59692053(BIN)
						chrA1.53749523	chrA1.53387241--chrA1.57030194(BIN)
						chrA1.53799017	chrA1.50874499--chrA1.71106256(BIN)
						chrA1.53811073	chrA1.50874499--chrA1.71106256(BIN)
						chrA1.53834877	chrA1.53339143--chrA1.57030194(BIN)
						chrA1.53901286	chrA1.53387241--chrA1.56244191(BIN)
						chrA1.53967936	chrA1.54347399--chrA1.57030194(BIN)
						chrA1.54079241	chrA1.53387241--chrA1.56692650(BIN)
						chrA1.54167616	chrA1.54347399--chrA1.57030194(BIN)
						chrA1.54187894	chrA1.53387241--chrA1.56244191(BIN)
						chrA1.54321259	chrA1.53387241--chrA1.56692650(BIN)
			chrA1.54347399		chrA1.54347399
						chrA1.54388352	chrA1.54347399--chrA1.56692650(BIN)
						chrA1.54414551	chrA1.53387241--chrA1.57030194(BIN)
						chrA1.54457382	chrA1.53387241--chrA1.56692650(BIN)
						chrA1.54461984	chrA1.54347399--chrA1.56692650(BIN)
						chrA1.54550959	chrA1.54347399--chrA1.56692650(BIN)
						chrA1.54746430	chrA1.53387241--chrA1.56692650(BIN)
						chrA1.54800835	chrA1.50874499--chrA1.71106256(BIN)
						chrA1.54897494	chrA1.50874499--chrA1.71106256(BIN)
						chrA1.54926582	chrA1.51546401--chrA1.60374976(BIN)
						chrA1.55045215	chrA1.50874499--chrA1.71106256(BIN)
						chrA1.55084378	chrA1.51546401--chrA1.60374976(BIN)
						chrA1.55100035	chrA1.50874499--chrA1.71106256(BIN)
						chrA1.55141593	chrA1.54347399--chrA1.56692650(BIN)
						chrA1.55180214	chrA1.50874499--chrA1.71106256(BIN)
						chrA1.55224994	chrA1.50874499--chrA1.71106256(BIN)
						chrA1.55255368	chrA1.54347399--chrA1.56692650(BIN)
						chrA1.54388352	chrA1.54347399--chrA1.56692650(BIN)
						chrA1.54414551	chrA1.53387241--chrA1.57030194(BIN)
						chrA1.54457382	chrA1.53387241--chrA1.56692650(BIN)
						chrA1.54461984	chrA1.54347399--chrA1.56692650(BIN)
						chrA1.54550959	chrA1.54347399--chrA1.56692650(BIN)
						chrA1.54746430	chrA1.53387241--chrA1.56692650(BIN)
						chrA1.54800835	chrA1.50874499--chrA1.71106256(BIN)
						chrA1.54897494	chrA1.50874499--chrA1.71106256(BIN)
						chrA1.54926582	chrA1.51546401--chrA1.60374976(BIN)
						chrA1.55045215	chrA1.50874499--chrA1.71106256(BIN)
						chrA1.55084378	chrA1.51546401--chrA1.60374976(BIN)
						chrA1.55100035	chrA1.50874499--chrA1.71106256(BIN)
						chrA1.55141593	chrA1.54347399--chrA1.56692650(BIN)
						chrA1.55180214	chrA1.50874499--chrA1.71106256(BIN)
						chrA1.55224994	chrA1.50874499--chrA1.71106256(BIN)
						chrA1.55255368	chrA1.54347399--chrA1.56692650(BIN)
						chrA1.55415280	chrA1.51546401--chrA1.64017858(BIN)
						chrA1.55427491	chrA1.53387241--chrA1.57030194(BIN)
						chrA1.55461231	chrA1.51546401--chrA1.64017858(BIN)
						chrA1.55508653	chrA1.53387241--chrA1.57030194(BIN)
						chrA1.55521209	chrA1.52894213--chrA1.60555857(BIN)
						chrA1.55575215	chrA1.53387241--chrA1.56692650(BIN)
						chrA1.55592492	chrA1.53387241--chrA1.56692650(BIN)
						chrA1.55609164	chrA1.54347399--chrA1.56692650(BIN)
						chrA1.55715521	chrA1.53387241--chrA1.56692650(BIN)
						chrA1.56351005	chrA1.51406906--chrA1.59692053(BIN)
						chrA1.56412482	chrA1.51204027--chrA1.59692053(BIN)
					chrA1.56488968
103.597				chrA1.55334768	chrA1.55334768
					chrA1.55668790
					chrA1.55776078
103.597	chrA1.55907942	chrA1.55907942	chrA1.55907942	chrA1.55907942	chrA1.55907942
					chrA1.55990449
					chrA1.53192252
					chrA1.54438051
					chrA1.55020532
					chrA1.54259447
					chrA1.54119015
						chrA1.56609335	chrA1.51204027--chrA1.59692053(BIN)
						chrA1.56669202	chrA1.51546401--chrA1.62714031(BIN)
103.796	chrA1.56692650	chrA1.56692650	chrA1.56692650	chrA1.56692650	chrA1.56692650
					chrA1.55403071
					chrA1.55875277
					chrA1.55274832
					chrA1.54771706
					chrA1.54916151
					chrA1.55207980
					chrA1.56110977
						chrA1.56751788	chrA1.51727528--chrA1.56244191(BIN)
						chrA1.56811895	chrA1.53387241--chrA1.59692053(BIN)
						chrA1.56909515	chrA1.55907942--chrA1.57030194(BIN)
						chrA1.56950970	chrA1.55907942--chrA1.57030194(BIN)
						chrA1.57132408	chrA1.53387241--chrA1.59692053(BIN)
						chrA1.57192322	chrA1.51727528--chrA1.59692053(BIN)
						chrA1.57212303	chrA1.51727528--chrA1.59692053(BIN)
						chrA1.57231106	chrA1.53387241--chrA1.59692053(BIN)
						chrA1.57288917	chrA1.53387241--chrA1.56244191(BIN)
						chrA1.57322768	chrA1.51727528--chrA1.59692053(BIN)
						chrA1.57352307	chrA1.56692650--chrA1.57030194(BIN)
						chrA1.57392125	chrA1.56692650--chrA1.57030194(BIN)
						chrA1.57541382	chrA1.51727528--chrA1.59692053(BIN)
						chrA1.57660734	chrA1.51727528--chrA1.62714031(BIN)
						chrA1.57697884	chrA1.51727528--chrA1.58939888(BIN)
						chrA1.57861997	chrA1.52894213--chrA1.60555857(BIN)
						chrA1.57900097	chrA1.55907942--chrA1.57030194(BIN)
						chrA1.58060243	chrA1.52894213--chrA1.66862804(BIN)
						chrA1.58241202	chrA1.52894213--chrA1.60555857(BIN)
						chrA1.58270486	chrA1.52894213--chrA1.60555857(BIN)
						chrA1.58303129	chrA1.56692650--chrA1.57030194(BIN)
						chrA1.58401929	chrA1.55907942--chrA1.57030194(BIN)
						chrA1.58446809	chrA1.52894213--chrA1.60555857(BIN)
						chrA1.58745030	chrA1.58601130--chrA1.59692053(BIN)
						chrA1.58788276	chrA1.58601130--chrA1.59692053(BIN)
						chrA1.58828306	chrA1.51546401--chrA1.66862804(BIN)
						chrA1.58842560	chrA1.52894213--chrA1.66840961(BIN)
						chrA1.58869652	chrA1.52894213--chrA1.66862804(BIN)
						chrA1.58916585	chrA1.56692650--chrA1.59692053(BIN)
						chrA1.59004067	chrA1.58601130--chrA1.59692053(BIN)
						chrA1.59064284	chrA1.56692650--chrA1.59692053(BIN)
						chrA1.59099903	chrA1.52894213--chrA1.60555857(BIN)
						chrA1.59132531	chrA1.52894213--chrA1.60555857(BIN)
						chrA1.59245173	chrA1.56692650--chrA1.59692053(BIN)
						chrA1.59315209	chrA1.51727528--chrA1.60555857(BIN)
					chrA1.59352484
					chrA1.56154629
104.097				chrA1.57030194	chrA1.57030194
						chrA1.59399227	chrA1.50874499--chrA1.71106256(BIN)
						chrA1.59438920	chrA1.56692650--chrA1.59692053(BIN)
						chrA1.59471989	chrA1.56692650--chrA1.59692053(BIN)
					chrA1.59511125
					chrA1.57802194
					chrA1.58496525
					chrA1.57372715
					chrA1.57451994
104.398				chrA1.58939888	chrA1.58939888
					chrA1.58523445
104.398				chrA1.58601130	chrA1.58601130
						chrA1.59543421	chrA1.52894213--chrA1.60374976(BIN)
						chrA1.59567532	chrA1.58601130--chrA1.59692053(BIN)
						chrA1.59622371	chrA1.51546401--chrA1.59692053(BIN)
						chrA1.59661601	chrA1.52894213--chrA1.62714031(BIN)
104.398		chrA1.59692053	chrA1.59692053	chrA1.59692053	chrA1.59692053
					chrA1.58032783
					chrA1.57499733
					chrA1.56342435
						chrA1.59723159	chrA1.56692650--chrA1.59692053(BIN)
					chrA1.59883851
					chrA1.58768310
					chrA1.57544085
					chrA1.58712021
					chrA1.58653755
					chrA1.58154567
					chrA1.57065155
					chrA1.58190193
					chrA1.56770914
					chrA1.57780865
					chrA1.58559350
					chrA1.57961048
					chrA1.58096864
						chrA1.59936058	chrA1.58601130--chrA1.59692053(BIN)
						chrA1.60029700	chrA1.58601130--chrA1.59692053(BIN)
						chrA1.60074197	chrA1.52894213--chrA1.60555857(BIN)
					chrA1.60112739
					chrA1.59220355
					chrA1.56864404
					chrA1.56280720
					chrA1.55942170
					chrA1.59619769
					chrA1.59796368
						chrA1.60159584	chrA1.58601130--chrA1.59692053(BIN)
					chrA1.60215062
						chrA1.60258180	chrA1.58601130--chrA1.59692053(BIN)
						chrA1.60340391	chrA1.58601130--chrA1.59692053(BIN)
						chrA1.60410343	chrA1.52894213--chrA1.64017858(BIN)
						chrA1.60471309	chrA1.52894213--chrA1.60555857(BIN)
						chrA1.60528085	chrA1.52894213--chrA1.66862804(BIN)
						chrA1.60580109	chrA1.60438921--chrA1.62442873(BIN)
						chrA1.60601239	chrA1.53387241--chrA1.59692053(BIN)
						chrA1.60640661	chrA1.52894213--chrA1.60555857(BIN)
						chrA1.60777753	chrA1.52894213--chrA1.60555857(BIN)
						chrA1.60876281	chrA1.52894213--chrA1.60555857(BIN)
						chrA1.60930752	chrA1.51039411--chrA1.64017858(BIN)
						chrA1.60995956	chrA1.58523445--chrA1.60555857(BIN)
						chrA1.61047256	chrA1.58523445--chrA1.61506368(BIN)
						chrA1.61074753	chrA1.58523445--chrA1.60555857(BIN)
						chrA1.61096454	chrA1.52894213--chrA1.60555857(BIN)
						chrA1.61112900	chrA1.52894213--chrA1.60555857(BIN)
						chrA1.61131299	chrA1.58523445--chrA1.60555857(BIN)
						chrA1.61164360	chrA1.58523445--chrA1.61506368(BIN)
						chrA1.61205026	chrA1.52894213--chrA1.62714031(BIN)
						chrA1.61261316	chrA1.58523445--chrA1.60555857(BIN)
						chrA1.61297958	chrA1.58523445--chrA1.61506368(BIN)
						chrA1.61341183	chrA1.58523445--chrA1.62442873(BIN)
						chrA1.61394671	chrA1.52894213--chrA1.62714031(BIN)
						chrA1.61417106	chrA1.58601130--chrA1.59692053(BIN)
						chrA1.61470491	chrA1.58523445--chrA1.60555857(BIN)
						chrA1.61590980	chrA1.52894213--chrA1.60555857(BIN)
						chrA1.61678822	chrA1.58523445--chrA1.60555857(BIN)
						chrA1.61713859	chrA1.52894213--chrA1.60555857(BIN)
						chrA1.61748460	chrA1.60438921--chrA1.62442873(BIN)
						chrA1.61900365	chrA1.58523445--chrA1.62714031(BIN)
						chrA1.61917254	chrA1.58523445--chrA1.61506368(BIN)
						chrA1.61939201	chrA1.51727528--chrA1.62714031(BIN)
						chrA1.61970362	chrA1.51727528--chrA1.62714031(BIN)
						chrA1.62012063	chrA1.52894213--chrA1.60555857(BIN)
						chrA1.62056226	chrA1.51727528--chrA1.62714031(BIN)
						chrA1.62072993	chrA1.52894213--chrA1.62714031(BIN)
						chrA1.62108750	chrA1.60438921--chrA1.61506368(BIN)
						chrA1.62190597	chrA1.58523445--chrA1.61506368(BIN)
						chrA1.62350223	chrA1.52894213--chrA1.63759414(BIN)
						chrA1.62352970	chrA1.50874499--chrA1.71106256(BIN)
						chrA1.62378229	chrA1.51727528--chrA1.62714031(BIN)
						chrA1.62385948	chrA1.52894213--chrA1.62442873(BIN)
						chrA1.62404025	chrA1.58523445--chrA1.61506368(BIN)
						chrA1.62482140	chrA1.52894213--chrA1.62442873(BIN)
						chrA1.62502122	chrA1.52894213--chrA1.63759414(BIN)
						chrA1.62533970	chrA1.52894213--chrA1.62442873(BIN)
						chrA1.62563860	chrA1.52894213--chrA1.62442873(BIN)
						chrA1.62572802	chrA1.52894213--chrA1.62442873(BIN)
						chrA1.62641395	chrA1.52894213--chrA1.62714031(BIN)
						chrA1.62678507	chrA1.52894213--chrA1.62714031(BIN)
						chrA1.62720007	chrA1.50874499--chrA1.71106256(BIN)
						chrA1.62803640	chrA1.58523445--chrA1.62714031(BIN)
						chrA1.62828007	chrA1.52894213--chrA1.62714031(BIN)
						chrA1.62864287	chrA1.52894213--chrA1.62714031(BIN)
						chrA1.62931734	chrA1.60971919--chrA1.62714031(BIN)
						chrA1.62991675	chrA1.51406906--chrA1.62714031(BIN)
						chrA1.63134802	chrA1.58523445--chrA1.62714031(BIN)
						chrA1.63203851	chrA1.60971919--chrA1.62714031(BIN)
						chrA1.63242178	chrA1.60971919--chrA1.62714031(BIN)
						chrA1.63305710	chrA1.60971919--chrA1.62714031(BIN)
						chrA1.63366829	chrA1.60971919--chrA1.62714031(BIN)
						chrA1.63463597	chrA1.60971919--chrA1.62714031(BIN)
						chrA1.63485344	chrA1.52894213--chrA1.62714031(BIN)
					chrA1.63524343
					chrA1.55383636
105.363	chrA1.60374976	chrA1.60374976	chrA1.60374976	chrA1.60374976	chrA1.60374976
					chrA1.60295105
					chrA1.58891288
					chrA1.59914739
					chrA1.59857978
					chrA1.60900179
105.618				chrA1.60438921	chrA1.60438921
105.618		chrA1.60555857	chrA1.60555857	chrA1.60555857	chrA1.60555857
					chrA1.61565986
					chrA1.57932724
105.798		chrA1.61506368	chrA1.61506368	chrA1.61506368	chrA1.61506368
					chrA1.61851811
					chrA1.61451324
106.158			chrA1.62442873	chrA1.62442873	chrA1.62442873
106.305				chrA1.60971919	chrA1.60971919
						chrA1.63572847	chrA1.58523445--chrA1.62714031(BIN)
					chrA1.63578841
					chrA1.62461651
					chrA1.63545267
					chrA1.63272190
					chrA1.62882522
106.485			chrA1.62714031	chrA1.62714031	chrA1.62714031
106.485		chrA1.63682939	chrA1.63682939	chrA1.63682939	chrA1.63682939
						chrA1.63621665	chrA1.60971919--chrA1.62714031(BIN)
						chrA1.63666336	chrA1.60971919--chrA1.62714031(BIN)
						chrA1.63706061	chrA1.60971919--chrA1.62714031(BIN)
106.772			chrA1.63759414	chrA1.63759414	chrA1.63759414
						chrA1.63794241	chrA1.60971919--chrA1.62714031(BIN)
						chrA1.63830090	chrA1.60971919--chrA1.63759414(BIN)
						chrA1.63844601	chrA1.60971919--chrA1.62714031(BIN)
107.723				chrA1.63856873	chrA1.63856873
						chrA1.63910526	chrA1.60971919--chrA1.63682939(BIN)
						chrA1.63937221	chrA1.60971919--chrA1.63759414(BIN)
					chrA1.63984422
						chrA1.64097364	chrA1.52894213--chrA1.64913185(BIN)
						chrA1.64189103	chrA1.60971919--chrA1.62714031(BIN)
						chrA1.64215472	chrA1.50874499--chrA1.71106256(BIN)
						chrA1.64280017	chrA1.60971919--chrA1.62714031(BIN)
						chrA1.64305808	chrA1.58523445--chrA1.62714031(BIN)
						chrA1.64438204	chrA1.63682939--chrA1.64913185(BIN)
						chrA1.64457484	chrA1.60971919--chrA1.63759414(BIN)
					chrA1.64483455
					chrA1.64247427
						chrA1.64528135	chrA1.62714031--chrA1.64913185(BIN)
						chrA1.64579739	chrA1.50874499--chrA1.71106256(BIN)
						chrA1.64614053	chrA1.51406906--chrA1.66862804(BIN)
						chrA1.64637759	chrA1.60971919--chrA1.63759414(BIN)
						chrA1.64666430	chrA1.63759414--chrA1.64913185(BIN)
						chrA1.64689607	chrA1.63682939--chrA1.64017858(BIN)
						chrA1.64802057	chrA1.58523445--chrA1.64017858(BIN)
						chrA1.64852340	chrA1.62714031--chrA1.63759414(BIN)
						chrA1.64893264	chrA1.60971919--chrA1.64913185(BIN)
						chrA1.64946400	chrA1.62714031--chrA1.63682939(BIN)
						chrA1.64972257	chrA1.52894213--chrA1.67378751(BIN)
						chrA1.65010753	chrA1.63682939--chrA1.64913185(BIN)
						chrA1.65061669	chrA1.60438921--chrA1.64017858(BIN)
						chrA1.65082045	chrA1.58523445--chrA1.67378751(BIN)
						chrA1.65165485	chrA1.62714031--chrA1.63682939(BIN)
						chrA1.65201542	chrA1.63682939--chrA1.64017858(BIN)
						chrA1.65229556	chrA1.63682939--chrA1.64017858(BIN)
						chrA1.65255983	chrA1.63682939--chrA1.64913185(BIN)
						chrA1.65288367	chrA1.62714031--chrA1.66840961(BIN)
						chrA1.65382944	chrA1.63682939--chrA1.64017858(BIN)
						chrA1.65389310	chrA1.60971919--chrA1.63759414(BIN)
						chrA1.65419645	chrA1.63759414--chrA1.64913185(BIN)
						chrA1.65481196	chrA1.63682939--chrA1.64913185(BIN)
						chrA1.65487577	chrA1.63682939--chrA1.64913185(BIN)
						chrA1.65496799	chrA1.63856873--chrA1.66862804(BIN)
						chrA1.65538136	chrA1.63682939--chrA1.64913185(BIN)
						chrA1.65593879	chrA1.50874499--chrA1.71106256(BIN)
						chrA1.65655982	chrA1.63759414--chrA1.64913185(BIN)
						chrA1.65754131	chrA1.63759414--chrA1.64913185(BIN)
						chrA1.65859084	chrA1.63682939--chrA1.64913185(BIN)
						chrA1.65909108	chrA1.63759414--chrA1.64913185(BIN)
						chrA1.66006785	chrA1.63856873--chrA1.64913185(BIN)
						chrA1.66058391	chrA1.52894213--chrA1.67378751(BIN)
						chrA1.66099800	chrA1.63856873--chrA1.64913185(BIN)
						chrA1.66122254	chrA1.52894213--chrA1.67378751(BIN)
						chrA1.66204874	chrA1.63759414--chrA1.64913185(BIN)
						chrA1.66285706	chrA1.63856873--chrA1.64913185(BIN)
						chrA1.66307695	chrA1.63856873--chrA1.66034774(BIN)
						chrA1.66399204	chrA1.63856873--chrA1.66034774(BIN)
						chrA1.66454090	chrA1.63856873--chrA1.66034774(BIN)
						chrA1.66480987	chrA1.63759414--chrA1.64913185(BIN)
						chrA1.66529572	chrA1.63856873--chrA1.66034774(BIN)
						chrA1.66578047	chrA1.63856873--chrA1.66862804(BIN)
						chrA1.66649594	chrA1.63856873--chrA1.66034774(BIN)
						chrA1.66733308	chrA1.52894213--chrA1.66862804(BIN)
						chrA1.66751585	chrA1.63856873--chrA1.66034774(BIN)
						chrA1.66791930	chrA1.63759414--chrA1.67378751(BIN)
						chrA1.66826734	chrA1.50874499--chrA1.71106256(BIN)
						chrA1.66944577	chrA1.63856873--chrA1.66034774(BIN)
						chrA1.66984723	chrA1.60971919--chrA1.67378751(BIN)
						chrA1.67065365	chrA1.63856873--chrA1.64913185(BIN)
						chrA1.67092482	chrA1.63856873--chrA1.66862804(BIN)
						chrA1.67145136	chrA1.63856873--chrA1.64913185(BIN)
						chrA1.67194484	chrA1.58523445--chrA1.67378751(BIN)
						chrA1.67227663	chrA1.52894213--chrA1.66862804(BIN)
						chrA1.67297579	chrA1.63856873--chrA1.66034774(BIN)
						chrA1.67332285	chrA1.63856873--chrA1.66840961(BIN)
						chrA1.67416694	chrA1.63856873--chrA1.66840961(BIN)
						chrA1.67420126	chrA1.50874499--chrA1.71106256(BIN)
						chrA1.67455315	chrA1.63759414--chrA1.66034774(BIN)
						chrA1.67499351	chrA1.63856873--chrA1.66840961(BIN)
						chrA1.67556637	chrA1.63856873--chrA1.66034774(BIN)
						chrA1.67594284	chrA1.63759414--chrA1.66034774(BIN)
						chrA1.67654264	chrA1.68132560--chrA1.68641139(BIN)
						chrA1.67654264	chrA1.68132560--chrA1.68641139(BIN)
					chrA1.67804562
107.458			chrA1.64913185	chrA1.64913185	chrA1.64913185
					chrA1.59196355
					chrA1.64386267
					chrA1.64052643
108.37		chrA1.65285023	chrA1.65285023	chrA1.65285023	chrA1.65285023
					chrA1.65103992
					chrA1.64552124
					chrA1.65452847
					chrA1.65882651
109.387	chrA1.65341416	chrA1.65341416	chrA1.65341416	chrA1.65341416	chrA1.65341416
					chrA1.65662458
					chrA1.66172914
109.387			chrA1.66034774	chrA1.66034774	chrA1.66034774
110.148			chrA1.65979586	chrA1.65979586	chrA1.65979586
					chrA1.66368801
					chrA1.66373566
110.557			chrA1.66840961	chrA1.66840961	chrA1.66840961
110.557		chrA1.66862804	chrA1.66862804	chrA1.66862804	chrA1.66862804
					chrA1.67001596
110.557				chrA1.67378751	chrA1.67378751
	chrA1.67780084		chrA1.67780084		chrA1.67780084
					chrA1.67804562
111.018				chrA1.67619502	chrA1.67619502
111.425		chrA1.67890471	chrA1.67890471	chrA1.67890471	chrA1.67890471
					chrA1.67689603
						chrA1.67924688	chrA1.65979586--chrA1.66862804(BIN)
						chrA1.67959411	chrA1.65979586--chrA1.66862804(BIN)
						chrA1.68001216	chrA1.67780084--chrA1.75797781(BIN)
						chrA1.68026102	chrA1.67780084--chrA1.75797781(BIN)
						chrA1.68055718	chrA1.67780084--chrA1.75797781(BIN)
						chrA1.68084263	chrA1.67924688--chrA1.70032213(BIN)
						chrA1.68101817	chrA1.67924688--chrA1.68635850(BIN)
						chrA1.68373105	chrA1.65979586--chrA1.66862804(BIN)
						chrA1.68459009	chrA1.65979586--chrA1.66862804(BIN)
						chrA1.68506633	chrA1.68373105--chrA1.71328096(BIN)
						chrA1.68564333	chrA1.67619502--chrA1.75797781(BIN)
						chrA1.68607800	chrA1.67924688--chrA1.69012191(BIN)
						chrA1.68001216	chrA1.67780084--chrA1.75797781(BIN)
						chrA1.68026102	chrA1.67780084--chrA1.75797781(BIN)
						chrA1.68055718	chrA1.67780084--chrA1.75797781(BIN)
						chrA1.68084263	chrA1.67924688--chrA1.70032213(BIN)
						chrA1.68101817	chrA1.67924688--chrA1.68635850(BIN)
						chrA1.68263704	chrA1.68132560--chrA1.68641139(BIN)
						chrA1.68506633	chrA1.68373105--chrA1.71328096(BIN)
						chrA1.68564333	chrA1.67619502--chrA1.75797781(BIN)
						chrA1.68607800	chrA1.67924688--chrA1.69012191(BIN)
					chrA1.68641139
111.677				chrA1.68132560	chrA1.68132560
111.677			chrA1.68237220	chrA1.68237220	chrA1.68237220
112.04	chrA1.68334845		chrA1.68334845	chrA1.68334845	chrA1.68334845
112.04				chrA1.68635850	chrA1.68635850
						chrA1.68681453	chrA1.67924688--chrA1.80108595(BIN)
						chrA1.68715031	chrA1.67924688--chrA1.69012191(BIN)
						chrA1.68738248	chrA1.67619502--chrA1.74264482(BIN)
						chrA1.68783169	chrA1.68373105--chrA1.71328096(BIN)
						chrA1.68835066	chrA1.67924688--chrA1.71460112(BIN)
						chrA1.68888863	chrA1.67924688--chrA1.69012191(BIN)
						chrA1.68899262	chrA1.67619502--chrA1.75797781(BIN)
						chrA1.68918917	chrA1.65979586--chrA1.66862804(BIN)
						chrA1.68959743	chrA1.67619502--chrA1.75797781(BIN)
						chrA1.68681453	chrA1.67924688--chrA1.80108595(BIN)
						chrA1.68715031	chrA1.67924688--chrA1.69012191(BIN)
						chrA1.68738248	chrA1.67619502--chrA1.74264482(BIN)
						chrA1.68783169	chrA1.68373105--chrA1.71328096(BIN)
						chrA1.68835066	chrA1.67924688--chrA1.71460112(BIN)
						chrA1.68888863	chrA1.67924688--chrA1.69012191(BIN)
						chrA1.68899262	chrA1.67619502--chrA1.75797781(BIN)
						chrA1.68959743	chrA1.67619502--chrA1.75797781(BIN)
112.624		chrA1.68992107	chrA1.68992107	chrA1.68992107	chrA1.68992107
112.624			chrA1.69012191	chrA1.69012191	chrA1.69012191
						chrA1.69088843	chrA1.67619502--chrA1.75797781(BIN)
						chrA1.69088843	chrA1.67619502--chrA1.75797781(BIN)
113.067			chrA1.69114175	chrA1.69114175	chrA1.69114175
						chrA1.69135991	chrA1.67924688--chrA1.69114175(BIN)
						chrA1.69173471	chrA1.67924688--chrA1.69114175(BIN)
						chrA1.69191706	chrA1.67924688--chrA1.69114175(BIN)
						chrA1.69245334	chrA1.67924688--chrA1.69114175(BIN)
						chrA1.69254272	chrA1.67619502--chrA1.74264482(BIN)
						chrA1.69288945	chrA1.67924688--chrA1.69114175(BIN)
						chrA1.69323635	chrA1.67619502--chrA1.74264482(BIN)
						chrA1.69407362	chrA1.68918917--chrA1.70117069(BIN)
						chrA1.69428287	chrA1.67924688--chrA1.69602342(BIN)
						chrA1.69471876	chrA1.67924688--chrA1.69114175(BIN)
						chrA1.69135991	chrA1.67924688--chrA1.69114175(BIN)
						chrA1.69173471	chrA1.67924688--chrA1.69114175(BIN)
						chrA1.69191706	chrA1.67924688--chrA1.69114175(BIN)
						chrA1.69245334	chrA1.67924688--chrA1.69114175(BIN)
						chrA1.69254272	chrA1.67619502--chrA1.74264482(BIN)
						chrA1.69288945	chrA1.67924688--chrA1.69114175(BIN)
						chrA1.69323635	chrA1.67619502--chrA1.74264482(BIN)
						chrA1.69407362	chrA1.68918917--chrA1.70117069(BIN)
						chrA1.69428287	chrA1.67924688--chrA1.69602342(BIN)
						chrA1.69471876	chrA1.67924688--chrA1.69114175(BIN)
113.067				chrA1.69501421	chrA1.69501421
113.354			chrA1.69602342	chrA1.69602342	chrA1.69602342
						chrA1.69634778	chrA1.68992107--chrA1.69825783(BIN)
						chrA1.69662664	chrA1.68992107--chrA1.69825783(BIN)
						chrA1.69713229	chrA1.68992107--chrA1.69825783(BIN)
						chrA1.69737929	chrA1.68992107--chrA1.69825783(BIN)
						chrA1.69779415	chrA1.68992107--chrA1.69825783(BIN)
						chrA1.69634778	chrA1.68992107--chrA1.69825783(BIN)
						chrA1.69662664	chrA1.68992107--chrA1.69825783(BIN)
						chrA1.69713229	chrA1.68992107--chrA1.69825783(BIN)
						chrA1.69737929	chrA1.68992107--chrA1.69825783(BIN)
						chrA1.69779415	chrA1.68992107--chrA1.69825783(BIN)
112.624				chrA1.69825783	chrA1.69825783
					chrA1.69529087
						chrA1.69963124	chrA1.68992107--chrA1.69825783(BIN)
						chrA1.70010223	chrA1.68918917--chrA1.70117069(BIN)
						chrA1.69963124	chrA1.68992107--chrA1.69825783(BIN)
						chrA1.70010223	chrA1.68918917--chrA1.70117069(BIN)
113.599			chrA1.70032213	chrA1.70032213	chrA1.70032213
						chrA1.70051630	chrA1.68918917--chrA1.70117069(BIN)
						chrA1.70073032	chrA1.65979586--chrA1.67378751(BIN)
						chrA1.70078300	chrA1.67924688--chrA1.71460112(BIN)
						chrA1.70095877	chrA1.68918917--chrA1.70117069(BIN)
						chrA1.70051630	chrA1.68918917--chrA1.70117069(BIN)
						chrA1.70078300	chrA1.67924688--chrA1.71460112(BIN)
						chrA1.70095877	chrA1.68918917--chrA1.70117069(BIN)
					chrA1.70117069
						chrA1.70154502	chrA1.50874499--chrA1.71106256(BIN)
						chrA1.70202654	chrA1.71018528--chrA1.73742701(BIN)
						chrA1.70332516	chrA1.70117069--chrA1.71460112(BIN)
						chrA1.70402366	chrA1.70246360--chrA1.71460112(BIN)
						chrA1.70537761	chrA1.66840961--chrA1.67378751(BIN)
						chrA1.70548817	chrA1.68373105--chrA1.71460112(BIN)
						chrA1.70620455	chrA1.70246360--chrA1.71460112(BIN)
						chrA1.70640392	chrA1.70537761--chrA1.73742701(BIN)
						chrA1.70668242	chrA1.70537761--chrA1.73742701(BIN)
						chrA1.70794494	chrA1.66840961--chrA1.67378751(BIN)
						chrA1.70878956	chrA1.68373105--chrA1.71460112(BIN)
						chrA1.70895107	chrA1.68373105--chrA1.73742701(BIN)
						chrA1.70933896	chrA1.70537761--chrA1.73742701(BIN)
						chrA1.70202654	chrA1.71018528--chrA1.73742701(BIN)
						chrA1.70299131	chrA1.70117069--chrA1.71460112(BIN)
						chrA1.70332516	chrA1.70117069--chrA1.71460112(BIN)
						chrA1.70402366	chrA1.70246360--chrA1.71460112(BIN)
						chrA1.70548817	chrA1.68373105--chrA1.71460112(BIN)
						chrA1.70620455	chrA1.70246360--chrA1.71460112(BIN)
						chrA1.70640392	chrA1.70537761--chrA1.73742701(BIN)
						chrA1.70668242	chrA1.70537761--chrA1.73742701(BIN)
						chrA1.70855518	chrA1.71018528--chrA1.72746390(BIN)
						chrA1.70878956	chrA1.68373105--chrA1.71460112(BIN)
						chrA1.70895107	chrA1.68373105--chrA1.73742701(BIN)
						chrA1.70933896	chrA1.70537761--chrA1.73742701(BIN)
					chrA1.70947097
114.707			chrA1.70720968	chrA1.70720968	chrA1.70720968
					chrA1.70246360
						chrA1.70972911	chrA1.70537761--chrA1.73742701(BIN)
						chrA1.70997052	chrA1.71018528--chrA1.72746390(BIN)
						chrA1.71018528	chrA1.66862804--chrA1.67378751(BIN)
						chrA1.71063328	chrA1.66840961--chrA1.67378751(BIN)
						chrA1.71142839	chrA1.67619502--chrA1.79973007(BIN)
						chrA1.71178404	chrA1.68373105--chrA1.73742701(BIN)
						chrA1.71198741	chrA1.66840961--chrA1.67378751(BIN)
						chrA1.71244896	chrA1.70537761--chrA1.73742701(BIN)
						chrA1.71351665	chrA1.70537761--chrA1.73742701(BIN)
						chrA1.71406246	chrA1.70537761--chrA1.73742701(BIN)
						chrA1.70972911	chrA1.70537761--chrA1.73742701(BIN)
						chrA1.70997052	chrA1.71018528--chrA1.72746390(BIN)
						chrA1.71106256	chrA1.68373105--chrA1.73742701(BIN)
						chrA1.71142839	chrA1.67619502--chrA1.79973007(BIN)
						chrA1.71178404	chrA1.68373105--chrA1.73742701(BIN)
						chrA1.71244896	chrA1.70537761--chrA1.73742701(BIN)
						chrA1.71351665	chrA1.70537761--chrA1.73742701(BIN)
						chrA1.71406246	chrA1.70537761--chrA1.73742701(BIN)
					chrA1.71460112
					chrA1.71328096
						chrA1.71537704	chrA1.70537761--chrA1.73742701(BIN)
						chrA1.71563942	chrA1.68373105--chrA1.73742701(BIN)
						chrA1.71600143	chrA1.66840961--chrA1.67378751(BIN)
						chrA1.71537704	chrA1.70537761--chrA1.73742701(BIN)
						chrA1.71563942	chrA1.68373105--chrA1.73742701(BIN)
					chrA1.71631302
						chrA1.71715674	chrA1.70246360--chrA1.71460112(BIN)
						chrA1.71715674	chrA1.70246360--chrA1.71460112(BIN)
					chrA1.71744021
						chrA1.71803905	chrA1.71600143--chrA1.73228707(BIN)
						chrA1.71835663	chrA1.70537761--chrA1.73742701(BIN)
						chrA1.71872007	chrA1.68373105--chrA1.73742701(BIN)
						chrA1.71913415	chrA1.70537761--chrA1.73742701(BIN)
						chrA1.71944628	chrA1.70537761--chrA1.73742701(BIN)
						chrA1.71996985	chrA1.68373105--chrA1.74264482(BIN)
						chrA1.72036298	chrA1.70537761--chrA1.73742701(BIN)
						chrA1.72075722	chrA1.70537761--chrA1.73742701(BIN)
						chrA1.72108336	chrA1.68373105--chrA1.73742701(BIN)
						chrA1.72169807	chrA1.71600143--chrA1.73228707(BIN)
						chrA1.72260136	chrA1.68373105--chrA1.73742701(BIN)
						chrA1.72321968	chrA1.71198741--chrA1.72746390(BIN)
						chrA1.72342206	chrA1.70537761--chrA1.74264482(BIN)
						chrA1.72367492	chrA1.70246360--chrA1.71460112(BIN)
						chrA1.72405360	chrA1.71198741--chrA1.72495181(BIN)
						chrA1.72430863	chrA1.71018528--chrA1.72746390(BIN)
					chrA1.72495181
						chrA1.72510295	chrA1.70537761--chrA1.73742701(BIN)
						chrA1.72547019	chrA1.70537761--chrA1.73742701(BIN)
						chrA1.72686443	chrA1.71198741--chrA1.72495181(BIN)
114.707	chrA1.72746390	chrA1.72746390	chrA1.72746390	chrA1.72746390	chrA1.72746390
115.435		chrA1.72882010	chrA1.72882010	chrA1.72882010	chrA1.72882010
						chrA1.72792043	chrA1.68373105--chrA1.73742701(BIN)
						chrA1.72821416	chrA1.71198741--chrA1.72495181(BIN)
						chrA1.72845886	chrA1.71198741--chrA1.72495181(BIN)
						chrA1.72930866	chrA1.71018528--chrA1.72746390(BIN)
						chrA1.72946605	chrA1.70537761--chrA1.73742701(BIN)
						chrA1.72966015	chrA1.68373105--chrA1.73742701(BIN)
						chrA1.72992849	chrA1.71018528--chrA1.72746390(BIN)
116.065		chrA1.73019938	chrA1.73019938	chrA1.73019938	chrA1.73019938
						chrA1.73093632	chrA1.71018528--chrA1.73019938(BIN)
						chrA1.73135543	chrA1.71600143--chrA1.73228707(BIN)
						chrA1.73150032	chrA1.71600143--chrA1.73228707(BIN)
116.716		chrA1.73228707	chrA1.73228707	chrA1.73228707	chrA1.73228707
					chrA1.73179510
						chrA1.73294588	chrA1.71600143--chrA1.73228707(BIN)
						chrA1.73336498	chrA1.71600143--chrA1.73228707(BIN)
					chrA1.73421114
						chrA1.73445815	chrA1.71018528--chrA1.74264482(BIN)
						chrA1.73514703	chrA1.73392336--chrA1.73494352(BIN)
						chrA1.73578290	chrA1.67924688--chrA1.74264482(BIN)
						chrA1.73684269	chrA1.73392336--chrA1.73494352(BIN)
					chrA1.73718074
						chrA1.73818114	chrA1.73179510--chrA1.73421114(BIN)
						chrA1.73900694	chrA1.71018528--chrA1.74264482(BIN)
						chrA1.73943995	chrA1.73494352--chrA1.74535084(BIN)
						chrA1.73994522	chrA1.73179510--chrA1.74535084(BIN)
						chrA1.74028572	chrA1.73494352--chrA1.73869942(BIN)
						chrA1.74088275	chrA1.73494352--chrA1.73869942(BIN)
						chrA1.74181303	chrA1.73494352--chrA1.73869942(BIN)
						chrA1.74221291	chrA1.73494352--chrA1.73869942(BIN)
						chrA1.74232864	chrA1.73494352--chrA1.73869942(BIN)
					chrA1.74264482
117.224		chrA1.73392336	chrA1.73392336	chrA1.73392336	chrA1.73392336
117.652		chrA1.73494352	chrA1.73494352	chrA1.73494352	chrA1.73494352
118.197		chrA1.73643506	chrA1.73643506	chrA1.73643506	chrA1.73643506
118.772		chrA1.73869942	chrA1.73869942	chrA1.73869942	chrA1.73869942
119.139		chrA1.73967061	chrA1.73967061	chrA1.73967061	chrA1.73967061
119.942			chrA1.74061106	chrA1.74061106	chrA1.74061106
119.942	chrA1.74158802	chrA1.74158802	chrA1.74158802	chrA1.74158802	chrA1.74158802
						chrA1.74280919	chrA1.73494352--chrA1.73967061(BIN)
						chrA1.74343216	chrA1.73494352--chrA1.73869942(BIN)
						chrA1.74364280	chrA1.73494352--chrA1.73869942(BIN)
						chrA1.74399253	chrA1.73643506--chrA1.73869942(BIN)
						chrA1.74445806	chrA1.73967061--chrA1.74158802(BIN)
					chrA1.74535084
					chrA1.74300339
121.038		chrA1.74431250	chrA1.74431250	chrA1.74431250	chrA1.74431250
					chrA1.74506670
121.971	chrA1.74848911	chrA1.74848911	chrA1.74848911	chrA1.74848911	chrA1.74848911
122.86		chrA1.74874720	chrA1.74874720	chrA1.74874720	chrA1.74874720
					chrA1.74769529
					chrA1.74703328
						chrA1.74895446	chrA1.74431250--chrA1.74874720(BIN)
123.514		chrA1.75024661	chrA1.75024661	chrA1.75024661	chrA1.75024661
123.514		chrA1.74955809	chrA1.74955809	chrA1.74955809	chrA1.74955809
						chrA1.75052775	chrA1.74300339--chrA1.74848911(BIN)
123.713			chrA1.75083608	chrA1.75083608	chrA1.75083608
123.713			chrA1.75118165	chrA1.75118165	chrA1.75118165
						chrA1.75168769	chrA1.74769529--chrA1.74874720(BIN)
						chrA1.75216356	chrA1.74061106--chrA1.74535084(BIN)
124.964	chrA1.75237285		chrA1.75237285	chrA1.75237285	chrA1.75237285
						chrA1.75271511	chrA1.67924688--chrA1.81268113(BIN)
						chrA1.75292159	chrA1.74703328--chrA1.75024661(BIN)
						chrA1.75339882	chrA1.74431250--chrA1.75024661(BIN)
						chrA1.75379454	chrA1.74703328--chrA1.75024661(BIN)
						chrA1.75400519	chrA1.74431250--chrA1.75024661(BIN)
						chrA1.75416714	chrA1.74703328--chrA1.75024661(BIN)
						chrA1.75471801	chrA1.74431250--chrA1.75083608(BIN)
124.984		chrA1.75542087	chrA1.75542087	chrA1.75542087	chrA1.75542087
						chrA1.75724595	chrA1.74955809--chrA1.75118165(BIN)
						chrA1.75747343	chrA1.74955809--chrA1.75118165(BIN)
						chrA1.75776010	chrA1.74431250--chrA1.75024661(BIN)
[truncated: 4,220 more rows]

## Sheet: A2
CM(LOD0.5)	LOD3	LOD2	LOD1	LOD0.5	LOD0.1	BIN(0.1)	BIN(region)
						chrA2.276862	chrA2.203974--chrA2.1103061(BIN)
						chrA2.299224	chrA2.203974--chrA2.1103061(BIN)
						chrA2.385067	chrA2.203974--chrA2.916294(BIN)
						chrA2.424460	chrA2.203974--chrA2.916294(BIN)
						chrA2.540120	chrA2.203974--chrA2.5581540(BIN)
						chrA2.617038	chrA2.203974--chrA2.916294(BIN)
0	chrA2.722744	chrA2.722744	chrA2.722744	chrA2.722744	chrA2.722744
						chrA2.753119	chrA2.571485--chrA2.1599845(BIN)
						chrA2.759454	chrA2.1143337--chrA2.1620493(BIN)
						chrA2.787614	chrA2.571485--chrA2.1599845(BIN)
						chrA2.852212	chrA2.203974--chrA2.1599845(BIN)
						chrA2.886162	chrA2.203974--chrA2.1599845(BIN)
0.378			chrA2.916294	chrA2.916294	chrA2.916294
						chrA2.955817	chrA2.571485--chrA2.1599845(BIN)
						chrA2.1028657	chrA2.571485--chrA2.1599845(BIN)
0.776		chrA2.1103061	chrA2.1103061	chrA2.1103061	chrA2.1103061
						chrA2.1346250	chrA2.1326922--chrA2.1559959(BIN)
						chrA2.1405297	chrA2.1326922--chrA2.1559959(BIN)
						chrA2.1434159	chrA2.1326922--chrA2.1559959(BIN)
1.273		chrA2.1143337	chrA2.1143337	chrA2.1143337	chrA2.1143337
1.639		chrA2.1326922	chrA2.1326922	chrA2.1326922	chrA2.1326922
1.884	chrA2.1461822	chrA2.1461822	chrA2.1461822	chrA2.1461822	chrA2.1461822
2.398		chrA2.1559959	chrA2.1559959	chrA2.1559959	chrA2.1559959
2.398			chrA2.1599845	chrA2.1599845	chrA2.1599845
3.084		chrA2.1620493	chrA2.1620493	chrA2.1620493	chrA2.1620493
3.573		chrA2.1741100	chrA2.1741100	chrA2.1741100	chrA2.1741100
4.335		chrA2.1778988	chrA2.1778988	chrA2.1778988	chrA2.1778988
						chrA2.1805814	chrA2.1741100--chrA2.1778988(BIN)
4.335		chrA2.1853959	chrA2.1853959	chrA2.1853959	chrA2.1853959
						chrA2.1880622	chrA2.1778988--chrA2.2373564(BIN)
						chrA2.1901112	chrA2.1778988--chrA2.1853959(BIN)
4.566		chrA2.1913453	chrA2.1913453	chrA2.1913453	chrA2.1913453
						chrA2.1922974	chrA2.1853959--chrA2.2373564(BIN)
						chrA2.1957423	chrA2.1913453--chrA2.2373564(BIN)
						chrA2.2188014	chrA2.1853959--chrA2.1913453(BIN)
						chrA2.2215408	chrA2.1778988--chrA2.1913453(BIN)
6.013		chrA2.2373564	chrA2.2373564	chrA2.2373564	chrA2.2373564
					chrA2.2418960
						chrA2.2520042	chrA2.2373564--chrA2.2744253(BIN)
						chrA2.2605363	chrA2.2253159--chrA2.3234965(BIN)
					chrA2.2744253
7.084	chrA2.2571587	chrA2.2571587	chrA2.2571587	chrA2.2571587	chrA2.2571587
					chrA2.2253159
						chrA2.2771587	chrA2.2851791--chrA2.2926016(BIN)
						chrA2.2805368	chrA2.203974--chrA2.3234965(BIN)
						chrA2.2979382	chrA2.3171421--chrA2.3410137(BIN)
						chrA2.3051790	chrA2.2926016--chrA2.3171421(BIN)
						chrA2.3147330	chrA2.3198934--chrA2.3410137(BIN)
					chrA2.3234965
7.084			chrA2.2553250	chrA2.2553250	chrA2.2553250
8.555		chrA2.2655130	chrA2.2655130	chrA2.2655130	chrA2.2655130
9.146			chrA2.2689154	chrA2.2689154	chrA2.2689154
9.146			chrA2.2851791	chrA2.2851791	chrA2.2851791
10.125		chrA2.2888544	chrA2.2888544	chrA2.2888544	chrA2.2888544
10.63		chrA2.2926016	chrA2.2926016	chrA2.2926016	chrA2.2926016
10.63			chrA2.2951590	chrA2.2951590	chrA2.2951590
10.945		chrA2.3085455	chrA2.3085455	chrA2.3085455	chrA2.3085455
11.264	chrA2.3171421	chrA2.3171421	chrA2.3171421	chrA2.3171421	chrA2.3171421
11.714			chrA2.3198934	chrA2.3198934	chrA2.3198934
						chrA2.3248957	chrA2.3065614--chrA2.3799075(BIN)
						chrA2.3277293	chrA2.3065614--chrA2.3410137(BIN)
						chrA2.3306313	chrA2.3085455--chrA2.3410137(BIN)
						chrA2.3328541	chrA2.3065614--chrA2.3799075(BIN)
					chrA2.3410137
					chrA2.3065614
						chrA2.3501752	chrA2.3491835--chrA2.3783886(BIN)
						chrA2.3552717	chrA2.3783886--chrA2.3843124(BIN)
						chrA2.3605830	chrA2.3065614--chrA2.3799075(BIN)
						chrA2.3645674	chrA2.3065614--chrA2.3799075(BIN)
						chrA2.3665536	chrA2.2253159--chrA2.5246958(BIN)
						chrA2.3700561	chrA2.3783886--chrA2.3843124(BIN)
12.633			chrA2.3491835	chrA2.3491835	chrA2.3491835
13.939		chrA2.3799075	chrA2.3799075	chrA2.3799075	chrA2.3799075
13.939			chrA2.3783886	chrA2.3783886	chrA2.3783886
					chrA2.3843124
						chrA2.3985767	chrA2.4165960--chrA2.4416808(BIN)
16.463		chrA2.4009866	chrA2.4009866	chrA2.4009866	chrA2.4009866
						chrA2.4093953	chrA2.4165960--chrA2.4604058(BIN)
						chrA2.4192632	chrA2.4165960--chrA2.4416808(BIN)
						chrA2.4222476	chrA2.4165960--chrA2.4416808(BIN)
						chrA2.4264102	chrA2.2253159--chrA2.5581540(BIN)
						chrA2.4303690	chrA2.4416808--chrA2.4604058(BIN)
					chrA2.4365503
16.761		chrA2.4165960	chrA2.4165960	chrA2.4165960	chrA2.4165960
						chrA2.4384221	chrA2.1143337--chrA2.7290170(BIN)
17.029		chrA2.4416808	chrA2.4416808	chrA2.4416808	chrA2.4416808
						chrA2.4495061	chrA2.2253159--chrA2.5363831(BIN)
						chrA2.4549262	chrA2.4165960--chrA2.4776858(BIN)
17.288		chrA2.4604058	chrA2.4604058	chrA2.4604058	chrA2.4604058
					chrA2.4707295
17.911		chrA2.4628666	chrA2.4628666	chrA2.4628666	chrA2.4628666
18.172		chrA2.4776858	chrA2.4776858	chrA2.4776858	chrA2.4776858
						chrA2.4802214	chrA2.571485--chrA2.6182582(BIN)
18.699		chrA2.5014687	chrA2.5014687	chrA2.5014687	chrA2.5014687
						chrA2.5026100	chrA2.4097880--chrA2.5014687(BIN)
						chrA2.5065607	chrA2.4656004--chrA2.5103869(BIN)
						chrA2.5074185	chrA2.4604058--chrA2.4776858(BIN)
						chrA2.5134748	chrA2.4046288--chrA2.6182582(BIN)
						chrA2.5191527	chrA2.4046288--chrA2.5176926(BIN)
					chrA2.5246958
					chrA2.5176926
					chrA2.4656004
19.686	chrA2.5103869	chrA2.5103869	chrA2.5103869	chrA2.5103869	chrA2.5103869
						chrA2.5263698	chrA2.148966--chrA2.5176926(BIN)
						chrA2.5291292	chrA2.5103869--chrA2.6182582(BIN)
						chrA2.5331008	chrA2.5103869--chrA2.5363831(BIN)
20.27	chrA2.5363831	chrA2.5363831	chrA2.5363831	chrA2.5363831	chrA2.5363831
						chrA2.5392683	chrA2.4046288--chrA2.5363831(BIN)
						chrA2.5551348	chrA2.5103869--chrA2.5581540(BIN)
20.576		chrA2.5581540	chrA2.5581540	chrA2.5581540	chrA2.5581540
						chrA2.5618542	chrA2.5363831--chrA2.5581540(BIN)
						chrA2.5713949	chrA2.5103869--chrA2.6182582(BIN)
						chrA2.5754443	chrA2.5920443--chrA2.6182582(BIN)
						chrA2.5824572	chrA2.5920443--chrA2.6099552(BIN)
						chrA2.5844503	chrA2.5103869--chrA2.6182582(BIN)
						chrA2.5887211	chrA2.5581540--chrA2.6182582(BIN)
						chrA2.5964925	chrA2.6299883--chrA2.6367475(BIN)
						chrA2.6029053	chrA2.5920443--chrA2.6182582(BIN)
						chrA2.6059321	chrA2.5581540--chrA2.6182582(BIN)
					chrA2.6182582
22.807			chrA2.5920443	chrA2.5920443	chrA2.5920443
					chrA2.6004082
22.807		chrA2.6099552	chrA2.6099552	chrA2.6099552	chrA2.6099552
					chrA2.5687796
						chrA2.6247372	chrA2.5920443--chrA2.6182582(BIN)
	chrA2.6299883				chrA2.6299883
						chrA2.6322345	chrA2.4322822--chrA2.6299883(BIN)
23.584		chrA2.6367475	chrA2.6367475	chrA2.6367475	chrA2.6367475
						chrA2.6409521	chrA2.4322822--chrA2.6299883(BIN)
					chrA2.6549875
24.61		chrA2.6584956	chrA2.6584956	chrA2.6584956	chrA2.6584956
						chrA2.6642105	chrA2.6367475--chrA2.7290170(BIN)
						chrA2.6958067	chrA2.6620127--chrA2.7524074(BIN)
						chrA2.7091213	chrA2.6367475--chrA2.6584956(BIN)
						chrA2.7129455	chrA2.6367475--chrA2.7290170(BIN)
						chrA2.7179651	chrA2.6584956--chrA2.7290170(BIN)
						chrA2.7263440	chrA2.6367475--chrA2.7290170(BIN)
25.415			chrA2.7290170	chrA2.7290170	chrA2.7290170
26.477		chrA2.6760186	chrA2.6760186	chrA2.6760186	chrA2.6760186
					chrA2.6620127
					chrA2.6888524
						chrA2.7312534	chrA2.1143337--chrA2.21116300(BIN)
						chrA2.7392599	chrA2.6367475--chrA2.6584956(BIN)
					chrA2.7524074
						chrA2.7590591	chrA2.6620127--chrA2.7524074(BIN)
					chrA2.7621887
26.477	chrA2.7445922	chrA2.7445922	chrA2.7445922	chrA2.7445922	chrA2.7445922
						chrA2.7674456	chrA2.6620127--chrA2.7621887(BIN)
27.264		chrA2.7713542	chrA2.7713542	chrA2.7713542	chrA2.7713542
						chrA2.7734505	chrA2.7445922--chrA2.8251078(BIN)
27.983		chrA2.7894470	chrA2.7894470	chrA2.7894470	chrA2.7894470
27.983		chrA2.7862324	chrA2.7862324	chrA2.7862324	chrA2.7862324
						chrA2.7906633	chrA2.6888524--chrA2.7621887(BIN)
						chrA2.7958363	chrA2.7524074--chrA2.7621887(BIN)
					chrA2.8105637
					chrA2.8134937
28.295	chrA2.8251078	chrA2.8251078	chrA2.8251078	chrA2.8251078	chrA2.8251078
28.652	chrA2.8003502	chrA2.8003502	chrA2.8003502	chrA2.8003502	chrA2.8003502
						chrA2.8274082	chrA2.7445922--chrA2.7621887(BIN)
					chrA2.8317307
						chrA2.8358760	chrA2.7862324--chrA2.8251078(BIN)
29.874	chrA2.8483778	chrA2.8483778	chrA2.8483778	chrA2.8483778	chrA2.8483778
30.421			chrA2.8426404	chrA2.8426404	chrA2.8426404
						chrA2.8547115	chrA2.7862324--chrA2.8134937(BIN)
						chrA2.8652078	chrA2.1143337--chrA2.21116300(BIN)
						chrA2.8667765	chrA2.7862324--chrA2.8134937(BIN)
						chrA2.8670439	chrA2.8105637--chrA2.8251078(BIN)
						chrA2.8709937	chrA2.8134937--chrA2.8251078(BIN)
						chrA2.8834600	chrA2.8105637--chrA2.8251078(BIN)
						chrA2.8923648	chrA2.7862324--chrA2.8251078(BIN)
30.881		chrA2.8952020	chrA2.8952020	chrA2.8952020	chrA2.8952020
31.69			chrA2.9049608	chrA2.9049608	chrA2.9049608
					chrA2.8137774
						chrA2.9081028	chrA2.7862324--chrA2.8134937(BIN)
34.235		chrA2.9107466	chrA2.9107466	chrA2.9107466	chrA2.9107466
						chrA2.9248846	chrA2.9545376--chrA2.10248313(BIN)
						chrA2.9304798	chrA2.8003502--chrA2.8483778(BIN)
						chrA2.9348653	chrA2.8003502--chrA2.8483778(BIN)
35.034		chrA2.9364292	chrA2.9364292	chrA2.9364292	chrA2.9364292
					chrA2.9268208
						chrA2.9456530	chrA2.8003502--chrA2.8483778(BIN)
						chrA2.9485310	chrA2.8003502--chrA2.8483778(BIN)
						chrA2.9607522	chrA2.8426404--chrA2.9049608(BIN)
						chrA2.9629970	chrA2.9864892--chrA2.9904705(BIN)
						chrA2.9750126	chrA2.8137774--chrA2.9364292(BIN)
35.875		chrA2.9804816	chrA2.9804816	chrA2.9804816	chrA2.9804816
					chrA2.9545376
					chrA2.9864892
					chrA2.9904705
					chrA2.9842179
						chrA2.10089743	chrA2.9268208--chrA2.9364292(BIN)
						chrA2.10220629	chrA2.9268208--chrA2.9364292(BIN)
					chrA2.10248313
38.751		chrA2.10015972	chrA2.10015972	chrA2.10015972	chrA2.10015972
39.176	chrA2.10054937	chrA2.10054937	chrA2.10054937	chrA2.10054937	chrA2.10054937
40.404	chrA2.10147663	chrA2.10147663	chrA2.10147663	chrA2.10147663	chrA2.10147663
						chrA2.10508876	chrA2.9842179--chrA2.9904705(BIN)
					chrA2.10725553
41.717			chrA2.10770886	chrA2.10770886	chrA2.10770886
					chrA2.10850788
					chrA2.9401698
						chrA2.10920019	chrA2.9864892--chrA2.9904705(BIN)
43.897	chrA2.10947699	chrA2.10947699	chrA2.10947699	chrA2.10947699	chrA2.10947699
						chrA2.10965404	chrA2.9842179--chrA2.9904705(BIN)
						chrA2.10996373	chrA2.9268208--chrA2.9864892(BIN)
						chrA2.11047312	chrA2.9842179--chrA2.9904705(BIN)
						chrA2.11161757	chrA2.9545376--chrA2.9864892(BIN)
						chrA2.11211561	chrA2.9545376--chrA2.9864892(BIN)
					chrA2.11274626
44.458		chrA2.11404254	chrA2.11404254	chrA2.11404254	chrA2.11404254
						chrA2.11470464	chrA2.9842179--chrA2.10248313(BIN)
						chrA2.11486172	chrA2.9842179--chrA2.10248313(BIN)
						chrA2.11548629	chrA2.10015972--chrA2.10248313(BIN)
45.204		chrA2.11560800	chrA2.11560800	chrA2.11560800	chrA2.11560800
						chrA2.11633055	chrA2.1143337--chrA2.21116300(BIN)
						chrA2.11641621	chrA2.10015972--chrA2.10054937(BIN)
45.435	chrA2.11702161	chrA2.11702161	chrA2.11702161	chrA2.11702161	chrA2.11702161
45.922		chrA2.11733928	chrA2.11733928	chrA2.11733928	chrA2.11733928
						chrA2.11808840	chrA2.10015972--chrA2.10054937(BIN)
46.615	chrA2.11870810	chrA2.11870810	chrA2.11870810	chrA2.11870810	chrA2.11870810
						chrA2.11925303	chrA2.10054937--chrA2.10725553(BIN)
						chrA2.11983083	chrA2.10054937--chrA2.10725553(BIN)
						chrA2.12060388	chrA2.10054937--chrA2.10725553(BIN)
						chrA2.12131956	chrA2.9842179--chrA2.10248313(BIN)
						chrA2.12227010	chrA2.9401698--chrA2.11274626(BIN)
						chrA2.12247078	chrA2.1143337--chrA2.21116300(BIN)
						chrA2.12286091	chrA2.10725553--chrA2.10770886(BIN)
						chrA2.12414074	chrA2.9401698--chrA2.10850788(BIN)
						chrA2.12468836	chrA2.9401698--chrA2.10947699(BIN)
						chrA2.12530115	chrA2.9401698--chrA2.11733928(BIN)
						chrA2.12585163	chrA2.9401698--chrA2.12747388(BIN)
						chrA2.12604144	chrA2.11274626--chrA2.11560800(BIN)
						chrA2.12657872	chrA2.10947699--chrA2.11274626(BIN)
						chrA2.12721481	chrA2.11274626--chrA2.11560800(BIN)
					chrA2.12747388
48.172		chrA2.12252023	chrA2.12252023	chrA2.12252023	chrA2.12252023
49.888		chrA2.12338252	chrA2.12338252	chrA2.12338252	chrA2.12338252
	chrA2.12409705				chrA2.12409705
50.509		chrA2.12627018	chrA2.12627018	chrA2.12627018	chrA2.12627018
					chrA2.12444191
					chrA2.12374314
						chrA2.12926578	chrA2.11274626--chrA2.11560800(BIN)
						chrA2.12954928	chrA2.10147663--chrA2.10725553(BIN)
					chrA2.12982106
					chrA2.11956295
50.938	chrA2.12821410	chrA2.12821410	chrA2.12821410	chrA2.12821410	chrA2.12821410
52.662	chrA2.13009165	chrA2.13009165	chrA2.13009165	chrA2.13009165	chrA2.13009165
55.579	chrA2.13043316	chrA2.13043316	chrA2.13043316	chrA2.13043316	chrA2.13043316
						chrA2.13085024	chrA2.11733928--chrA2.12747388(BIN)
						chrA2.13100763	chrA2.11274626--chrA2.12747388(BIN)
						chrA2.13111415	chrA2.11702161--chrA2.12747388(BIN)
56.51	chrA2.13158573	chrA2.13158573	chrA2.13158573	chrA2.13158573	chrA2.13158573
					chrA2.13218416
57.143		chrA2.13194455	chrA2.13194455	chrA2.13194455	chrA2.13194455
						chrA2.13239385	chrA2.11733928--chrA2.12747388(BIN)
57.813	chrA2.13324745	chrA2.13324745	chrA2.13324745	chrA2.13324745	chrA2.13324745
						chrA2.13348746	chrA2.11733928--chrA2.12747388(BIN)
						chrA2.13366835	chrA2.11733928--chrA2.12747388(BIN)
						chrA2.13415850	chrA2.12252023--chrA2.12747388(BIN)
						chrA2.13456031	chrA2.12338252--chrA2.12627018(BIN)
58.2			chrA2.13469446	chrA2.13469446	chrA2.13469446
						chrA2.13554070	chrA2.11956295--chrA2.12982106(BIN)
						chrA2.13570670	chrA2.12252023--chrA2.12338252(BIN)
						chrA2.13609324	chrA2.1143337--chrA2.21116300(BIN)
						chrA2.13659430	chrA2.12338252--chrA2.12409705(BIN)
59.156		chrA2.13694704	chrA2.13694704	chrA2.13694704	chrA2.13694704
						chrA2.13720025	chrA2.12338252--chrA2.12409705(BIN)
59.677	chrA2.13764799	chrA2.13764799	chrA2.13764799	chrA2.13764799	chrA2.13764799
59.931		chrA2.13811431	chrA2.13811431	chrA2.13811431	chrA2.13811431
						chrA2.13824668	chrA2.11274626--chrA2.13811431(BIN)
						chrA2.13864015	chrA2.12444191--chrA2.12627018(BIN)
60.962		chrA2.13938170	chrA2.13938170	chrA2.13938170	chrA2.13938170
61.296			chrA2.13961083	chrA2.13961083	chrA2.13961083
61.296	chrA2.13990789	chrA2.13990789	chrA2.13990789	chrA2.13990789	chrA2.13990789
						chrA2.14017243	chrA2.12374314--chrA2.12627018(BIN)
						chrA2.14040413	chrA2.12374314--chrA2.12982106(BIN)
						chrA2.14070006	chrA2.12374314--chrA2.12982106(BIN)
						chrA2.14101628	chrA2.12374314--chrA2.12982106(BIN)
						chrA2.14124917	chrA2.12374314--chrA2.12444191(BIN)
						chrA2.14149550	chrA2.11956295--chrA2.13009165(BIN)
						chrA2.14171724	chrA2.11956295--chrA2.13009165(BIN)
						chrA2.14203240	chrA2.12374314--chrA2.12627018(BIN)
						chrA2.14236241	chrA2.11956295--chrA2.13009165(BIN)
						chrA2.14271795	chrA2.11956295--chrA2.13009165(BIN)
						chrA2.14278755	chrA2.11956295--chrA2.12982106(BIN)
61.296			chrA2.14307926	chrA2.14307926	chrA2.14307926
						chrA2.14350305	chrA2.11956295--chrA2.13009165(BIN)
						chrA2.14390475	chrA2.11956295--chrA2.12982106(BIN)
61.879	chrA2.14438301	chrA2.14438301	chrA2.14438301	chrA2.14438301	chrA2.14438301
						chrA2.14458184	chrA2.12252023--chrA2.12627018(BIN)
					chrA2.14506004
						chrA2.14547176	chrA2.11956295--chrA2.13009165(BIN)
63.116		chrA2.14584480	chrA2.14584480	chrA2.14584480	chrA2.14584480
						chrA2.14619167	chrA2.13009165--chrA2.13043316(BIN)
64.653		chrA2.14678485	chrA2.14678485	chrA2.14678485	chrA2.14678485
						chrA2.14803899	chrA2.13158573--chrA2.13324745(BIN)
65.673		chrA2.14873991	chrA2.14873991	chrA2.14873991	chrA2.14873991
					chrA2.14778101
					chrA2.14734010
						chrA2.14911329	chrA2.13158573--chrA2.13218416(BIN)
						chrA2.14950773	chrA2.13009165--chrA2.13218416(BIN)
						chrA2.14962076	chrA2.13158573--chrA2.13218416(BIN)
						chrA2.15068130	chrA2.13158573--chrA2.13218416(BIN)
						chrA2.15101925	chrA2.13158573--chrA2.13218416(BIN)
					chrA2.15163761
67.684		chrA2.15130211	chrA2.15130211	chrA2.15130211	chrA2.15130211
					chrA2.15193044
					chrA2.15032162
						chrA2.15218390	chrA2.13469446--chrA2.13764799(BIN)
						chrA2.15255039	chrA2.13469446--chrA2.13694704(BIN)
						chrA2.15277444	chrA2.13469446--chrA2.13764799(BIN)
69.427		chrA2.15311295	chrA2.15311295	chrA2.15311295	chrA2.15311295
						chrA2.15334043	chrA2.13194455--chrA2.13324745(BIN)
						chrA2.15353075	chrA2.13469446--chrA2.13764799(BIN)
						chrA2.15398569	chrA2.13469446--chrA2.13764799(BIN)
						chrA2.15412231	chrA2.13194455--chrA2.13324745(BIN)
						chrA2.15473541	chrA2.13469446--chrA2.13694704(BIN)
						chrA2.15528182	chrA2.13764799--chrA2.13938170(BIN)
						chrA2.15568739	chrA2.14678485--chrA2.14873991(BIN)
70.299		chrA2.15609201	chrA2.15609201	chrA2.15609201	chrA2.15609201
						chrA2.15642668	chrA2.14678485--chrA2.14873991(BIN)
70.641		chrA2.15720895	chrA2.15720895	chrA2.15720895	chrA2.15720895
					chrA2.15837101
72.323		chrA2.15789769	chrA2.15789769	chrA2.15789769	chrA2.15789769
						chrA2.15936670	chrA2.5272410--chrA2.16516487(BIN)
						chrA2.15963268	chrA2.5272410--chrA2.14438301(BIN)
						chrA2.16007028	chrA2.5272410--chrA2.15193044(BIN)
						chrA2.16094492	chrA2.5272410--chrA2.14438301(BIN)
						chrA2.16173132	chrA2.5272410--chrA2.14506004(BIN)
						chrA2.16318548	chrA2.5272410--chrA2.17481482(BIN)
					chrA2.16516487
72.666		chrA2.16134180	chrA2.16134180	chrA2.16134180	chrA2.16134180
72.666	chrA2.16477305	chrA2.16477305	chrA2.16477305	chrA2.16477305	chrA2.16477305
					chrA2.16056534
						chrA2.16536872	chrA2.13961083--chrA2.13990789(BIN)
						chrA2.16541760	chrA2.5272410--chrA2.14584480(BIN)
						chrA2.16554136	chrA2.5272410--chrA2.14438301(BIN)
						chrA2.16629762	chrA2.5272410--chrA2.15720895(BIN)
						chrA2.16670571	chrA2.5272410--chrA2.21116300(BIN)
						chrA2.16745224	chrA2.5272410--chrA2.15720895(BIN)
						chrA2.16819527	chrA2.5272410--chrA2.21116300(BIN)
						chrA2.16827495	chrA2.1143337--chrA2.21116300(BIN)
						chrA2.16880838	chrA2.5272410--chrA2.14438301(BIN)
						chrA2.16909192	chrA2.13938170--chrA2.13961083(BIN)
						chrA2.16955468	chrA2.13961083--chrA2.13990789(BIN)
						chrA2.16992562	chrA2.5272410--chrA2.14438301(BIN)
						chrA2.17019592	chrA2.5272410--chrA2.14584480(BIN)
						chrA2.17091132	chrA2.5272410--chrA2.14584480(BIN)
						chrA2.17138472	chrA2.5272410--chrA2.21116300(BIN)
						chrA2.17197694	chrA2.1143337--chrA2.21116300(BIN)
						chrA2.17216660	chrA2.203974--chrA2.21116300(BIN)
						chrA2.17257693	chrA2.5272410--chrA2.14584480(BIN)
						chrA2.17325354	chrA2.5272410--chrA2.14438301(BIN)
						chrA2.17372677	chrA2.13961083--chrA2.13990789(BIN)
						chrA2.17398869	chrA2.5272410--chrA2.17517344(BIN)
						chrA2.17426465	chrA2.5272410--chrA2.15163761(BIN)
72.963		chrA2.17481482	chrA2.17481482	chrA2.17481482	chrA2.17481482
					chrA2.17517344
						chrA2.17539067	chrA2.14506004--chrA2.14584480(BIN)
						chrA2.17563010	chrA2.14506004--chrA2.14584480(BIN)
						chrA2.17618662	chrA2.14506004--chrA2.14584480(BIN)
73.238		chrA2.17653115	chrA2.17653115	chrA2.17653115	chrA2.17653115
						chrA2.17710078	chrA2.5272410--chrA2.14584480(BIN)
						chrA2.17738183	chrA2.5272410--chrA2.14873991(BIN)
						chrA2.17778296	chrA2.5272410--chrA2.14584480(BIN)
						chrA2.17798530	chrA2.14506004--chrA2.14584480(BIN)
						chrA2.17841862	chrA2.5272410--chrA2.15163761(BIN)
						chrA2.17975582	chrA2.4322822--chrA2.21116300(BIN)
						chrA2.18010727	chrA2.4322822--chrA2.21116300(BIN)
						chrA2.18081330	chrA2.5272410--chrA2.14584480(BIN)
						chrA2.18111782	chrA2.5272410--chrA2.14584480(BIN)
						chrA2.18142573	chrA2.14307926--chrA2.14584480(BIN)
						chrA2.18199136	chrA2.1143337--chrA2.21116300(BIN)
						chrA2.18216523	chrA2.14506004--chrA2.14584480(BIN)
						chrA2.18266754	chrA2.14506004--chrA2.14584480(BIN)
						chrA2.18339200	chrA2.14307926--chrA2.14584480(BIN)
						chrA2.18352201	chrA2.14438301--chrA2.14584480(BIN)
						chrA2.18396890	chrA2.15032162--chrA2.15720895(BIN)
						chrA2.18427130	chrA2.14307926--chrA2.14584480(BIN)
						chrA2.18487574	chrA2.14438301--chrA2.15311295(BIN)
						chrA2.18528978	chrA2.14438301--chrA2.14584480(BIN)
						chrA2.18537890	chrA2.5272410--chrA2.14584480(BIN)
						chrA2.18584859	chrA2.13764799--chrA2.13938170(BIN)
						chrA2.18618899	chrA2.5272410--chrA2.14584480(BIN)
						chrA2.18711451	chrA2.5272410--chrA2.17517344(BIN)
						chrA2.18748782	chrA2.5272410--chrA2.14584480(BIN)
						chrA2.18765556	chrA2.14438301--chrA2.14584480(BIN)
73.573			chrA2.18821231	chrA2.18821231	chrA2.18821231
						chrA2.18872252	chrA2.5272410--chrA2.14873991(BIN)
						chrA2.18897570	chrA2.5272410--chrA2.15311295(BIN)
						chrA2.18927219	chrA2.4322822--chrA2.21116300(BIN)
						chrA2.18946127	chrA2.5272410--chrA2.16516487(BIN)
						chrA2.18872252	chrA2.5272410--chrA2.14873991(BIN)
						chrA2.18897570	chrA2.5272410--chrA2.15311295(BIN)
						chrA2.18927219	chrA2.4322822--chrA2.21116300(BIN)
						chrA2.18946127	chrA2.5272410--chrA2.16516487(BIN)
73.573			chrA2.19027552	chrA2.19027552	chrA2.19027552
						chrA2.19138993	chrA2.15130211--chrA2.15193044(BIN)
						chrA2.19164204	chrA2.5272410--chrA2.16516487(BIN)
						chrA2.19171322	chrA2.15130211--chrA2.15193044(BIN)
						chrA2.19203624	chrA2.15130211--chrA2.15193044(BIN)
						chrA2.19261154	chrA2.1143337--chrA2.21116300(BIN)
						chrA2.19287566	chrA2.19595871--chrA2.20638399(BIN)
						chrA2.19300131	chrA2.15130211--chrA2.15193044(BIN)
						chrA2.19353828	chrA2.15130211--chrA2.15193044(BIN)
						chrA2.19361115	chrA2.5272410--chrA2.15163761(BIN)
						chrA2.19528733	chrA2.5272410--chrA2.15163761(BIN)
						chrA2.19550495	chrA2.5272410--chrA2.14584480(BIN)
						chrA2.19568550	chrA2.5272410--chrA2.15163761(BIN)
						chrA2.19138993	chrA2.15130211--chrA2.15193044(BIN)
						chrA2.19164204	chrA2.5272410--chrA2.16516487(BIN)
						chrA2.19171322	chrA2.15130211--chrA2.15193044(BIN)
						chrA2.19203624	chrA2.15130211--chrA2.15193044(BIN)
						chrA2.19261154	chrA2.1143337--chrA2.21116300(BIN)
						chrA2.19300131	chrA2.15130211--chrA2.15193044(BIN)
						chrA2.19353828	chrA2.15130211--chrA2.15193044(BIN)
						chrA2.19361115	chrA2.5272410--chrA2.15163761(BIN)
						chrA2.19528733	chrA2.5272410--chrA2.15163761(BIN)
						chrA2.19550495	chrA2.5272410--chrA2.14584480(BIN)
						chrA2.19568550	chrA2.5272410--chrA2.15163761(BIN)
73.817			chrA2.19595871	chrA2.19595871	chrA2.19595871
						chrA2.19635814	chrA2.5272410--chrA2.15163761(BIN)
						chrA2.19637710	chrA2.5272410--chrA2.15163761(BIN)
						chrA2.19709989	chrA2.5272410--chrA2.15311295(BIN)
						chrA2.19811314	chrA2.5272410--chrA2.15163761(BIN)
						chrA2.19828428	chrA2.19595871--chrA2.21678612(BIN)
						chrA2.19892334	chrA2.15032162--chrA2.15311295(BIN)
						chrA2.19934651	chrA2.5272410--chrA2.14678485(BIN)
						chrA2.19985149	chrA2.5272410--chrA2.14678485(BIN)
						chrA2.19635814	chrA2.5272410--chrA2.15163761(BIN)
						chrA2.19637710	chrA2.5272410--chrA2.15163761(BIN)
						chrA2.19709989	chrA2.5272410--chrA2.15311295(BIN)
						chrA2.19811314	chrA2.5272410--chrA2.15163761(BIN)
						chrA2.19892334	chrA2.15032162--chrA2.15311295(BIN)
						chrA2.19934651	chrA2.5272410--chrA2.14678485(BIN)
						chrA2.19985149	chrA2.5272410--chrA2.14678485(BIN)
73.925				chrA2.20046697	chrA2.20046697
						chrA2.20100167	chrA2.15032162--chrA2.15311295(BIN)
						chrA2.20124739	chrA2.15032162--chrA2.15311295(BIN)
						chrA2.20161370	chrA2.5272410--chrA2.21116300(BIN)
						chrA2.20227885	chrA2.1143337--chrA2.21116300(BIN)
						chrA2.20406930	chrA2.15032162--chrA2.15311295(BIN)
						chrA2.20552627	chrA2.15032162--chrA2.15311295(BIN)
						chrA2.20589141	chrA2.18821231--chrA2.22025672(BIN)
						chrA2.20608015	chrA2.15032162--chrA2.15311295(BIN)
						chrA2.20100167	chrA2.15032162--chrA2.15311295(BIN)
						chrA2.20124739	chrA2.15032162--chrA2.15311295(BIN)
						chrA2.20161370	chrA2.5272410--chrA2.21116300(BIN)
						chrA2.20227885	chrA2.1143337--chrA2.21116300(BIN)
						chrA2.20370774	chrA2.16345370--chrA2.21116300(BIN)
						chrA2.20406930	chrA2.15032162--chrA2.15311295(BIN)
						chrA2.20552627	chrA2.15032162--chrA2.15311295(BIN)
						chrA2.20608015	chrA2.15032162--chrA2.15311295(BIN)
74.062			chrA2.20638399	chrA2.20638399	chrA2.20638399
						chrA2.20658898	chrA2.15032162--chrA2.15311295(BIN)
						chrA2.20706504	chrA2.20184111--chrA2.21678612(BIN)
						chrA2.20782369	chrA2.16134180--chrA2.16516487(BIN)
						chrA2.20834025	chrA2.5272410--chrA2.16516487(BIN)
						chrA2.20859372	chrA2.15032162--chrA2.15311295(BIN)
						chrA2.20900723	chrA2.5272410--chrA2.21116300(BIN)
						chrA2.20986189	chrA2.5272410--chrA2.16516487(BIN)
						chrA2.20987253	chrA2.5272410--chrA2.16516487(BIN)
						chrA2.20658898	chrA2.15032162--chrA2.15311295(BIN)
						chrA2.20782369	chrA2.16134180--chrA2.16516487(BIN)
						chrA2.20834025	chrA2.5272410--chrA2.16516487(BIN)
						chrA2.20859372	chrA2.15032162--chrA2.15311295(BIN)
						chrA2.20900723	chrA2.5272410--chrA2.21116300(BIN)
						chrA2.20986189	chrA2.5272410--chrA2.16516487(BIN)
						chrA2.20987253	chrA2.5272410--chrA2.16516487(BIN)
74.546			chrA2.21044502	chrA2.21044502	chrA2.21044502
					chrA2.20521790
						chrA2.21061417	chrA2.4322822--chrA2.21116300(BIN)
						chrA2.21116300	chrA2.18821231--chrA2.22025672(BIN)
						chrA2.21133480	chrA2.5272410--chrA2.15311295(BIN)
						chrA2.21162323	chrA2.15032162--chrA2.15311295(BIN)
						chrA2.21224966	chrA2.15032162--chrA2.21116300(BIN)
						chrA2.21325111	chrA2.15032162--chrA2.15720895(BIN)
						chrA2.21346814	chrA2.15032162--chrA2.15311295(BIN)
						chrA2.21415646	chrA2.5272410--chrA2.15720895(BIN)
						chrA2.21438431	chrA2.20638399--chrA2.21678612(BIN)
						chrA2.21478133	chrA2.15032162--chrA2.15720895(BIN)
						chrA2.21061417	chrA2.4322822--chrA2.21116300(BIN)
						chrA2.21133480	chrA2.5272410--chrA2.15311295(BIN)
						chrA2.21162323	chrA2.15032162--chrA2.15311295(BIN)
						chrA2.21224966	chrA2.15032162--chrA2.21116300(BIN)
						chrA2.21325111	chrA2.15032162--chrA2.15720895(BIN)
						chrA2.21346814	chrA2.15032162--chrA2.15311295(BIN)
						chrA2.21415646	chrA2.5272410--chrA2.15720895(BIN)
						chrA2.21478133	chrA2.15032162--chrA2.15720895(BIN)
74.883			chrA2.21520110	chrA2.21520110	chrA2.21520110
						chrA2.21560935	chrA2.5272410--chrA2.15311295(BIN)
						chrA2.21632204	chrA2.15032162--chrA2.15311295(BIN)
						chrA2.21560935	chrA2.5272410--chrA2.15311295(BIN)
						chrA2.21632204	chrA2.15032162--chrA2.15311295(BIN)
74.883				chrA2.21678612	chrA2.21678612
						chrA2.21823600	chrA2.15032162--chrA2.16516487(BIN)
						chrA2.21823600	chrA2.15032162--chrA2.16516487(BIN)
75.585		chrA2.21900266	chrA2.21900266	chrA2.21900266	chrA2.21900266
						chrA2.21947968	chrA2.5272410--chrA2.21116300(BIN)
						chrA2.21968217	chrA2.1143337--chrA2.21116300(BIN)
						chrA2.22011281	chrA2.15032162--chrA2.17481482(BIN)
						chrA2.22050623	chrA2.20046697--chrA2.27543143(BIN)
						chrA2.22138427	chrA2.15720895--chrA2.16516487(BIN)
						chrA2.22187079	chrA2.15720895--chrA2.17481482(BIN)
						chrA2.22228807	chrA2.5272410--chrA2.17481482(BIN)
						chrA2.22263750	chrA2.4322822--chrA2.21116300(BIN)
						chrA2.22371794	chrA2.15720895--chrA2.21116300(BIN)
						chrA2.22393838	chrA2.16056534--chrA2.17481482(BIN)
						chrA2.22613225	chrA2.20370774--chrA2.22569677(BIN)
						chrA2.22683718	chrA2.15720895--chrA2.21116300(BIN)
						chrA2.21947968	chrA2.5272410--chrA2.21116300(BIN)
						chrA2.21968217	chrA2.1143337--chrA2.21116300(BIN)
						chrA2.22011281	chrA2.15032162--chrA2.17481482(BIN)
						chrA2.22138427	chrA2.15720895--chrA2.16516487(BIN)
						chrA2.22187079	chrA2.15720895--chrA2.17481482(BIN)
						chrA2.22228807	chrA2.5272410--chrA2.17481482(BIN)
						chrA2.22263750	chrA2.4322822--chrA2.21116300(BIN)
						chrA2.22371794	chrA2.15720895--chrA2.21116300(BIN)
						chrA2.22391565	chrA2.16345370--chrA2.17517344(BIN)
						chrA2.22393838	chrA2.16056534--chrA2.17481482(BIN)
						chrA2.22683718	chrA2.15720895--chrA2.21116300(BIN)
					chrA2.22747960
					chrA2.22711359
76.55		chrA2.22070848		chrA2.22070848	chrA2.22070848
77.344	chrA2.22420591	chrA2.22420591	chrA2.22420591	chrA2.22420591	chrA2.22420591
77.7			chrA2.22453134	chrA2.22453134	chrA2.22453134
77.7		chrA2.22569677	chrA2.22569677	chrA2.22569677	chrA2.22569677
77.7		chrA2.22762072		chrA2.22762072	chrA2.22762072
78.186				chrA2.22810650	chrA2.22810650
	chrA2.22090060				chrA2.22090060
78.533	chrA2.22825478	chrA2.22825478	chrA2.22825478	chrA2.22825478	chrA2.22825478
						chrA2.22850837	chrA2.16345370--chrA2.21116300(BIN)
						chrA2.22877874	chrA2.17517344--chrA2.21116300(BIN)
						chrA2.22920051	chrA2.17517344--chrA2.21116300(BIN)
						chrA2.22991604	chrA2.17517344--chrA2.21116300(BIN)
						chrA2.23027050	chrA2.17517344--chrA2.21116300(BIN)
						chrA2.23094216	chrA2.17517344--chrA2.21116300(BIN)
						chrA2.23121921	chrA2.22391565--chrA2.27686995(BIN)
						chrA2.23132878	chrA2.17517344--chrA2.21116300(BIN)
						chrA2.23246603	chrA2.22963669--chrA2.23259296(BIN)
						chrA2.23287935	chrA2.22391565--chrA2.24275988(BIN)
						chrA2.23296539	chrA2.22963669--chrA2.23259296(BIN)
						chrA2.22850837	chrA2.16345370--chrA2.21116300(BIN)
						chrA2.22877874	chrA2.17517344--chrA2.21116300(BIN)
						chrA2.22920051	chrA2.17517344--chrA2.21116300(BIN)
						chrA2.22991604	chrA2.17517344--chrA2.21116300(BIN)
						chrA2.23027050	chrA2.17517344--chrA2.21116300(BIN)
						chrA2.23094216	chrA2.17517344--chrA2.21116300(BIN)
						chrA2.23132878	chrA2.17517344--chrA2.21116300(BIN)
					chrA2.23344044
					chrA2.23175727
80.226			chrA2.23186544	chrA2.23186544	chrA2.23186544
80.226		chrA2.23259296	chrA2.23259296	chrA2.23259296	chrA2.23259296
						chrA2.23523472	chrA2.23259296--chrA2.24658429(BIN)
						chrA2.23554792	chrA2.23259296--chrA2.23584932(BIN)
80.617	chrA2.23584932	chrA2.23584932	chrA2.23584932	chrA2.23584932	chrA2.23584932
						chrA2.23675353	chrA2.23259296--chrA2.23584932(BIN)
						chrA2.23724759	chrA2.24658429--chrA2.27686995(BIN)
					chrA2.23761141
						chrA2.23800276	chrA2.23259296--chrA2.23584932(BIN)
					chrA2.23883103
						chrA2.23948892	chrA2.23259296--chrA2.23584932(BIN)
						chrA2.24009640	chrA2.23259296--chrA2.23584932(BIN)
						chrA2.24121572	chrA2.22391565--chrA2.26703093(BIN)
						chrA2.24157998	chrA2.23259296--chrA2.24658429(BIN)
						chrA2.24227385	chrA2.22391565--chrA2.26703093(BIN)
					chrA2.24300427
	chrA2.23368275				chrA2.23368275
					chrA2.24203057
						chrA2.24321145	chrA2.23259296--chrA2.23584932(BIN)
						chrA2.24387822	chrA2.23259296--chrA2.23584932(BIN)
						chrA2.24391400	chrA2.20046697--chrA2.38132064(BIN)
						chrA2.24420570	chrA2.23259296--chrA2.24658429(BIN)
						chrA2.24513174	chrA2.23259296--chrA2.23584932(BIN)
						chrA2.24556792	chrA2.22391565--chrA2.24658429(BIN)
						chrA2.24604995	chrA2.20370774--chrA2.28840923(BIN)
						chrA2.24845118	chrA2.20370774--chrA2.26703093(BIN)
						chrA2.24881493	chrA2.23584932--chrA2.26703093(BIN)
						chrA2.24946735	chrA2.22391565--chrA2.29933115(BIN)
						chrA2.24985381	chrA2.22963669--chrA2.26703093(BIN)
						chrA2.25066427	chrA2.24658429--chrA2.26703093(BIN)
						chrA2.25129761	chrA2.23259296--chrA2.26703093(BIN)
						chrA2.25173928	chrA2.23259296--chrA2.26703093(BIN)
						chrA2.25193383	chrA2.24911221--chrA2.28840923(BIN)
						chrA2.25315208	chrA2.23259296--chrA2.24658429(BIN)
						chrA2.25332621	chrA2.23259296--chrA2.24658429(BIN)
						chrA2.25362598	chrA2.22963669--chrA2.28840923(BIN)
						chrA2.25413091	chrA2.24911221--chrA2.28840923(BIN)
						chrA2.25441849	chrA2.19595871--chrA2.28840923(BIN)
						chrA2.25464973	chrA2.22963669--chrA2.27686995(BIN)
						chrA2.25484385	chrA2.22391565--chrA2.28840923(BIN)
						chrA2.25536707	chrA2.22391565--chrA2.26703093(BIN)
						chrA2.25575466	chrA2.22963669--chrA2.24658429(BIN)
						chrA2.25603400	chrA2.22391565--chrA2.28840923(BIN)
						chrA2.25619427	chrA2.22391565--chrA2.27686995(BIN)
						chrA2.25634046	chrA2.19595871--chrA2.28840923(BIN)
						chrA2.25644474	chrA2.22391565--chrA2.26703093(BIN)
						chrA2.25674255	chrA2.22963669--chrA2.24658429(BIN)
						chrA2.25705052	chrA2.22963669--chrA2.24658429(BIN)
						chrA2.25731104	chrA2.22963669--chrA2.24658429(BIN)
						chrA2.25838364	chrA2.20370774--chrA2.26703093(BIN)
						chrA2.25876282	chrA2.20370774--chrA2.28840923(BIN)
						chrA2.25920849	chrA2.20046697--chrA2.28840923(BIN)
						chrA2.25950270	chrA2.24911221--chrA2.28840923(BIN)
						chrA2.26016557	chrA2.20370774--chrA2.28840923(BIN)
						chrA2.26037918	chrA2.24911221--chrA2.26703093(BIN)
						chrA2.26101606	chrA2.24658429--chrA2.29933115(BIN)
						chrA2.26161277	chrA2.23584932--chrA2.26703093(BIN)
						chrA2.26205512	chrA2.20046697--chrA2.29262574(BIN)
						chrA2.26339471	chrA2.24911221--chrA2.28840923(BIN)
						chrA2.26381392	chrA2.24911221--chrA2.26703093(BIN)
						chrA2.26429797	chrA2.23584932--chrA2.26703093(BIN)
						chrA2.26477310	chrA2.20370774--chrA2.26703093(BIN)
						chrA2.26577084	chrA2.23584932--chrA2.26703093(BIN)
						chrA2.26639073	chrA2.24911221--chrA2.26703093(BIN)
						chrA2.26785104	chrA2.22391565--chrA2.30778698(BIN)
						chrA2.26834287	chrA2.24911221--chrA2.26703093(BIN)
						chrA2.26857912	chrA2.23584932--chrA2.26703093(BIN)
						chrA2.26905105	chrA2.20046697--chrA2.38132064(BIN)
						chrA2.26982882	chrA2.23584932--chrA2.26703093(BIN)
						chrA2.27007731	chrA2.24911221--chrA2.26703093(BIN)
						chrA2.27071519	chrA2.24911221--chrA2.26703093(BIN)
						chrA2.27107805	chrA2.24658429--chrA2.28840923(BIN)
						chrA2.27141997	chrA2.24911221--chrA2.27686995(BIN)
						chrA2.27200661	chrA2.24658429--chrA2.26703093(BIN)
						chrA2.27274490	chrA2.24911221--chrA2.26703093(BIN)
						chrA2.27323262	chrA2.22391565--chrA2.26703093(BIN)
						chrA2.27395303	chrA2.24911221--chrA2.26703093(BIN)
						chrA2.27563193	chrA2.18821231--chrA2.30721561(BIN)
						chrA2.27589627	chrA2.24911221--chrA2.26703093(BIN)
						chrA2.27676052	chrA2.24911221--chrA2.27686995(BIN)
						chrA2.27715839	chrA2.23584932--chrA2.26703093(BIN)
						chrA2.27766939	chrA2.24911221--chrA2.27686995(BIN)
						chrA2.27845306	chrA2.24658429--chrA2.28840923(BIN)
						chrA2.27870828	chrA2.24658429--chrA2.26703093(BIN)
						chrA2.27904208	chrA2.24911221--chrA2.26703093(BIN)
						chrA2.27936561	chrA2.20370774--chrA2.26703093(BIN)
						chrA2.27997264	chrA2.23259296--chrA2.26703093(BIN)
						chrA2.28039706	chrA2.24911221--chrA2.27686995(BIN)
						chrA2.28077320	chrA2.24911221--chrA2.28840923(BIN)
						chrA2.28118687	chrA2.24911221--chrA2.27686995(BIN)
						chrA2.28145185	chrA2.24911221--chrA2.28840923(BIN)
					chrA2.28193586
81.082	chrA2.24658429	chrA2.24658429	chrA2.24658429	chrA2.24658429	chrA2.24658429
					chrA2.25285567
					chrA2.24723494
					chrA2.24811100
					chrA2.25512104
81.388		chrA2.26703093	chrA2.26703093	chrA2.26703093	chrA2.26703093
81.699				chrA2.24911221	chrA2.24911221
					chrA2.25121222
					chrA2.26277063
					chrA2.27293607
82.577		chrA2.27686995	chrA2.27686995	chrA2.27686995	chrA2.27686995
						chrA2.28219031	chrA2.24911221--chrA2.28840923(BIN)
						chrA2.28254574	chrA2.24911221--chrA2.27686995(BIN)
						chrA2.28284375	chrA2.24911221--chrA2.27686995(BIN)
						chrA2.28324071	chrA2.24911221--chrA2.27686995(BIN)
						chrA2.28357100	chrA2.23584932--chrA2.27686995(BIN)
						chrA2.28414228	chrA2.24911221--chrA2.27686995(BIN)
						chrA2.28441364	chrA2.24911221--chrA2.27686995(BIN)
						chrA2.28485323	chrA2.24911221--chrA2.27686995(BIN)
						chrA2.28545456	chrA2.24911221--chrA2.27686995(BIN)
						chrA2.28574779	chrA2.18821231--chrA2.30721561(BIN)
						chrA2.28627169	chrA2.24911221--chrA2.27686995(BIN)
						chrA2.28687954	chrA2.24911221--chrA2.27686995(BIN)
						chrA2.28745572	chrA2.18821231--chrA2.28840923(BIN)
						chrA2.28788848	chrA2.24911221--chrA2.27686995(BIN)
83.085		chrA2.28840923	chrA2.28840923	chrA2.28840923	chrA2.28840923
						chrA2.28876574	chrA2.20046697--chrA2.27543143(BIN)
						chrA2.28916773	chrA2.22391565--chrA2.27686995(BIN)
83.922		chrA2.28938401	chrA2.28938401	chrA2.28938401	chrA2.28938401
					chrA2.28893354
						chrA2.28966541	chrA2.20370774--chrA2.28840923(BIN)
						chrA2.29003160	chrA2.18821231--chrA2.30721561(BIN)
						chrA2.29052445	chrA2.24911221--chrA2.29262574(BIN)
						chrA2.29088555	chrA2.18821231--chrA2.35477208(BIN)
85.449	chrA2.29186747	chrA2.29186747	chrA2.29186747	chrA2.29186747	chrA2.29186747
						chrA2.29205899	chrA2.24911221--chrA2.31006132(BIN)
85.785				chrA2.29262574	chrA2.29262574
						chrA2.29297106	chrA2.27686995--chrA2.29262574(BIN)
						chrA2.29322966	chrA2.27686995--chrA2.29262574(BIN)
85.785		chrA2.29369985	chrA2.29369985	chrA2.29369985	chrA2.29369985
						chrA2.29405153	chrA2.27686995--chrA2.29262574(BIN)
					chrA2.29438317
						chrA2.29496495	chrA2.27686995--chrA2.28938401(BIN)
						chrA2.29570829	chrA2.27686995--chrA2.29262574(BIN)
						chrA2.29649528	chrA2.27686995--chrA2.29262574(BIN)
					chrA2.29763893
						chrA2.29858110	chrA2.29186747--chrA2.29262574(BIN)
						chrA2.29883310	chrA2.29186747--chrA2.29262574(BIN)
86.459		chrA2.29933115	chrA2.29933115	chrA2.29933115	chrA2.29933115
					chrA2.29832823
						chrA2.29973854	chrA2.20046697--chrA2.38132064(BIN)
						chrA2.30027718	chrA2.29186747--chrA2.29933115(BIN)
						chrA2.30130317	chrA2.29369985--chrA2.35477208(BIN)
						chrA2.30323960	chrA2.29369985--chrA2.30619240(BIN)
						chrA2.30366920	chrA2.29186747--chrA2.30619240(BIN)
						chrA2.30401632	chrA2.29369985--chrA2.29933115(BIN)
						chrA2.30488738	chrA2.29369985--chrA2.29933115(BIN)
						chrA2.30515595	chrA2.29186747--chrA2.30619240(BIN)
					chrA2.30582057
					chrA2.30111057
88.214		chrA2.29946476	chrA2.29946476	chrA2.29946476	chrA2.29946476
					chrA2.30225155
88.881		chrA2.30619240	chrA2.30619240	chrA2.30619240	chrA2.30619240
89.156		chrA2.30248210	chrA2.30248210	chrA2.30248210	chrA2.30248210
					chrA2.30066211
					chrA2.30383886
						chrA2.30665283	chrA2.29369985--chrA2.29933115(BIN)
						chrA2.30743045	chrA2.27686995--chrA2.30619240(BIN)
89.837	chrA2.30778698	chrA2.30778698	chrA2.30778698	chrA2.30778698	chrA2.30778698
90.059		chrA2.30645493	chrA2.30645493	chrA2.30645493	chrA2.30645493
90.631		chrA2.30808847	chrA2.30808847	chrA2.30808847	chrA2.30808847
						chrA2.30902376	chrA2.29946476--chrA2.30778698(BIN)
						chrA2.30945236	chrA2.29946476--chrA2.30778698(BIN)
						chrA2.30960661	chrA2.29946476--chrA2.30778698(BIN)
91.685	chrA2.31006132	chrA2.31006132	chrA2.31006132	chrA2.31006132	chrA2.31006132
93.329	chrA2.31110759	chrA2.31110759	chrA2.31110759	chrA2.31110759	chrA2.31110759
					chrA2.20300191
						chrA2.31189810	chrA2.30248210--chrA2.30778698(BIN)
						chrA2.31229507	chrA2.30248210--chrA2.30778698(BIN)
						chrA2.31253380	chrA2.27686995--chrA2.35477208(BIN)
93.807		chrA2.31290149	chrA2.31290149	chrA2.31290149	chrA2.31290149
						chrA2.31348136	chrA2.30645493--chrA2.30778698(BIN)
94.161		chrA2.31387119	chrA2.31387119	chrA2.31387119	chrA2.31387119
						chrA2.31446848	chrA2.30808847--chrA2.31110759(BIN)
						chrA2.31483293	chrA2.30248210--chrA2.31006132(BIN)
					chrA2.31525527
95.211	chrA2.31573778	chrA2.31573778	chrA2.31573778	chrA2.31573778	chrA2.31573778
						chrA2.31643994	chrA2.30808847--chrA2.31110759(BIN)
95.809	chrA2.31705842	chrA2.31705842	chrA2.31705842	chrA2.31705842	chrA2.31705842
						chrA2.31742359	chrA2.31006132--chrA2.31110759(BIN)
96.317		chrA2.31757669	chrA2.31757669	chrA2.31757669	chrA2.31757669
						chrA2.31802223	chrA2.20046697--chrA2.31705842(BIN)
						chrA2.31854640	chrA2.29933115--chrA2.31290149(BIN)
96.953	chrA2.31873305	chrA2.31873305	chrA2.31873305	chrA2.31873305	chrA2.31873305
					chrA2.31825665
					chrA2.31270963
						chrA2.31921956	chrA2.31110759--chrA2.31290149(BIN)
						chrA2.31968234	chrA2.30808847--chrA2.32343544(BIN)
						chrA2.32058071	chrA2.31290149--chrA2.31387119(BIN)
98.596		chrA2.32091386	chrA2.32091386	chrA2.32091386	chrA2.32091386
					chrA2.31991979
						chrA2.32158403	chrA2.31290149--chrA2.32091386(BIN)
						chrA2.32187429	chrA2.31290149--chrA2.31573778(BIN)
						chrA2.32217416	chrA2.31110759--chrA2.31705842(BIN)
						chrA2.32301901	chrA2.31290149--chrA2.31573778(BIN)
						chrA2.32302225	chrA2.31290149--chrA2.31387119(BIN)
98.969		chrA2.32343544	chrA2.32343544	chrA2.32343544	chrA2.32343544
						chrA2.32378395	chrA2.31290149--chrA2.31573778(BIN)
						chrA2.32403502	chrA2.31110759--chrA2.31573778(BIN)
						chrA2.32473132	chrA2.31290149--chrA2.31573778(BIN)
						chrA2.32498898	chrA2.31290149--chrA2.31573778(BIN)
						chrA2.32538132	chrA2.31290149--chrA2.31573778(BIN)
						chrA2.32561995	chrA2.31290149--chrA2.32343544(BIN)
						chrA2.32662955	chrA2.31290149--chrA2.31705842(BIN)
						chrA2.32714463	chrA2.28840923--chrA2.37569612(BIN)
						chrA2.32784082	chrA2.31387119--chrA2.32091386(BIN)
						chrA2.32902303	chrA2.31387119--chrA2.31705842(BIN)
						chrA2.32911211	chrA2.31387119--chrA2.31705842(BIN)
						chrA2.32954931	chrA2.31387119--chrA2.31757669(BIN)
						chrA2.32978075	chrA2.31387119--chrA2.31705842(BIN)
						chrA2.33022170	chrA2.31387119--chrA2.31705842(BIN)
						chrA2.33133012	chrA2.31573778--chrA2.31873305(BIN)
						chrA2.33203299	chrA2.31387119--chrA2.31757669(BIN)
						chrA2.33251580	chrA2.31573778--chrA2.31757669(BIN)
						chrA2.33340175	chrA2.31387119--chrA2.31757669(BIN)
						chrA2.33435991	chrA2.31387119--chrA2.31757669(BIN)
						chrA2.33478520	chrA2.31573778--chrA2.31873305(BIN)
					chrA2.33568482
100.203	chrA2.32985632	chrA2.32985632	chrA2.32985632	chrA2.32985632	chrA2.32985632
100.573			chrA2.33302136	chrA2.33302136	chrA2.33302136
					chrA2.32855549
100.573		chrA2.33231919	chrA2.33231919	chrA2.33231919	chrA2.33231919
100.863				chrA2.33274626	chrA2.33274626
102.003	chrA2.33390650	chrA2.33390650	chrA2.33390650	chrA2.33390650	chrA2.33390650
					chrA2.33368672
					chrA2.33517808
					chrA2.32131698
					chrA2.33388969
						chrA2.33646425	chrA2.31757669--chrA2.32091386(BIN)
						chrA2.33680540	chrA2.31873305--chrA2.33818534(BIN)
						chrA2.33714029	chrA2.31387119--chrA2.33302136(BIN)
						chrA2.33839172	chrA2.31757669--chrA2.32343544(BIN)
						chrA2.33960224	chrA2.31873305--chrA2.32343544(BIN)
						chrA2.34039063	chrA2.31873305--chrA2.33302136(BIN)
						chrA2.34149243	chrA2.32985632--chrA2.33302136(BIN)
						chrA2.34177091	chrA2.32343544--chrA2.33302136(BIN)
					chrA2.34199845
104.747			chrA2.33744250	chrA2.33744250	chrA2.33744250
104.759				chrA2.33818534	chrA2.33818534
					chrA2.26634938
					chrA2.34051686
						chrA2.34209364	chrA2.31757669--chrA2.33302136(BIN)
						chrA2.34280216	chrA2.32985632--chrA2.33302136(BIN)
						chrA2.34318862	chrA2.32985632--chrA2.33302136(BIN)
						chrA2.34446264	chrA2.32091386--chrA2.32343544(BIN)
						chrA2.34467851	chrA2.32091386--chrA2.33302136(BIN)
						chrA2.34489439	chrA2.31873305--chrA2.33302136(BIN)
						chrA2.34520257	chrA2.31873305--chrA2.33302136(BIN)
						chrA2.34543220	chrA2.32343544--chrA2.33302136(BIN)
106.228	chrA2.34594173	chrA2.34594173	chrA2.34594173	chrA2.34594173	chrA2.34594173
					chrA2.34095423
					chrA2.34581838
						chrA2.34610853	chrA2.31873305--chrA2.33302136(BIN)
						chrA2.34630313	chrA2.31873305--chrA2.33302136(BIN)
107.056	chrA2.34673588	chrA2.34673588	chrA2.34673588	chrA2.34673588	chrA2.34673588
						chrA2.34710930	chrA2.32985632--chrA2.33302136(BIN)
107.425	chrA2.34785023	chrA2.34785023	chrA2.34785023	chrA2.34785023	chrA2.34785023
						chrA2.34847205	chrA2.32985632--chrA2.33302136(BIN)
					chrA2.34871437
						chrA2.34907636	chrA2.31873305--chrA2.34366190(BIN)
						chrA2.34987599	chrA2.32985632--chrA2.33302136(BIN)
						chrA2.35043127	chrA2.31873305--chrA2.34366190(BIN)
						chrA2.35143012	chrA2.33231919--chrA2.33274626(BIN)
108.736				chrA2.35197421	chrA2.35197421
						chrA2.35266061	chrA2.32985632--chrA2.34366190(BIN)
109.085				chrA2.35289571	chrA2.35289571
						chrA2.35340455	chrA2.33390650--chrA2.33818534(BIN)
						chrA2.35442700	chrA2.33390650--chrA2.34366190(BIN)
109.085		chrA2.35477208	chrA2.35477208	chrA2.35477208	chrA2.35477208
					chrA2.34254646
						chrA2.35511189	chrA2.33231919--chrA2.33818534(BIN)
						chrA2.35548529	chrA2.33390650--chrA2.33818534(BIN)
					chrA2.35553257
						chrA2.35626535	chrA2.32343544--chrA2.34785023(BIN)
						chrA2.35659799	chrA2.33390650--chrA2.34366190(BIN)
						chrA2.35788300	chrA2.33390650--chrA2.34673588(BIN)
						chrA2.35944062	chrA2.33390650--chrA2.34366190(BIN)
						chrA2.36404140	chrA2.33744250--chrA2.34673588(BIN)
						chrA2.36570569	chrA2.34594173--chrA2.34785023(BIN)
						chrA2.36602387	chrA2.33744250--chrA2.35477208(BIN)
						chrA2.36692227	chrA2.36875744--chrA2.43007418(BIN)
						chrA2.36809627	chrA2.36875744--chrA2.43007418(BIN)
						chrA2.36820725	chrA2.36875744--chrA2.43007418(BIN)
						chrA2.36875744	chrA2.34594173--chrA2.34785023(BIN)
						chrA2.36946663	chrA2.36875744--chrA2.43007418(BIN)
						chrA2.36975614	chrA2.36875744--chrA2.43007418(BIN)
						chrA2.37024652	chrA2.36875744--chrA2.43007418(BIN)
						chrA2.37051570	chrA2.36875744--chrA2.43007418(BIN)
						chrA2.36692227	chrA2.36875744--chrA2.43007418(BIN)
						chrA2.36809627	chrA2.36875744--chrA2.43007418(BIN)
						chrA2.36820725	chrA2.36875744--chrA2.43007418(BIN)
						chrA2.36909876	chrA2.36875744--chrA2.43007418(BIN)
						chrA2.36946663	chrA2.36875744--chrA2.43007418(BIN)
						chrA2.36975614	chrA2.36875744--chrA2.43007418(BIN)
						chrA2.37024652	chrA2.36875744--chrA2.43007418(BIN)
						chrA2.37051570	chrA2.36875744--chrA2.43007418(BIN)
					chrA2.37091868
110.034	chrA2.35815027	chrA2.35815027	chrA2.35815027	chrA2.35815027	chrA2.35815027
111.296			chrA2.35891269	chrA2.35891269	chrA2.35891269
					chrA2.35709758
					chrA2.35838924
					chrA2.35784157
111.966	chrA2.36012139	chrA2.36012139	chrA2.36012139	chrA2.36012139	chrA2.36012139
113.071			chrA2.36312377	chrA2.36312377	chrA2.36312377
113.253			chrA2.36441391	chrA2.36441391	chrA2.36441391
					chrA2.36528358
					chrA2.36665164
					chrA2.36723083
	chrA2.36761075				chrA2.36761075
					chrA2.36785510
					chrA2.36948031
						chrA2.37132038	chrA2.33744250--chrA2.34785023(BIN)
					chrA2.37234228
						chrA2.37320305	chrA2.36875744--chrA2.43007418(BIN)
						chrA2.37320305	chrA2.36875744--chrA2.43007418(BIN)
					chrA2.37352862
115.538		chrA2.37264585	chrA2.37264585	chrA2.37264585	chrA2.37264585
						chrA2.37383727	chrA2.36875744--chrA2.43007418(BIN)
						chrA2.37405164	chrA2.37176458--chrA2.37569612(BIN)
						chrA2.37432866	chrA2.36875744--chrA2.43007418(BIN)
						chrA2.37473903	chrA2.36875744--chrA2.43007418(BIN)
						chrA2.37498369	chrA2.37176458--chrA2.37569612(BIN)
						chrA2.37516883	chrA2.37625093--chrA2.38132064(BIN)
						chrA2.37383727	chrA2.36875744--chrA2.43007418(BIN)
						chrA2.37405164	chrA2.37176458--chrA2.37569612(BIN)
						chrA2.37432866	chrA2.36875744--chrA2.43007418(BIN)
						chrA2.37473903	chrA2.36875744--chrA2.43007418(BIN)
						chrA2.37498369	chrA2.37176458--chrA2.37569612(BIN)
						chrA2.37516883	chrA2.37625093--chrA2.38132064(BIN)
116.243		chrA2.37569612	chrA2.37569612	chrA2.37569612	chrA2.37569612
116.243			chrA2.37625093	chrA2.37625093	chrA2.37625093
116.428			chrA2.37696219	chrA2.37696219	chrA2.37696219
					chrA2.37676585
						chrA2.37834867	chrA2.36875744--chrA2.43007418(BIN)
						chrA2.37834867	chrA2.36875744--chrA2.43007418(BIN)
					chrA2.37854255
						chrA2.37891663	chrA2.36875744--chrA2.43877316(BIN)
						chrA2.37969322	chrA2.36875744--chrA2.43007418(BIN)
						chrA2.38002286	chrA2.36875744--chrA2.43007418(BIN)
						chrA2.37891663	chrA2.36875744--chrA2.43877316(BIN)
						chrA2.37969322	chrA2.36875744--chrA2.43007418(BIN)
						chrA2.38002286	chrA2.36875744--chrA2.43007418(BIN)
					chrA2.38017935
						chrA2.38042201	chrA2.37264585--chrA2.38449374(BIN)
						chrA2.38094512	chrA2.37625093--chrA2.38449374(BIN)
						chrA2.38042201	chrA2.37264585--chrA2.38449374(BIN)
						chrA2.38094512	chrA2.37625093--chrA2.38449374(BIN)
116.767		chrA2.38132064	chrA2.38132064	chrA2.38132064	chrA2.38132064
						chrA2.38155847	chrA2.37696219--chrA2.38449374(BIN)
						chrA2.38155847	chrA2.37696219--chrA2.38449374(BIN)
116.831			chrA2.38212829	chrA2.38212829	chrA2.38212829
						chrA2.38266306	chrA2.37696219--chrA2.38449374(BIN)
						chrA2.38266306	chrA2.37696219--chrA2.38449374(BIN)
					chrA2.38268479
						chrA2.38332218	chrA2.37696219--chrA2.38449374(BIN)
						chrA2.38367902	chrA2.37264585--chrA2.38449374(BIN)
						chrA2.38396128	chrA2.38212829--chrA2.42166163(BIN)
						chrA2.38443465	chrA2.37696219--chrA2.38542757(BIN)
						chrA2.38332218	chrA2.37696219--chrA2.38449374(BIN)
						chrA2.38367902	chrA2.37264585--chrA2.38449374(BIN)
						chrA2.38396128	chrA2.38212829--chrA2.42166163(BIN)
						chrA2.38443465	chrA2.37696219--chrA2.38542757(BIN)
117.516		chrA2.38449374	chrA2.38449374	chrA2.38449374	chrA2.38449374
						chrA2.38479243	chrA2.37696219--chrA2.38542757(BIN)
						chrA2.38479243	chrA2.37696219--chrA2.38542757(BIN)
					chrA2.38513382
						chrA2.38613769	chrA2.37264585--chrA2.40002330(BIN)
						chrA2.38653657	chrA2.38449374--chrA2.38974070(BIN)
						chrA2.38672700	chrA2.37264585--chrA2.38542757(BIN)
						chrA2.38695554	chrA2.38449374--chrA2.38974070(BIN)
						chrA2.38613769	chrA2.37264585--chrA2.40002330(BIN)
						chrA2.38653657	chrA2.38449374--chrA2.38974070(BIN)
						chrA2.38672700	chrA2.37264585--chrA2.38542757(BIN)
						chrA2.38695554	chrA2.38449374--chrA2.38974070(BIN)
					chrA2.38717237
117.889			chrA2.38542757	chrA2.38542757	chrA2.38542757
						chrA2.38749472	chrA2.36875744--chrA2.56770727(BIN)
						chrA2.38777944	chrA2.38449374--chrA2.38974070(BIN)
						chrA2.38801094	chrA2.38449374--chrA2.38974070(BIN)
						chrA2.38749472	chrA2.36875744--chrA2.56770727(BIN)
						chrA2.38777944	chrA2.38449374--chrA2.38974070(BIN)
						chrA2.38801094	chrA2.38449374--chrA2.38974070(BIN)
117.889		chrA2.38809748	chrA2.38809748	chrA2.38809748	chrA2.38809748
						chrA2.38849136	chrA2.36875744--chrA2.43007418(BIN)
						chrA2.38849136	chrA2.36875744--chrA2.43007418(BIN)
118.138			chrA2.38945937	chrA2.38945937	chrA2.38945937
						chrA2.38952990	chrA2.38809748--chrA2.39950868(BIN)
						chrA2.38952990	chrA2.38809748--chrA2.39950868(BIN)
118.138			chrA2.38974070	chrA2.38974070	chrA2.38974070
						chrA2.39032675	chrA2.38212829--chrA2.39950868(BIN)
						chrA2.39076761	chrA2.38212829--chrA2.39950868(BIN)
						chrA2.39391958	chrA2.39114453--chrA2.40002330(BIN)
						chrA2.39462682	chrA2.39059164--chrA2.39950868(BIN)
						chrA2.39489557	chrA2.39114453--chrA2.40002330(BIN)
						chrA2.39593959	chrA2.36312377--chrA2.37264585(BIN)
						chrA2.39623533	chrA2.39059164--chrA2.39950868(BIN)
						chrA2.39853723	chrA2.36312377--chrA2.36909876(BIN)
						chrA2.39878708	chrA2.36875744--chrA2.57085414(BIN)
						chrA2.39897826	chrA2.37696219--chrA2.38974070(BIN)
						chrA2.39916472	chrA2.39593959--chrA2.40556307(BIN)
						chrA2.39032675	chrA2.38212829--chrA2.39950868(BIN)
						chrA2.39076761	chrA2.38212829--chrA2.39950868(BIN)
						chrA2.39391958	chrA2.39114453--chrA2.40002330(BIN)
						chrA2.39462682	chrA2.39059164--chrA2.39950868(BIN)
						chrA2.39489557	chrA2.39114453--chrA2.40002330(BIN)
						chrA2.39623533	chrA2.39059164--chrA2.39950868(BIN)
						chrA2.39734051	chrA2.39593959--chrA2.40556307(BIN)
						chrA2.39878708	chrA2.36875744--chrA2.57085414(BIN)
						chrA2.39897826	chrA2.37696219--chrA2.38974070(BIN)
						chrA2.39916472	chrA2.39593959--chrA2.40556307(BIN)
						chrA2.39919090	chrA2.40556307--chrA2.42166163(BIN)
118.138	chrA2.39059164	chrA2.39059164	chrA2.39059164	chrA2.39059164	chrA2.39059164
118.138			chrA2.39114453	chrA2.39114453	chrA2.39114453
					chrA2.39348197
					chrA2.39469022
					chrA2.39544260
118.476	chrA2.39286671	chrA2.39286671	chrA2.39286671	chrA2.39286671	chrA2.39286671
						chrA2.40048949	chrA2.39286671--chrA2.40556307(BIN)
						chrA2.40084906	chrA2.37264585--chrA2.40556307(BIN)
						chrA2.40225170	chrA2.39593959--chrA2.40556307(BIN)
						chrA2.40250174	chrA2.40002330--chrA2.42166163(BIN)
						chrA2.40290286	chrA2.40002330--chrA2.42166163(BIN)
						chrA2.40351490	chrA2.40002330--chrA2.42166163(BIN)
						chrA2.40381932	chrA2.40556307--chrA2.43877316(BIN)
						chrA2.40048949	chrA2.39286671--chrA2.40556307(BIN)
						chrA2.40084906	chrA2.37264585--chrA2.40556307(BIN)
						chrA2.40225170	chrA2.39593959--chrA2.40556307(BIN)
						chrA2.40250174	chrA2.40002330--chrA2.42166163(BIN)
						chrA2.40290286	chrA2.40002330--chrA2.42166163(BIN)
						chrA2.40351490	chrA2.40002330--chrA2.42166163(BIN)
						chrA2.40381932	chrA2.40556307--chrA2.43877316(BIN)
					chrA2.40447236
					chrA2.40134953
119.737				chrA2.39950868	chrA2.39950868
119.737	chrA2.40002330		chrA2.40002330	chrA2.40002330	chrA2.40002330
120.336				chrA2.40257753	chrA2.40257753
					chrA2.39146297
					chrA2.40102830
						chrA2.40483336	chrA2.40002330--chrA2.42166163(BIN)
						chrA2.40610390	chrA2.40556307--chrA2.45602246(BIN)
						chrA2.40630169	chrA2.40556307--chrA2.45602246(BIN)
						chrA2.40679595	chrA2.40002330--chrA2.42166163(BIN)
						chrA2.40738708	chrA2.40002330--chrA2.42166163(BIN)
						chrA2.40776974	chrA2.40002330--chrA2.42166163(BIN)
						chrA2.40800220	chrA2.40002330--chrA2.43877316(BIN)
					chrA2.40827481
						chrA2.40860936	chrA2.42925327--chrA2.43877316(BIN)
						chrA2.40878934	chrA2.40002330--chrA2.43877316(BIN)
						chrA2.40932370	chrA2.39593959--chrA2.43877316(BIN)
						chrA2.40963094	chrA2.39593959--chrA2.42166163(BIN)
					chrA2.41037823
					chrA2.41011921
					chrA2.40171079
					chrA2.40421785
					chrA2.39749131
						chrA2.41101980	chrA2.36875744--chrA2.45602246(BIN)
						chrA2.41137103	chrA2.40002330--chrA2.43877316(BIN)
						chrA2.41154844	chrA2.36875744--chrA2.43007418(BIN)
						chrA2.41199474	chrA2.42925327--chrA2.43877316(BIN)
						chrA2.41219558	chrA2.42925327--chrA2.43877316(BIN)
						chrA2.41245584	chrA2.37696219--chrA2.57085414(BIN)
						chrA2.41280701	chrA2.39593959--chrA2.42166163(BIN)
						chrA2.41328732	chrA2.36875744--chrA2.57085414(BIN)
						chrA2.41674117	chrA2.38212829--chrA2.45602246(BIN)
						chrA2.41694284	chrA2.40556307--chrA2.45602246(BIN)
						chrA2.41760505	chrA2.40002330--chrA2.43877316(BIN)
						chrA2.41796675	chrA2.42925327--chrA2.43877316(BIN)
						chrA2.41841559	chrA2.40556307--chrA2.42166163(BIN)
						chrA2.41895884	chrA2.40002330--chrA2.49551363(BIN)
					chrA2.41951646
121.451		chrA2.40556307	chrA2.40556307	chrA2.40556307	chrA2.40556307
					chrA2.41565376
						chrA2.41992810	chrA2.37264585--chrA2.43877316(BIN)
						chrA2.42044276	chrA2.40556307--chrA2.45602246(BIN)
						chrA2.42063168	chrA2.40556307--chrA2.42166163(BIN)
						chrA2.42130377	chrA2.40556307--chrA2.45602246(BIN)
						chrA2.42139148	chrA2.40556307--chrA2.42166163(BIN)
122.018				chrA2.42166163	chrA2.42166163
	chrA2.41434418				chrA2.41434418
122.018		chrA2.41521315	chrA2.41521315	chrA2.41521315	chrA2.41521315
						chrA2.42231451	chrA2.40556307--chrA2.42166163(BIN)
						chrA2.42275117	chrA2.40002330--chrA2.50034677(BIN)
						chrA2.42312003	chrA2.40002330--chrA2.45602246(BIN)
						chrA2.42399468	chrA2.40556307--chrA2.42166163(BIN)
						chrA2.42450753	chrA2.40556307--chrA2.42166163(BIN)
						chrA2.42509338	chrA2.40556307--chrA2.42166163(BIN)
						chrA2.42568941	chrA2.40556307--chrA2.42166163(BIN)
						chrA2.42607796	chrA2.41521315--chrA2.45602246(BIN)
						chrA2.42647032	chrA2.37264585--chrA2.43877316(BIN)
						chrA2.42738741	chrA2.39593959--chrA2.43877316(BIN)
						chrA2.42773118	chrA2.40556307--chrA2.42166163(BIN)
						chrA2.42794092	chrA2.40002330--chrA2.43877316(BIN)
						chrA2.42829901	chrA2.42925327--chrA2.43877316(BIN)
						chrA2.42903710	chrA2.37264585--chrA2.43877316(BIN)
						chrA2.42950247	chrA2.42925327--chrA2.45602246(BIN)
						chrA2.43055794	chrA2.40556307--chrA2.51577041(BIN)
						chrA2.43112998	chrA2.40002330--chrA2.49523958(BIN)
						chrA2.43124308	chrA2.42925327--chrA2.49523958(BIN)
						chrA2.43210035	chrA2.40556307--chrA2.43877316(BIN)
						chrA2.43246110	chrA2.41521315--chrA2.43877316(BIN)
						chrA2.43450034	chrA2.40002330--chrA2.50812723(BIN)
						chrA2.43487325	chrA2.40002330--chrA2.45602246(BIN)
						chrA2.43504498	chrA2.42925327--chrA2.43877316(BIN)
						chrA2.43564532	chrA2.40002330--chrA2.43877316(BIN)
						chrA2.43598379	chrA2.42925327--chrA2.43877316(BIN)
						chrA2.43627820	chrA2.42925327--chrA2.43877316(BIN)
						chrA2.43694147	chrA2.41521315--chrA2.43877316(BIN)
						chrA2.43706317	chrA2.40002330--chrA2.50812723(BIN)
						chrA2.43745595	chrA2.41521315--chrA2.43877316(BIN)
						chrA2.43772522	chrA2.40002330--chrA2.43877316(BIN)
						chrA2.43793996	chrA2.42925327--chrA2.43877316(BIN)
						chrA2.43832149	chrA2.42925327--chrA2.43877316(BIN)
						chrA2.43851181	chrA2.40002330--chrA2.43877316(BIN)
122.647	chrA2.43877316	chrA2.43877316	chrA2.43877316	chrA2.43877316	chrA2.43877316
					chrA2.43648528
						chrA2.43899693	chrA2.40002330--chrA2.55708791(BIN)
						chrA2.43902596	chrA2.40002330--chrA2.55708791(BIN)
						chrA2.43940722	chrA2.39593959--chrA2.43877316(BIN)
						chrA2.43996733	chrA2.39593959--chrA2.46876426(BIN)
						chrA2.44019042	chrA2.42925327--chrA2.43877316(BIN)
						chrA2.44048906	chrA2.42925327--chrA2.43877316(BIN)
						chrA2.44070605	chrA2.42925327--chrA2.43877316(BIN)
						chrA2.44156843	chrA2.40002330--chrA2.49551363(BIN)
						chrA2.44190533	chrA2.39593959--chrA2.45602246(BIN)
						chrA2.44240990	chrA2.39593959--chrA2.45602246(BIN)
						chrA2.44272633	chrA2.36875744--chrA2.45602246(BIN)
						chrA2.44339971	chrA2.36875744--chrA2.45602246(BIN)
						chrA2.44452998	chrA2.36875744--chrA2.45602246(BIN)
						chrA2.44528692	chrA2.42925327--chrA2.49551363(BIN)
						chrA2.44595242	chrA2.42925327--chrA2.46876426(BIN)
						chrA2.44655261	chrA2.51814428--chrA2.57085414(BIN)
						chrA2.44697524	chrA2.38212829--chrA2.45602246(BIN)
						chrA2.44774507	chrA2.41521315--chrA2.45602246(BIN)
						chrA2.44797487	chrA2.42925327--chrA2.45602246(BIN)
						chrA2.44817727	chrA2.40556307--chrA2.45602246(BIN)
						chrA2.44876398	chrA2.40002330--chrA2.45602246(BIN)
						chrA2.45006704	chrA2.42925327--chrA2.45602246(BIN)
						chrA2.45092299	chrA2.40002330--chrA2.45602246(BIN)
						chrA2.45146227	chrA2.41521315--chrA2.45602246(BIN)
					chrA2.45274453
122.974		chrA2.42925327	chrA2.42925327	chrA2.42925327	chrA2.42925327
					chrA2.42881269
					chrA2.41488921
						chrA2.45274621	chrA2.42925327--chrA2.45602246(BIN)
						chrA2.45301184	chrA2.42925327--chrA2.45602246(BIN)
						chrA2.45314333	chrA2.40002330--chrA2.45602246(BIN)
						chrA2.45371097	chrA2.36875744--chrA2.45602246(BIN)
123.498		chrA2.45392714	chrA2.45392714	chrA2.45392714	chrA2.45392714
						chrA2.45481491	chrA2.36875744--chrA2.49523958(BIN)
						chrA2.45532503	chrA2.36875744--chrA2.45602246(BIN)
						chrA2.45553281	chrA2.42925327--chrA2.45602246(BIN)
123.498		chrA2.45602246	chrA2.45602246	chrA2.45602246	chrA2.45602246
					chrA2.41398330
						chrA2.45638786	chrA2.42925327--chrA2.45602246(BIN)
						chrA2.45670196	chrA2.53990757--chrA2.55708791(BIN)
						chrA2.45723185	chrA2.42925327--chrA2.45602246(BIN)
						chrA2.45729731	chrA2.42925327--chrA2.45602246(BIN)
						chrA2.45755359	chrA2.40002330--chrA2.49523958(BIN)
						chrA2.45925716	chrA2.39593959--chrA2.45602246(BIN)
						chrA2.45952656	chrA2.40002330--chrA2.51577041(BIN)
						chrA2.45976496	chrA2.39593959--chrA2.45602246(BIN)
						chrA2.46023607	chrA2.40002330--chrA2.45602246(BIN)
						chrA2.46226184	chrA2.38212829--chrA2.57085414(BIN)
						chrA2.46366307	chrA2.40556307--chrA2.49523958(BIN)
						chrA2.46406145	chrA2.42925327--chrA2.50034677(BIN)
						chrA2.46434298	chrA2.42925327--chrA2.45602246(BIN)
						chrA2.46478767	chrA2.42925327--chrA2.45602246(BIN)
						chrA2.46534657	chrA2.40556307--chrA2.50034677(BIN)
						chrA2.46558471	chrA2.42925327--chrA2.45602246(BIN)
						chrA2.46631130	chrA2.36875744--chrA2.50812723(BIN)
						chrA2.46694028	chrA2.42925327--chrA2.45602246(BIN)
					chrA2.46723617
					chrA2.43280699
					chrA2.42700417
	chrA2.43074317				chrA2.43074317
						chrA2.46739531	chrA2.42925327--chrA2.45602246(BIN)
						chrA2.46762615	chrA2.40002330--chrA2.47580865(BIN)
					chrA2.46810247
					chrA2.43416108
					chrA2.45828634
					chrA2.44967048
	chrA2.45437316				chrA2.45437316
					chrA2.45418081
					chrA2.46538582
124.136				chrA2.46876426	chrA2.46876426
					chrA2.42858191
						chrA2.46900364	chrA2.45392714--chrA2.45602246(BIN)
						chrA2.47099965	chrA2.42925327--chrA2.49523958(BIN)
						chrA2.47147485	chrA2.37176458--chrA2.50812723(BIN)
						chrA2.47186505	chrA2.42925327--chrA2.56770727(BIN)
					chrA2.47222738
					chrA2.46120341
						chrA2.47290070	chrA2.45602246--chrA2.49523958(BIN)
						chrA2.47356834	chrA2.45392714--chrA2.49523958(BIN)
						chrA2.47395228	chrA2.45602246--chrA2.49523958(BIN)
						chrA2.47541183	chrA2.42925327--chrA2.49523958(BIN)
124.434				chrA2.47580865	chrA2.47580865
						chrA2.47665915	chrA2.45602246--chrA2.49523958(BIN)
					chrA2.47774385
					chrA2.47697686
					chrA2.44489170
					chrA2.44550341
					chrA2.45746903
						chrA2.47820408	chrA2.37569612--chrA2.50755465(BIN)
						chrA2.47852598	chrA2.45392714--chrA2.57085414(BIN)
						chrA2.47939352	chrA2.45602246--chrA2.46876426(BIN)
						chrA2.48078462	chrA2.45392714--chrA2.49523958(BIN)
						chrA2.48114121	chrA2.51814428--chrA2.57085414(BIN)
						chrA2.48141504	chrA2.42925327--chrA2.49523958(BIN)
						chrA2.48191829	chrA2.42925327--chrA2.49523958(BIN)
						chrA2.48250493	chrA2.45392714--chrA2.46876426(BIN)
						chrA2.48311861	chrA2.45602246--chrA2.46876426(BIN)
						chrA2.48336194	chrA2.45392714--chrA2.49523958(BIN)
						chrA2.48409534	chrA2.42925327--chrA2.49523958(BIN)
						chrA2.48501703	chrA2.40002330--chrA2.50755465(BIN)
						chrA2.48520736	chrA2.45602246--chrA2.49523958(BIN)
						chrA2.48547552	chrA2.45602246--chrA2.49523958(BIN)
						chrA2.48572984	chrA2.45392714--chrA2.49523958(BIN)
						chrA2.48610524	chrA2.39593959--chrA2.51577041(BIN)
						chrA2.48793579	chrA2.36875744--chrA2.56770727(BIN)
					chrA2.48814312
						chrA2.48822618	chrA2.46876426--chrA2.47580865(BIN)
						chrA2.48891173	chrA2.46876426--chrA2.47580865(BIN)
124.802			chrA2.48917200	chrA2.48917200	chrA2.48917200
						chrA2.49007032	chrA2.45602246--chrA2.49523958(BIN)
						chrA2.49038984	chrA2.42925327--chrA2.49523958(BIN)
						chrA2.49080739	chrA2.42925327--chrA2.50755465(BIN)
						chrA2.49296280	chrA2.45602246--chrA2.49523958(BIN)
						chrA2.49319286	chrA2.42925327--chrA2.49523958(BIN)
						chrA2.49347414	chrA2.45392714--chrA2.49523958(BIN)
						chrA2.49375499	chrA2.45602246--chrA2.49523958(BIN)
						chrA2.49401512	chrA2.45392714--chrA2.49523958(BIN)
						chrA2.49442669	chrA2.45602246--chrA2.50034677(BIN)
						chrA2.49467865	chrA2.42925327--chrA2.47580865(BIN)
						chrA2.49514323	chrA2.42925327--chrA2.50755465(BIN)
124.993			chrA2.49523958	chrA2.49523958	chrA2.49523958
						chrA2.49549904	chrA2.45392714--chrA2.49523958(BIN)
124.993		chrA2.49551363	chrA2.49551363	chrA2.49551363	chrA2.49551363
					chrA2.47049530
						chrA2.49599683	chrA2.46876426--chrA2.51577041(BIN)
						chrA2.49649411	chrA2.40556307--chrA2.49523958(BIN)
						chrA2.49666673	chrA2.40002330--chrA2.49523958(BIN)
						chrA2.49691693	chrA2.46876426--chrA2.49523958(BIN)
						chrA2.49719662	chrA2.48917200--chrA2.49551363(BIN)
						chrA2.49803062	chrA2.37264585--chrA2.50812723(BIN)
						chrA2.49817529	chrA2.48917200--chrA2.49523958(BIN)
						chrA2.49869514	chrA2.46876426--chrA2.49523958(BIN)
						chrA2.49890612	chrA2.46876426--chrA2.50034677(BIN)
						chrA2.49938512	chrA2.46876426--chrA2.50034677(BIN)
125.533	chrA2.49983642	chrA2.49983642	chrA2.49983642	chrA2.49983642	chrA2.49983642
					chrA2.49122615
					chrA2.50086067
126.247	chrA2.50034677	chrA2.50034677	chrA2.50034677	chrA2.50034677	chrA2.50034677
					chrA2.47077314
					chrA2.49841008
						chrA2.50115482	chrA2.49523958--chrA2.49551363(BIN)
						chrA2.50277353	chrA2.49523958--chrA2.49551363(BIN)
						chrA2.50298671	chrA2.45392714--chrA2.49551363(BIN)
						chrA2.50348802	chrA2.49551363--chrA2.50034677(BIN)
						chrA2.50374208	chrA2.46876426--chrA2.50034677(BIN)
						chrA2.50406814	chrA2.49523958--chrA2.50034677(BIN)
						chrA2.50457629	chrA2.49551363--chrA2.50755465(BIN)
						chrA2.50520215	chrA2.49551363--chrA2.50034677(BIN)
						chrA2.50559671	chrA2.48917200--chrA2.50034677(BIN)
						chrA2.50612131	chrA2.48917200--chrA2.51577041(BIN)
						chrA2.50711751	chrA2.49551363--chrA2.50755465(BIN)
126.985		chrA2.50755465	chrA2.50755465	chrA2.50755465	chrA2.50755465
						chrA2.50780062	chrA2.49551363--chrA2.50034677(BIN)
126.985	chrA2.50812723	chrA2.50812723	chrA2.50812723	chrA2.50812723	chrA2.50812723
127.42	chrA2.50851335	chrA2.50851335	chrA2.50851335	chrA2.50851335	chrA2.50851335
						chrA2.50861167	chrA2.49983642--chrA2.50755465(BIN)
						chrA2.50891831	chrA2.49551363--chrA2.50812723(BIN)
						chrA2.50916652	chrA2.50755465--chrA2.50812723(BIN)
127.77	chrA2.50942030	chrA2.50942030	chrA2.50942030	chrA2.50942030	chrA2.50942030
						chrA2.50994164	chrA2.50812723--chrA2.51577041(BIN)
						chrA2.51027402	chrA2.50812723--chrA2.51577041(BIN)
						chrA2.51095745	chrA2.50755465--chrA2.50812723(BIN)
						chrA2.51147834	chrA2.50755465--chrA2.51577041(BIN)
						chrA2.51174535	chrA2.49551363--chrA2.51577041(BIN)
						chrA2.51214935	chrA2.49551363--chrA2.50812723(BIN)
						chrA2.51234890	chrA2.45392714--chrA2.55708791(BIN)
						chrA2.51295422	chrA2.48917200--chrA2.50755465(BIN)
						chrA2.51325631	chrA2.50812723--chrA2.51577041(BIN)
						chrA2.51350810	chrA2.50812723--chrA2.51577041(BIN)
						chrA2.51381271	chrA2.50755465--chrA2.51577041(BIN)
128.162		chrA2.51433279	chrA2.51433279	chrA2.51433279	chrA2.51433279
128.553			chrA2.51470668	chrA2.51470668	chrA2.51470668
						chrA2.51491484	chrA2.50812723--chrA2.51577041(BIN)
128.553				chrA2.51577041	chrA2.51577041
					chrA2.51643500
129.106		chrA2.51546869	chrA2.51546869	chrA2.51546869	chrA2.51546869
						chrA2.51678157	chrA2.50851335--chrA2.51577041(BIN)
					chrA2.51727978
						chrA2.51749020	chrA2.50755465--chrA2.51577041(BIN)
						chrA2.51772356	chrA2.50812723--chrA2.57085414(BIN)
						chrA2.51868650	chrA2.50812723--chrA2.51577041(BIN)
						chrA2.51968077	chrA2.50812723--chrA2.51577041(BIN)
						chrA2.52000741	chrA2.50851335--chrA2.51546869(BIN)
129.659		chrA2.52022021	chrA2.52022021	chrA2.52022021	chrA2.52022021
						chrA2.52054439	chrA2.50851335--chrA2.51577041(BIN)
						chrA2.52100026	chrA2.50851335--chrA2.50942030(BIN)
						chrA2.52119507	chrA2.50851335--chrA2.51577041(BIN)
						chrA2.52153274	chrA2.50851335--chrA2.51546869(BIN)
						chrA2.52216723	chrA2.37264585--chrA2.54945630(BIN)
						chrA2.52277817	chrA2.50851335--chrA2.50942030(BIN)
					chrA2.52309075
						chrA2.52369992	chrA2.50851335--chrA2.51577041(BIN)
						chrA2.52455324	chrA2.50851335--chrA2.54945630(BIN)
						chrA2.52479214	chrA2.50851335--chrA2.50942030(BIN)
						chrA2.52492706	chrA2.50851335--chrA2.51546869(BIN)
						chrA2.52558660	chrA2.50851335--chrA2.51546869(BIN)
						chrA2.52635211	chrA2.49983642--chrA2.51577041(BIN)
					chrA2.52686072
						chrA2.52713952	chrA2.50851335--chrA2.51577041(BIN)
						chrA2.52784016	chrA2.50851335--chrA2.51546869(BIN)
						chrA2.52812561	chrA2.50851335--chrA2.51577041(BIN)
						chrA2.52876259	chrA2.50851335--chrA2.51546869(BIN)
						chrA2.52901770	chrA2.50851335--chrA2.51546869(BIN)
						chrA2.52935469	chrA2.50851335--chrA2.51546869(BIN)
						chrA2.52964024	chrA2.50851335--chrA2.51577041(BIN)
						chrA2.52997309	chrA2.50851335--chrA2.51433279(BIN)
						chrA2.53034075	chrA2.50851335--chrA2.51577041(BIN)
						chrA2.53084192	chrA2.50851335--chrA2.51577041(BIN)
						chrA2.53115750	chrA2.50851335--chrA2.51433279(BIN)
						chrA2.53154586	chrA2.36875744--chrA2.56770727(BIN)
						chrA2.53165794	chrA2.50851335--chrA2.51546869(BIN)
						chrA2.53191936	chrA2.50851335--chrA2.51577041(BIN)
						chrA2.53229553	chrA2.50812723--chrA2.51577041(BIN)
						chrA2.53289013	chrA2.50812723--chrA2.51577041(BIN)
						chrA2.53324397	chrA2.50812723--chrA2.51577041(BIN)
						chrA2.53364873	chrA2.50812723--chrA2.51577041(BIN)
						chrA2.53381291	chrA2.50812723--chrA2.51577041(BIN)
						chrA2.53412727	chrA2.50812723--chrA2.51577041(BIN)
						chrA2.53438825	chrA2.50812723--chrA2.51577041(BIN)
						chrA2.53464885	chrA2.50812723--chrA2.51577041(BIN)
						chrA2.53515233	chrA2.50851335--chrA2.50942030(BIN)
						chrA2.53540441	chrA2.50812723--chrA2.51577041(BIN)
						chrA2.53564437	chrA2.53597960--chrA2.66642309(BIN)
						chrA2.53564437	chrA2.53597960--chrA2.66642309(BIN)
129.953				chrA2.53597960	chrA2.53597960
						chrA2.53669722	chrA2.55987777--chrA2.65313978(BIN)
						chrA2.53684841	chrA2.53597960--chrA2.63331638(BIN)
						chrA2.53694079	chrA2.53597960--chrA2.54945630(BIN)
						chrA2.53726659	chrA2.53597960--chrA2.54945630(BIN)
						chrA2.53749764	chrA2.53597960--chrA2.63331638(BIN)
						chrA2.53797699	chrA2.53597960--chrA2.63331638(BIN)
						chrA2.53848826	chrA2.53597960--chrA2.63331638(BIN)
						chrA2.53903869	chrA2.53597960--chrA2.63331638(BIN)
						chrA2.54033092	chrA2.53597960--chrA2.54945630(BIN)
						chrA2.54088713	chrA2.53597960--chrA2.63331638(BIN)
						chrA2.54109340	chrA2.53597960--chrA2.54945630(BIN)
						chrA2.54202090	chrA2.53597960--chrA2.54945630(BIN)
						chrA2.54242541	chrA2.53597960--chrA2.54945630(BIN)
						chrA2.54272961	chrA2.53597960--chrA2.54945630(BIN)
						chrA2.54347569	chrA2.53597960--chrA2.54945630(BIN)
						chrA2.54384242	chrA2.53597960--chrA2.63331638(BIN)
						chrA2.54425254	chrA2.53597960--chrA2.54945630(BIN)
						chrA2.54462578	chrA2.53597960--chrA2.63331638(BIN)
						chrA2.54510734	chrA2.53597960--chrA2.63331638(BIN)
						chrA2.54557222	chrA2.54803329--chrA2.63331638(BIN)
						chrA2.54583581	chrA2.53597960--chrA2.63331638(BIN)
						chrA2.54627697	chrA2.55987777--chrA2.66474357(BIN)
						chrA2.54665599	chrA2.66681176--chrA2.67302505(BIN)
						chrA2.54691975	chrA2.53597960--chrA2.63331638(BIN)
						chrA2.54723982	chrA2.53597960--chrA2.54945630(BIN)
						chrA2.54756731	chrA2.53597960--chrA2.54945630(BIN)
						chrA2.53669722	chrA2.55987777--chrA2.65313978(BIN)
						chrA2.53684841	chrA2.53597960--chrA2.63331638(BIN)
						chrA2.53694079	chrA2.53597960--chrA2.54945630(BIN)
						chrA2.53726659	chrA2.53597960--chrA2.54945630(BIN)
						chrA2.53749764	chrA2.53597960--chrA2.63331638(BIN)
						chrA2.53797699	chrA2.53597960--chrA2.63331638(BIN)
						chrA2.53848826	chrA2.53597960--chrA2.63331638(BIN)
						chrA2.53903869	chrA2.53597960--chrA2.63331638(BIN)
						chrA2.53990757	chrA2.53597960--chrA2.54945630(BIN)
						chrA2.54033092	chrA2.53597960--chrA2.54945630(BIN)
						chrA2.54088713	chrA2.53597960--chrA2.63331638(BIN)
						chrA2.54109340	chrA2.53597960--chrA2.54945630(BIN)
						chrA2.54129323	chrA2.53597960--chrA2.54945630(BIN)
						chrA2.54202090	chrA2.53597960--chrA2.54945630(BIN)
						chrA2.54242541	chrA2.53597960--chrA2.54945630(BIN)
						chrA2.54272961	chrA2.53597960--chrA2.54945630(BIN)
						chrA2.54347569	chrA2.53597960--chrA2.54945630(BIN)
						chrA2.54384242	chrA2.53597960--chrA2.63331638(BIN)
						chrA2.54425254	chrA2.53597960--chrA2.54945630(BIN)
						chrA2.54462578	chrA2.53597960--chrA2.63331638(BIN)
						chrA2.54510734	chrA2.53597960--chrA2.63331638(BIN)
						chrA2.54557222	chrA2.54803329--chrA2.63331638(BIN)
						chrA2.54583581	chrA2.53597960--chrA2.63331638(BIN)
						chrA2.54627697	chrA2.55987777--chrA2.66474357(BIN)
						chrA2.54665599	chrA2.66681176--chrA2.67302505(BIN)
						chrA2.54691975	chrA2.53597960--chrA2.63331638(BIN)
						chrA2.54723982	chrA2.53597960--chrA2.54945630(BIN)
						chrA2.54756731	chrA2.53597960--chrA2.54945630(BIN)
130.482				chrA2.54803329	chrA2.54803329
						chrA2.54831716	chrA2.53597960--chrA2.63331638(BIN)
						chrA2.54873562	chrA2.53597960--chrA2.63331638(BIN)
						chrA2.54899879	chrA2.53597960--chrA2.63331638(BIN)
						chrA2.54831716	chrA2.53597960--chrA2.63331638(BIN)
						chrA2.54873562	chrA2.53597960--chrA2.63331638(BIN)
						chrA2.54899879	chrA2.53597960--chrA2.63331638(BIN)
130.482				chrA2.54945630	chrA2.54945630
						chrA2.54964933	chrA2.53597960--chrA2.63331638(BIN)
						chrA2.55038265	chrA2.54803329--chrA2.63331638(BIN)
						chrA2.55112937	chrA2.54803329--chrA2.63331638(BIN)
						chrA2.55147290	chrA2.54803329--chrA2.63331638(BIN)
						chrA2.55213471	chrA2.54803329--chrA2.63331638(BIN)
						chrA2.55251065	chrA2.54803329--chrA2.63331638(BIN)
						chrA2.55282304	chrA2.54803329--chrA2.63331638(BIN)
						chrA2.55304836	chrA2.53597960--chrA2.63331638(BIN)
						chrA2.55486089	chrA2.54803329--chrA2.63331638(BIN)
						chrA2.55511227	chrA2.54803329--chrA2.63331638(BIN)
						chrA2.55562742	chrA2.54803329--chrA2.63331638(BIN)
						chrA2.55598733	chrA2.53597960--chrA2.64958070(BIN)
						chrA2.55655118	chrA2.53597960--chrA2.65022901(BIN)
						chrA2.55738822	chrA2.54803329--chrA2.63331638(BIN)
						chrA2.55794787	chrA2.54803329--chrA2.56927061(BIN)
						chrA2.55870563	chrA2.53597960--chrA2.63331638(BIN)
						chrA2.55922249	chrA2.54803329--chrA2.63331638(BIN)
						chrA2.56023073	chrA2.54803329--chrA2.63331638(BIN)
						chrA2.56052816	chrA2.54803329--chrA2.63331638(BIN)
						chrA2.56072561	chrA2.54803329--chrA2.63331638(BIN)
						chrA2.56090929	chrA2.54803329--chrA2.63331638(BIN)
						chrA2.56121300	chrA2.54803329--chrA2.63331638(BIN)
						chrA2.56179247	chrA2.54803329--chrA2.63331638(BIN)
						chrA2.56209455	chrA2.55987777--chrA2.65022901(BIN)
						chrA2.56240611	chrA2.54803329--chrA2.63331638(BIN)
						chrA2.56270578	chrA2.55987777--chrA2.66642309(BIN)
						chrA2.56295178	chrA2.54803329--chrA2.63331638(BIN)
						chrA2.56438669	chrA2.54803329--chrA2.63331638(BIN)
						chrA2.56519833	chrA2.56927061--chrA2.64144324(BIN)
						chrA2.56560845	chrA2.54803329--chrA2.63331638(BIN)
						chrA2.56578772	chrA2.54803329--chrA2.63331638(BIN)
						chrA2.56589340	chrA2.54803329--chrA2.63331638(BIN)
						chrA2.56606918	chrA2.54803329--chrA2.63331638(BIN)
						chrA2.56637677	chrA2.53597960--chrA2.63331638(BIN)
						chrA2.56643358	chrA2.54803329--chrA2.63331638(BIN)
						chrA2.56676152	chrA2.54803329--chrA2.63331638(BIN)
						chrA2.56733015	chrA2.54803329--chrA2.63331638(BIN)
						chrA2.56880746	chrA2.55987777--chrA2.65022901(BIN)
						chrA2.54964933	chrA2.53597960--chrA2.63331638(BIN)
						chrA2.55038265	chrA2.54803329--chrA2.63331638(BIN)
						chrA2.55112937	chrA2.54803329--chrA2.63331638(BIN)
						chrA2.55147290	chrA2.54803329--chrA2.63331638(BIN)
						chrA2.55213471	chrA2.54803329--chrA2.63331638(BIN)
						chrA2.55251065	chrA2.54803329--chrA2.63331638(BIN)
						chrA2.55282304	chrA2.54803329--chrA2.63331638(BIN)
						chrA2.55304836	chrA2.53597960--chrA2.63331638(BIN)
						chrA2.55486089	chrA2.54803329--chrA2.63331638(BIN)
						chrA2.55511227	chrA2.54803329--chrA2.63331638(BIN)
						chrA2.55562742	chrA2.54803329--chrA2.63331638(BIN)
						chrA2.55598733	chrA2.53597960--chrA2.64958070(BIN)
						chrA2.55655118	chrA2.53597960--chrA2.65022901(BIN)
						chrA2.55708791	chrA2.54803329--chrA2.63331638(BIN)
						chrA2.55738822	chrA2.54803329--chrA2.63331638(BIN)
						chrA2.55764673	chrA2.55987777--chrA2.65022901(BIN)
						chrA2.55794787	chrA2.54803329--chrA2.56927061(BIN)
						chrA2.55870563	chrA2.53597960--chrA2.63331638(BIN)
						chrA2.55922249	chrA2.54803329--chrA2.63331638(BIN)
						chrA2.56023073	chrA2.54803329--chrA2.63331638(BIN)
						chrA2.56052816	chrA2.54803329--chrA2.63331638(BIN)
						chrA2.56072561	chrA2.54803329--chrA2.63331638(BIN)
						chrA2.56090929	chrA2.54803329--chrA2.63331638(BIN)
						chrA2.56121300	chrA2.54803329--chrA2.63331638(BIN)
						chrA2.56179247	chrA2.54803329--chrA2.63331638(BIN)
						chrA2.56209455	chrA2.55987777--chrA2.65022901(BIN)
						chrA2.56240611	chrA2.54803329--chrA2.63331638(BIN)
						chrA2.56270578	chrA2.55987777--chrA2.66642309(BIN)
						chrA2.56295178	chrA2.54803329--chrA2.63331638(BIN)
						chrA2.56354297	chrA2.54803329--chrA2.63331638(BIN)
						chrA2.56382925	chrA2.56927061--chrA2.64672044(BIN)
						chrA2.56438669	chrA2.54803329--chrA2.63331638(BIN)
						chrA2.56519833	chrA2.56927061--chrA2.64144324(BIN)
						chrA2.56560845	chrA2.54803329--chrA2.63331638(BIN)
						chrA2.56578772	chrA2.54803329--chrA2.63331638(BIN)
						chrA2.56589340	chrA2.54803329--chrA2.63331638(BIN)
						chrA2.56606918	chrA2.54803329--chrA2.63331638(BIN)
						chrA2.56637677	chrA2.53597960--chrA2.63331638(BIN)
						chrA2.56643358	chrA2.54803329--chrA2.63331638(BIN)
						chrA2.56676152	chrA2.54803329--chrA2.63331638(BIN)
						chrA2.56733015	chrA2.54803329--chrA2.63331638(BIN)
						chrA2.56770727	chrA2.55987777--chrA2.65022901(BIN)
						chrA2.56880746	chrA2.55987777--chrA2.65022901(BIN)
131.593				chrA2.55987777	chrA2.55987777
131.929				chrA2.56927061	chrA2.56927061
						chrA2.56971913	chrA2.53597960--chrA2.63331638(BIN)
						chrA2.57032230	chrA2.56927061--chrA2.64144324(BIN)
						chrA2.57099602	chrA2.55987777--chrA2.65022901(BIN)
						chrA2.57117879	chrA2.73445355--chrA2.74299320(BIN)
						chrA2.57139444	chrA2.54803329--chrA2.63331638(BIN)
						chrA2.57163794	chrA2.53597960--chrA2.77505496(BIN)
						chrA2.57221565	chrA2.56927061--chrA2.63331638(BIN)
						chrA2.57248357	chrA2.53597960--chrA2.65022901(BIN)
						chrA2.57271698	chrA2.55987777--chrA2.65604745(BIN)
						chrA2.57436413	chrA2.54803329--chrA2.63331638(BIN)
						chrA2.57502645	chrA2.54803329--chrA2.63331638(BIN)
						chrA2.57548863	chrA2.63331638--chrA2.65022901(BIN)
						chrA2.57579496	chrA2.54803329--chrA2.63331638(BIN)
						chrA2.57614213	chrA2.54803329--chrA2.63331638(BIN)
						chrA2.57650643	chrA2.53597960--chrA2.64958070(BIN)
						chrA2.57679706	chrA2.54803329--chrA2.63331638(BIN)
						chrA2.57696584	chrA2.54803329--chrA2.63331638(BIN)
						chrA2.57722177	chrA2.54803329--chrA2.63331638(BIN)
						chrA2.57805832	chrA2.54803329--chrA2.63331638(BIN)
						chrA2.56971913	chrA2.53597960--chrA2.63331638(BIN)
						chrA2.57032230	chrA2.56927061--chrA2.64144324(BIN)
						chrA2.57085414	chrA2.54803329--chrA2.63331638(BIN)
						chrA2.57099602	chrA2.55987777--chrA2.65022901(BIN)
						chrA2.57117879	chrA2.73445355--chrA2.74299320(BIN)
						chrA2.57139444	chrA2.54803329--chrA2.63331638(BIN)
						chrA2.57163794	chrA2.53597960--chrA2.77505496(BIN)
						chrA2.57221565	chrA2.56927061--chrA2.63331638(BIN)
						chrA2.57248357	chrA2.53597960--chrA2.65022901(BIN)
						chrA2.57271698	chrA2.55987777--chrA2.65604745(BIN)
						chrA2.57385763	chrA2.54803329--chrA2.63331638(BIN)
						chrA2.57436413	chrA2.54803329--chrA2.63331638(BIN)
						chrA2.57502645	chrA2.54803329--chrA2.63331638(BIN)
						chrA2.57548863	chrA2.63331638--chrA2.65022901(BIN)
						chrA2.57579496	chrA2.54803329--chrA2.63331638(BIN)
						chrA2.57614213	chrA2.54803329--chrA2.63331638(BIN)
						chrA2.57650643	chrA2.53597960--chrA2.64958070(BIN)
						chrA2.57679706	chrA2.54803329--chrA2.63331638(BIN)
						chrA2.57696584	chrA2.54803329--chrA2.63331638(BIN)
						chrA2.57722177	chrA2.54803329--chrA2.63331638(BIN)
						chrA2.57805832	chrA2.54803329--chrA2.63331638(BIN)
						chrA2.57827842	chrA2.55987777--chrA2.65022901(BIN)
						chrA2.57895389	chrA2.54803329--chrA2.63331638(BIN)
						chrA2.57985633	chrA2.54803329--chrA2.63331638(BIN)
						chrA2.58028193	chrA2.53597960--chrA2.65022901(BIN)
						chrA2.58071922	chrA2.55987777--chrA2.65313978(BIN)
						chrA2.58095114	chrA2.54803329--chrA2.63331638(BIN)
						chrA2.58119680	chrA2.54803329--chrA2.63331638(BIN)
						chrA2.58171438	chrA2.53597960--chrA2.65604745(BIN)
						chrA2.58187473	chrA2.53597960--chrA2.65313978(BIN)
						chrA2.58232509	chrA2.56927061--chrA2.63331638(BIN)
						chrA2.58247727	chrA2.53597960--chrA2.65313978(BIN)
						chrA2.58283113	chrA2.54803329--chrA2.63331638(BIN)
						chrA2.58328695	chrA2.54803329--chrA2.63331638(BIN)
						chrA2.58352316	chrA2.53597960--chrA2.63331638(BIN)
						chrA2.58422806	chrA2.54803329--chrA2.63331638(BIN)
						chrA2.58437135	chrA2.54803329--chrA2.63331638(BIN)
						chrA2.58489841	chrA2.54803329--chrA2.63331638(BIN)
						chrA2.62023276	chrA2.54803329--chrA2.63331638(BIN)
						chrA2.62029947	chrA2.53597960--chrA2.65604745(BIN)
						chrA2.62072055	chrA2.56927061--chrA2.63331638(BIN)
						chrA2.62100799	chrA2.56927061--chrA2.63331638(BIN)
						chrA2.62435125	chrA2.54803329--chrA2.63331638(BIN)
						chrA2.62590420	chrA2.54803329--chrA2.64144324(BIN)
						chrA2.62616397	chrA2.54803329--chrA2.63331638(BIN)
						chrA2.62644374	chrA2.56927061--chrA2.63331638(BIN)
						chrA2.62684533	chrA2.53597960--chrA2.65313978(BIN)
						chrA2.62688583	chrA2.56927061--chrA2.63331638(BIN)
						chrA2.62723161	chrA2.54803329--chrA2.64144324(BIN)
						chrA2.62738841	chrA2.53597960--chrA2.65022901(BIN)
						chrA2.62757563	chrA2.56927061--chrA2.64144324(BIN)
						chrA2.63039467	chrA2.56927061--chrA2.64672044(BIN)
						chrA2.63147218	chrA2.56927061--chrA2.64672044(BIN)
						chrA2.63172451	chrA2.56927061--chrA2.64672044(BIN)
						chrA2.63197602	chrA2.53597960--chrA2.77505496(BIN)
						chrA2.63221595	chrA2.55987777--chrA2.65022901(BIN)
						chrA2.63258016	chrA2.56927061--chrA2.64958070(BIN)
132.383		chrA2.63331638	chrA2.63331638	chrA2.63331638	chrA2.63331638
						chrA2.63389625	chrA2.63331638--chrA2.64672044(BIN)
						chrA2.63430898	chrA2.63331638--chrA2.64958070(BIN)
						chrA2.63541050	chrA2.56927061--chrA2.64958070(BIN)
						chrA2.63672216	chrA2.74299320--chrA2.77505496(BIN)
						chrA2.63722039	chrA2.63331638--chrA2.64958070(BIN)
						chrA2.63761938	chrA2.56927061--chrA2.64672044(BIN)
						chrA2.63858408	chrA2.56927061--chrA2.64958070(BIN)
						chrA2.63915734	chrA2.56927061--chrA2.64958070(BIN)
						chrA2.63951708	chrA2.63331638--chrA2.64672044(BIN)
						chrA2.63973120	chrA2.63331638--chrA2.64672044(BIN)
						chrA2.64001262	chrA2.56927061--chrA2.64958070(BIN)
						chrA2.64030774	chrA2.56927061--chrA2.64672044(BIN)
						chrA2.64060218	chrA2.63331638--chrA2.64958070(BIN)
						chrA2.64069916	chrA2.63331638--chrA2.64958070(BIN)
133.006		chrA2.64144324	chrA2.64144324	chrA2.64144324	chrA2.64144324
						chrA2.64196176	chrA2.55987777--chrA2.65022901(BIN)
						chrA2.64219732	chrA2.63331638--chrA2.64958070(BIN)
						chrA2.64238041	chrA2.55987777--chrA2.65022901(BIN)
						chrA2.64253141	chrA2.56927061--chrA2.64958070(BIN)
						chrA2.64276923	chrA2.56927061--chrA2.64672044(BIN)
						chrA2.64332682	chrA2.55987777--chrA2.65022901(BIN)
						chrA2.64393431	chrA2.56927061--chrA2.64958070(BIN)
						chrA2.64441334	chrA2.64144324--chrA2.64958070(BIN)
						chrA2.64478160	chrA2.64144324--chrA2.64958070(BIN)
						chrA2.64513916	chrA2.63331638--chrA2.64958070(BIN)
133.399		chrA2.64672044	chrA2.64672044	chrA2.64672044	chrA2.64672044
						chrA2.64759584	chrA2.64144324--chrA2.64958070(BIN)
134.358		chrA2.64958070	chrA2.64958070	chrA2.64958070	chrA2.64958070
135.066		chrA2.65022901	chrA2.65022901	chrA2.65022901	chrA2.65022901
135.066	chrA2.64994773			chrA2.64994773	chrA2.64994773
135.8				chrA2.65313978	chrA2.65313978
						chrA2.65413840	chrA2.55987777--chrA2.65313978(BIN)
						chrA2.65457315	chrA2.55987777--chrA2.65313978(BIN)
						chrA2.65481478	chrA2.64994773--chrA2.66387004(BIN)
138.831		chrA2.65604745	chrA2.65604745	chrA2.65604745	chrA2.65604745
						chrA2.65635331	chrA2.64994773--chrA2.65604745(BIN)
						chrA2.65685171	chrA2.64994773--chrA2.65604745(BIN)
						chrA2.65731943	chrA2.65604745--chrA2.67033205(BIN)
						chrA2.65929533	chrA2.64994773--chrA2.66149313(BIN)
						chrA2.65997109	chrA2.64994773--chrA2.66149313(BIN)
						chrA2.66016091	chrA2.64994773--chrA2.66149313(BIN)
						chrA2.66065276	chrA2.64994773--chrA2.66149313(BIN)
139.303		chrA2.66149313	chrA2.66149313	chrA2.66149313	chrA2.66149313
						chrA2.66177890	chrA2.66149313--chrA2.67033205(BIN)
						chrA2.66206482	chrA2.64994773--chrA2.66387004(BIN)
						chrA2.66255801	chrA2.64994773--chrA2.66681176(BIN)
						chrA2.66285248	chrA2.64994773--chrA2.66149313(BIN)
						chrA2.66370040	chrA2.64994773--chrA2.66149313(BIN)
139.541		chrA2.66387004	chrA2.66387004	chrA2.66387004	chrA2.66387004
						chrA2.66422521	chrA2.65604745--chrA2.66149313(BIN)
139.79	chrA2.66474357			chrA2.66474357	chrA2.66474357
						chrA2.66587228	chrA2.64994773--chrA2.66387004(BIN)
						chrA2.66599388	chrA2.65604745--chrA2.66474357(BIN)
140.513				chrA2.66642309	chrA2.66642309
142.013		chrA2.66681176	chrA2.66681176	chrA2.66681176	chrA2.66681176
						chrA2.66775737	chrA2.66149313--chrA2.66642309(BIN)
						chrA2.66831739	chrA2.66387004--chrA2.66681176(BIN)
						chrA2.66880003	chrA2.66387004--chrA2.66642309(BIN)
						chrA2.66898033	chrA2.66387004--chrA2.66681176(BIN)
						chrA2.66929478	chrA2.53597960--chrA2.67302505(BIN)
						chrA2.66953305	chrA2.66387004--chrA2.66681176(BIN)
						chrA2.66966898	chrA2.66387004--chrA2.66642309(BIN)
142.667	chrA2.67033205	chrA2.67033205	chrA2.67033205	chrA2.67033205	chrA2.67033205
						chrA2.67052725	chrA2.66474357--chrA2.66642309(BIN)
						chrA2.67099245	chrA2.66642309--chrA2.67033205(BIN)
						chrA2.67102912	chrA2.66474357--chrA2.67033205(BIN)
						chrA2.67106295	chrA2.66387004--chrA2.66681176(BIN)
143.468		chrA2.67127087	chrA2.67127087	chrA2.67127087	chrA2.67127087
						chrA2.67162316	chrA2.64994773--chrA2.67831735(BIN)
						chrA2.67185697	chrA2.66474357--chrA2.66681176(BIN)
						chrA2.67249439	chrA2.66681176--chrA2.67302505(BIN)
143.919		chrA2.67302505	chrA2.67302505	chrA2.67302505	chrA2.67302505
						chrA2.67338245	chrA2.66642309--chrA2.67033205(BIN)
						chrA2.67375969	chrA2.66681176--chrA2.67033205(BIN)
						chrA2.67409875	chrA2.66681176--chrA2.67302505(BIN)
						chrA2.67435305	chrA2.66387004--chrA2.69863512(BIN)
						chrA2.67464584	chrA2.66681176--chrA2.67302505(BIN)
						chrA2.67499562	chrA2.66681176--chrA2.67302505(BIN)
145.015				chrA2.67541033	chrA2.67541033
						chrA2.67563419	chrA2.66681176--chrA2.67302505(BIN)
						chrA2.67590762	chrA2.66681176--chrA2.67302505(BIN)
						chrA2.67620455	chrA2.66681176--chrA2.67302505(BIN)
						chrA2.67686411	chrA2.66681176--chrA2.67302505(BIN)
						chrA2.67711450	chrA2.55987777--chrA2.77505496(BIN)
						chrA2.67713046	chrA2.66681176--chrA2.67302505(BIN)
						chrA2.67755560	chrA2.66681176--chrA2.67302505(BIN)
						chrA2.67780072	chrA2.67033205--chrA2.67831735(BIN)
145.015		chrA2.67831735	chrA2.67831735	chrA2.67831735	chrA2.67831735
						chrA2.67869922	chrA2.66681176--chrA2.67302505(BIN)
						chrA2.67887384	chrA2.66681176--chrA2.67302505(BIN)
						chrA2.68015979	chrA2.64994773--chrA2.67831735(BIN)
						chrA2.68068800	chrA2.67127087--chrA2.67831735(BIN)
						chrA2.68100465	chrA2.67127087--chrA2.67831735(BIN)
						chrA2.68140531	chrA2.67127087--chrA2.67831735(BIN)
						chrA2.68181622	chrA2.67127087--chrA2.67831735(BIN)
						chrA2.68244237	chrA2.67127087--chrA2.67831735(BIN)
						chrA2.68261702	chrA2.67127087--chrA2.67831735(BIN)
						chrA2.68366906	chrA2.67127087--chrA2.67831735(BIN)
						chrA2.68402552	chrA2.67127087--chrA2.67831735(BIN)
						chrA2.68423518	chrA2.67127087--chrA2.67831735(BIN)
						chrA2.68522248	chrA2.67127087--chrA2.67831735(BIN)
						chrA2.68553246	chrA2.67127087--chrA2.67831735(BIN)
146.507				chrA2.68579284	chrA2.68579284
147.471	chrA2.68312399	chrA2.68312399	chrA2.68312399	chrA2.68312399	chrA2.68312399
						chrA2.68612142	chrA2.67302505--chrA2.67831735(BIN)
						chrA2.68636038	chrA2.67127087--chrA2.67831735(BIN)
						chrA2.68668855	chrA2.67302505--chrA2.67831735(BIN)
						chrA2.68691808	chrA2.67302505--chrA2.68579284(BIN)
						chrA2.68728878	chrA2.67302505--chrA2.68579284(BIN)
						chrA2.68740237	chrA2.67127087--chrA2.67831735(BIN)
						chrA2.68784311	chrA2.67541033--chrA2.68579284(BIN)
						chrA2.68822520	chrA2.67302505--chrA2.67831735(BIN)
						chrA2.68837268	chrA2.67127087--chrA2.67831735(BIN)
						chrA2.68870948	chrA2.67302505--chrA2.69863512(BIN)
						chrA2.68897756	chrA2.67302505--chrA2.73633044(BIN)
						chrA2.68925301	chrA2.67127087--chrA2.67831735(BIN)
						chrA2.68968726	chrA2.66681176--chrA2.73445355(BIN)
						chrA2.69003689	chrA2.67302505--chrA2.67831735(BIN)
						chrA2.69052706	chrA2.67302505--chrA2.67831735(BIN)
						chrA2.69091352	chrA2.67541033--chrA2.68579284(BIN)
						chrA2.69105557	chrA2.67302505--chrA2.68579284(BIN)
						chrA2.69195928	chrA2.67127087--chrA2.69863512(BIN)
148.208				chrA2.69223422	chrA2.69223422
						chrA2.69255675	chrA2.67541033--chrA2.68579284(BIN)
						chrA2.69326607	chrA2.67302505--chrA2.68579284(BIN)
						chrA2.69349035	chrA2.67302505--chrA2.68579284(BIN)
						chrA2.69376386	chrA2.67541033--chrA2.68579284(BIN)
						chrA2.69419029	chrA2.67302505--chrA2.67831735(BIN)
						chrA2.69449191	chrA2.67302505--chrA2.67831735(BIN)
						chrA2.69449436	chrA2.66681176--chrA2.73633044(BIN)
						chrA2.69474668	chrA2.67302505--chrA2.69223422(BIN)
						chrA2.69518880	chrA2.67302505--chrA2.69223422(BIN)
						chrA2.69536833	chrA2.67302505--chrA2.67831735(BIN)
						chrA2.69562432	chrA2.66681176--chrA2.68579284(BIN)
						chrA2.69604827	chrA2.67302505--chrA2.67831735(BIN)
						chrA2.69615432	chrA2.68312399--chrA2.72149469(BIN)
						chrA2.69642673	chrA2.67302505--chrA2.67831735(BIN)
						chrA2.69645213	chrA2.67302505--chrA2.67831735(BIN)
						chrA2.69717604	chrA2.67302505--chrA2.67831735(BIN)
						chrA2.69781637	chrA2.67302505--chrA2.68579284(BIN)
						chrA2.69815853	chrA2.68312399--chrA2.69223422(BIN)
						chrA2.69829998	chrA2.68312399--chrA2.69863512(BIN)
148.744	chrA2.69863512			chrA2.69863512	chrA2.69863512
						chrA2.69920395	chrA2.53597960--chrA2.69223422(BIN)
						chrA2.69963248	chrA2.67302505--chrA2.69223422(BIN)
						chrA2.69990070	chrA2.67302505--chrA2.69223422(BIN)
						chrA2.70038805	chrA2.67302505--chrA2.69223422(BIN)
						chrA2.70184733	chrA2.68312399--chrA2.70856144(BIN)
148.744		chrA2.70215161	chrA2.70215161	chrA2.70215161	chrA2.70215161
						chrA2.70289400	chrA2.68312399--chrA2.69223422(BIN)
						chrA2.70339685	chrA2.67302505--chrA2.68579284(BIN)
						chrA2.70361232	chrA2.67302505--chrA2.69223422(BIN)
						chrA2.70383079	chrA2.68312399--chrA2.70856144(BIN)
						chrA2.70440291	chrA2.67302505--chrA2.69223422(BIN)
						chrA2.70466824	chrA2.68312399--chrA2.70856144(BIN)
						chrA2.70515504	chrA2.66681176--chrA2.69863512(BIN)
						chrA2.70585795	chrA2.68312399--chrA2.69223422(BIN)
						chrA2.70606756	chrA2.66681176--chrA2.70215161(BIN)
						chrA2.70680690	chrA2.68579284--chrA2.69863512(BIN)
						chrA2.70757418	chrA2.68312399--chrA2.68579284(BIN)
						chrA2.70777967	chrA2.68312399--chrA2.70215161(BIN)
						chrA2.70813688	chrA2.68312399--chrA2.69863512(BIN)
149.159	chrA2.70856144	chrA2.70856144	chrA2.70856144	chrA2.70856144	chrA2.70856144
						chrA2.70898984	chrA2.66681176--chrA2.73633044(BIN)
						chrA2.71015131	chrA2.67302505--chrA2.73445355(BIN)
						chrA2.71044801	chrA2.64994773--chrA2.73633044(BIN)
						chrA2.71140656	chrA2.67541033--chrA2.69223422(BIN)
						chrA2.71197727	chrA2.53597960--chrA2.73445355(BIN)
						chrA2.71231301	chrA2.67541033--chrA2.69223422(BIN)
						chrA2.71293021	chrA2.66681176--chrA2.72149469(BIN)
						chrA2.71335691	chrA2.66681176--chrA2.73445355(BIN)
						chrA2.71364215	chrA2.67302505--chrA2.72149469(BIN)
						chrA2.71388473	chrA2.67302505--chrA2.72149469(BIN)
						chrA2.71418823	chrA2.67541033--chrA2.69223422(BIN)
						chrA2.71443764	chrA2.64994773--chrA2.73633044(BIN)
						chrA2.71506628	chrA2.68579284--chrA2.69223422(BIN)
						chrA2.71573515	chrA2.67302505--chrA2.70215161(BIN)
						chrA2.71638323	chrA2.68579284--chrA2.69223422(BIN)
						chrA2.71646808	chrA2.68579284--chrA2.69223422(BIN)
						chrA2.71667302	chrA2.67541033--chrA2.69223422(BIN)
						chrA2.71738312	chrA2.67302505--chrA2.70856144(BIN)
						chrA2.71778479	chrA2.64994773--chrA2.73633044(BIN)
						chrA2.71822752	chrA2.67302505--chrA2.70215161(BIN)
149.453	chrA2.71863125	chrA2.71863125	chrA2.71863125	chrA2.71863125	chrA2.71863125
						chrA2.71894774	chrA2.68312399--chrA2.70856144(BIN)
						chrA2.71916248	chrA2.67127087--chrA2.69863512(BIN)
						chrA2.71984091	chrA2.68312399--chrA2.69863512(BIN)
						chrA2.72045596	chrA2.68579284--chrA2.69223422(BIN)
						chrA2.72073412	chrA2.66681176--chrA2.73445355(BIN)
						chrA2.72100802	chrA2.68312399--chrA2.69863512(BIN)
						chrA2.72126615	chrA2.68312399--chrA2.68579284(BIN)
149.964	chrA2.72149469	chrA2.72149469	chrA2.72149469	chrA2.72149469	chrA2.72149469
						chrA2.72168756	chrA2.69223422--chrA2.71863125(BIN)
						chrA2.72224558	chrA2.67302505--chrA2.69863512(BIN)
						chrA2.72275272	chrA2.67541033--chrA2.69863512(BIN)
						chrA2.72296123	chrA2.69223422--chrA2.70856144(BIN)
						chrA2.72341668	chrA2.68312399--chrA2.69863512(BIN)
						chrA2.72367060	chrA2.69223422--chrA2.69863512(BIN)
						chrA2.72391997	chrA2.69223422--chrA2.70856144(BIN)
						chrA2.72429035	chrA2.69223422--chrA2.70856144(BIN)
						chrA2.72471544	chrA2.67302505--chrA2.70856144(BIN)
						chrA2.72498591	chrA2.68312399--chrA2.70856144(BIN)
						chrA2.72535590	chrA2.68312399--chrA2.77505496(BIN)
						chrA2.72582284	chrA2.69223422--chrA2.70856144(BIN)
150.17		chrA2.72604764	chrA2.72604764	chrA2.72604764	chrA2.72604764
						chrA2.72665838	chrA2.66681176--chrA2.70215161(BIN)
						chrA2.72717187	chrA2.69223422--chrA2.70856144(BIN)
						chrA2.72813653	chrA2.67302505--chrA2.77067382(BIN)
						chrA2.72857151	chrA2.66681176--chrA2.77156963(BIN)
						chrA2.72921099	chrA2.69863512--chrA2.70856144(BIN)
						chrA2.72945917	chrA2.69863512--chrA2.70856144(BIN)
150.896		chrA2.72980374	chrA2.72980374	chrA2.72980374	chrA2.72980374
						chrA2.73010743	chrA2.69863512--chrA2.70856144(BIN)
151.196		chrA2.73065296	chrA2.73065296	chrA2.73065296	chrA2.73065296
						chrA2.73150278	chrA2.70215161--chrA2.71863125(BIN)
						chrA2.73221093	chrA2.70856144--chrA2.72149469(BIN)
						chrA2.73241718	chrA2.69863512--chrA2.73445355(BIN)
152.171		chrA2.73265794	chrA2.73265794	chrA2.73265794	chrA2.73265794
						chrA2.73302940	chrA2.70856144--chrA2.72149469(BIN)
						chrA2.73334034	chrA2.71863125--chrA2.72604764(BIN)
152.86	chrA2.73445355	chrA2.73445355	chrA2.73445355	chrA2.73445355	chrA2.73445355
						chrA2.73480675	chrA2.71863125--chrA2.72604764(BIN)
						chrA2.73543060	chrA2.71863125--chrA2.72149469(BIN)
						chrA2.73578397	chrA2.71863125--chrA2.72604764(BIN)
						chrA2.73605160	chrA2.71863125--chrA2.75442656(BIN)
153.257	chrA2.73633044	chrA2.73633044	chrA2.73633044	chrA2.73633044	chrA2.73633044
						chrA2.73705459	chrA2.71863125--chrA2.72604764(BIN)
						chrA2.73744241	chrA2.71863125--chrA2.72604764(BIN)
						chrA2.73794586	chrA2.71863125--chrA2.74299320(BIN)
						chrA2.73829200	chrA2.71863125--chrA2.75442656(BIN)
						chrA2.73908217	chrA2.71863125--chrA2.75237694(BIN)
						chrA2.73922113	chrA2.69223422--chrA2.72149469(BIN)
						chrA2.73946830	chrA2.53597960--chrA2.77505496(BIN)
						chrA2.74007137	chrA2.72149469--chrA2.72980374(BIN)
						chrA2.74048193	chrA2.71863125--chrA2.72980374(BIN)
						chrA2.74104844	chrA2.66387004--chrA2.77505496(BIN)
						chrA2.74126901	chrA2.70856144--chrA2.72980374(BIN)
						chrA2.74152720	chrA2.72149469--chrA2.72980374(BIN)
						chrA2.74225343	chrA2.71863125--chrA2.72980374(BIN)
						chrA2.74248792	chrA2.71863125--chrA2.72980374(BIN)
153.6	chrA2.74299320	chrA2.74299320	chrA2.74299320	chrA2.74299320	chrA2.74299320
						chrA2.74461126	chrA2.53597960--chrA2.77505496(BIN)
						chrA2.74463531	chrA2.72604764--chrA2.72980374(BIN)
						chrA2.74465225	chrA2.53597960--chrA2.77505496(BIN)
						chrA2.74491319	chrA2.71863125--chrA2.72980374(BIN)
						chrA2.74522809	chrA2.72604764--chrA2.72980374(BIN)
						chrA2.74572564	chrA2.72149469--chrA2.72980374(BIN)
						chrA2.74642864	chrA2.67541033--chrA2.74299320(BIN)
						chrA2.74704013	chrA2.72149469--chrA2.72980374(BIN)
						chrA2.74724501	chrA2.73445355--chrA2.74299320(BIN)
						chrA2.74751519	chrA2.72149469--chrA2.72980374(BIN)
154.121		chrA2.74783422	chrA2.74783422	chrA2.74783422	chrA2.74783422
						chrA2.74801567	chrA2.72604764--chrA2.72980374(BIN)
						chrA2.74825061	chrA2.72604764--chrA2.72980374(BIN)
						chrA2.74886701	chrA2.72604764--chrA2.72980374(BIN)
						chrA2.74928631	chrA2.72149469--chrA2.72980374(BIN)
						chrA2.75000037	chrA2.72604764--chrA2.72980374(BIN)
						chrA2.75033265	chrA2.71863125--chrA2.72980374(BIN)
						chrA2.75060790	chrA2.72604764--chrA2.72980374(BIN)
						chrA2.75109761	chrA2.66387004--chrA2.67127087(BIN)
						chrA2.75135243	chrA2.71863125--chrA2.72980374(BIN)
155.501				chrA2.75237694	chrA2.75237694
						chrA2.75263859	chrA2.75237694--chrA2.75939036(BIN)
						chrA2.75263859	chrA2.75237694--chrA2.75939036(BIN)
155.929			chrA2.75353428	chrA2.75353428	chrA2.75353428
						chrA2.75372820	chrA2.75237694--chrA2.75939036(BIN)
						chrA2.75372820	chrA2.75237694--chrA2.75939036(BIN)
155.929				chrA2.75388661	chrA2.75388661
						chrA2.75428641	chrA2.75237694--chrA2.75939036(BIN)
						chrA2.75453589	chrA2.73065296--chrA2.73633044(BIN)
						chrA2.75428641	chrA2.75237694--chrA2.75939036(BIN)
						chrA2.75442656	chrA2.75353428--chrA2.75535620(BIN)
					chrA2.75530202
						chrA2.75535620	chrA2.73065296--chrA2.73633044(BIN)
						chrA2.75551388	chrA2.75353428--chrA2.75535620(BIN)
						chrA2.75570326	chrA2.75237694--chrA2.76069727(BIN)
						chrA2.75671902	chrA2.75237694--chrA2.75535620(BIN)
						chrA2.75688980	chrA2.75237694--chrA2.76069727(BIN)
						chrA2.75694935	chrA2.75237694--chrA2.76441883(BIN)
						chrA2.75722710	chrA2.75237694--chrA2.76069727(BIN)
						chrA2.75783632	chrA2.75237694--chrA2.75939036(BIN)
						chrA2.75551388	chrA2.75353428--chrA2.75535620(BIN)
						chrA2.75570326	chrA2.75237694--chrA2.76069727(BIN)
						chrA2.75671902	chrA2.75237694--chrA2.75535620(BIN)
						chrA2.75688980	chrA2.75237694--chrA2.76069727(BIN)
						chrA2.75694935	chrA2.75237694--chrA2.76441883(BIN)
						chrA2.75722710	chrA2.75237694--chrA2.76069727(BIN)
						chrA2.75783632	chrA2.75237694--chrA2.75939036(BIN)
156.115				chrA2.75805783	chrA2.75805783
156.115			chrA2.75642193	chrA2.75642193	chrA2.75642193
156.115		chrA2.75804614	chrA2.75804614	chrA2.75804614	chrA2.75804614
						chrA2.75821513	chrA2.75237694--chrA2.75939036(BIN)
						chrA2.75886266	chrA2.75237694--chrA2.75939036(BIN)
						chrA2.75821513	chrA2.75237694--chrA2.75939036(BIN)
						chrA2.75886266	chrA2.75237694--chrA2.75939036(BIN)
156.642				chrA2.75939036	chrA2.75939036
						chrA2.75958889	chrA2.75237694--chrA2.76069727(BIN)
						chrA2.75998941	chrA2.75237694--chrA2.76069727(BIN)
						chrA2.76008160	chrA2.75237694--chrA2.75939036(BIN)
						chrA2.75958889	chrA2.75237694--chrA2.76069727(BIN)
						chrA2.75998941	chrA2.75237694--chrA2.76069727(BIN)
						chrA2.76008160	chrA2.75237694--chrA2.75939036(BIN)
						chrA2.76037796	chrA2.75939036--chrA2.76069727(BIN)
157.165			chrA2.76069727	chrA2.76069727	chrA2.76069727
						chrA2.76097666	chrA2.75642193--chrA2.81148753(BIN)
						chrA2.76114042	chrA2.76441883--chrA2.77156963(BIN)
						chrA2.76097666	chrA2.75642193--chrA2.81148753(BIN)
						chrA2.76114042	chrA2.76441883--chrA2.77156963(BIN)
					chrA2.76147955
						chrA2.76163854	chrA2.77067382--chrA2.77505496(BIN)
						chrA2.76411917	chrA2.77067382--chrA2.77505496(BIN)
						chrA2.76163854	chrA2.77067382--chrA2.77505496(BIN)
						chrA2.76411917	chrA2.77067382--chrA2.77505496(BIN)
158.735			chrA2.76441883	chrA2.76441883	chrA2.76441883
						chrA2.76539617	chrA2.77156963--chrA2.77505496(BIN)
						chrA2.76695067	chrA2.75237694--chrA2.78215531(BIN)
						chrA2.76775371	chrA2.77505496--chrA2.85525241(BIN)
						chrA2.76867765	chrA2.76441883--chrA2.77505496(BIN)
						chrA2.76539617	chrA2.77156963--chrA2.77505496(BIN)
						chrA2.76695067	chrA2.75237694--chrA2.78215531(BIN)
						chrA2.76775371	chrA2.77505496--chrA2.85525241(BIN)
						chrA2.76867765	chrA2.76441883--chrA2.77505496(BIN)
					chrA2.76891597
					chrA2.76832530
					chrA2.76082013
						chrA2.76916729	chrA2.75237694--chrA2.78215531(BIN)
						chrA2.76988777	chrA2.76441883--chrA2.77156963(BIN)
						chrA2.77009243	chrA2.77505496--chrA2.78617301(BIN)
						chrA2.77176572	chrA2.77156963--chrA2.77505496(BIN)
						chrA2.77201200	chrA2.77156963--chrA2.77505496(BIN)
						chrA2.76916729	chrA2.75237694--chrA2.78215531(BIN)
						chrA2.76988777	chrA2.76441883--chrA2.77156963(BIN)
						chrA2.77009243	chrA2.77505496--chrA2.78617301(BIN)
						chrA2.77176572	chrA2.77156963--chrA2.77505496(BIN)
						chrA2.77201200	chrA2.77156963--chrA2.77505496(BIN)
					chrA2.76506336
159.488			chrA2.77067382	chrA2.77067382	chrA2.77067382
159.488		chrA2.77156963	chrA2.77156963	chrA2.77156963	chrA2.77156963
160.481				chrA2.77258537	chrA2.77258537
						chrA2.77287420	chrA2.77067382--chrA2.77156963(BIN)
						chrA2.77340938	chrA2.78080450--chrA2.78875380(BIN)
						chrA2.77364154	chrA2.77156963--chrA2.77505496(BIN)
						chrA2.77403187	chrA2.75237694--chrA2.85525241(BIN)
						chrA2.77432063	chrA2.77505496--chrA2.78215531(BIN)
						chrA2.77287420	chrA2.77067382--chrA2.77156963(BIN)
						chrA2.77340938	chrA2.78080450--chrA2.78875380(BIN)
						chrA2.77364154	chrA2.77156963--chrA2.77505496(BIN)
						chrA2.77403187	chrA2.75237694--chrA2.85525241(BIN)
						chrA2.77432063	chrA2.77505496--chrA2.78215531(BIN)
161.37			chrA2.77505496	chrA2.77505496	chrA2.77505496
						chrA2.77693156	chrA2.80319652--chrA2.80399087(BIN)
						chrA2.77730380	chrA2.77956862--chrA2.78215531(BIN)
						chrA2.77835159	chrA2.77956862--chrA2.78215531(BIN)
						chrA2.77581329	chrA2.77956862--chrA2.78215531(BIN)
						chrA2.77693156	chrA2.80319652--chrA2.80399087(BIN)
						chrA2.77730380	chrA2.77956862--chrA2.78215531(BIN)
						chrA2.77832410	chrA2.77505496--chrA2.78215531(BIN)
						chrA2.77835159	chrA2.77956862--chrA2.78215531(BIN)
						chrA2.77860175	chrA2.78080450--chrA2.80638766(BIN)
					chrA2.77891868
						chrA2.77921732	chrA2.77956862--chrA2.78215531(BIN)
						chrA2.77921732	chrA2.77956862--chrA2.78215531(BIN)
162.228		chrA2.77956862	chrA2.77956862	chrA2.77956862	chrA2.77956862
						chrA2.77977286	chrA2.77956862--chrA2.78215531(BIN)
162.228				chrA2.78080450	chrA2.78080450
						chrA2.78133048	chrA2.78080450--chrA2.78215531(BIN)
						chrA2.78148228	chrA2.78080450--chrA2.79012994(BIN)
						chrA2.78185579	chrA2.78080450--chrA2.78617301(BIN)
						chrA2.78133048	chrA2.78080450--chrA2.78215531(BIN)
						chrA2.78148228	chrA2.78080450--chrA2.79012994(BIN)
						chrA2.78185579	chrA2.78080450--chrA2.78617301(BIN)
162.396				chrA2.78215531	chrA2.78215531
						chrA2.78373878	chrA2.78215531--chrA2.78875380(BIN)
						chrA2.78435038	chrA2.81377132--chrA2.81853160(BIN)
						chrA2.78373878	chrA2.78215531--chrA2.78875380(BIN)
						chrA2.78435038	chrA2.81377132--chrA2.81853160(BIN)
162.396		chrA2.78292938	chrA2.78292938	chrA2.78292938	chrA2.78292938
162.655				chrA2.78617301	chrA2.78617301
						chrA2.78644661	chrA2.76069727--chrA2.94384107(BIN)
						chrA2.78741510	chrA2.78875380--chrA2.79290239(BIN)
						chrA2.78816317	chrA2.77067382--chrA2.80399087(BIN)
						chrA2.78851386	chrA2.78215531--chrA2.79012994(BIN)
						chrA2.78644661	chrA2.76069727--chrA2.94384107(BIN)
						chrA2.78741510	chrA2.78875380--chrA2.79290239(BIN)
						chrA2.78816317	chrA2.77067382--chrA2.80399087(BIN)
						chrA2.78851386	chrA2.78215531--chrA2.79012994(BIN)
163.09		chrA2.78875380	chrA2.78875380	chrA2.78875380	chrA2.78875380
						chrA2.78900923	chrA2.78875380--chrA2.79012994(BIN)
						chrA2.78962705	chrA2.78080450--chrA2.79290239(BIN)
						chrA2.78981076	chrA2.78080450--chrA2.79290239(BIN)
						chrA2.79002850	chrA2.77956862--chrA2.79290239(BIN)
						chrA2.78900923	chrA2.78875380--chrA2.79012994(BIN)
						chrA2.78962705	chrA2.78080450--chrA2.79290239(BIN)
						chrA2.78981076	chrA2.78080450--chrA2.79290239(BIN)
						chrA2.79002850	chrA2.77956862--chrA2.79290239(BIN)
163.442		chrA2.79012994	chrA2.79012994	chrA2.79012994	chrA2.79012994
						chrA2.79150169	chrA2.79085362--chrA2.79482679(BIN)
						chrA2.79200960	chrA2.79012994--chrA2.80319652(BIN)
						chrA2.79245921	chrA2.75237694--chrA2.94384107(BIN)
						chrA2.79150169	chrA2.79085362--chrA2.79482679(BIN)
						chrA2.79200960	chrA2.79012994--chrA2.80319652(BIN)
						chrA2.79245921	chrA2.75237694--chrA2.94384107(BIN)
164.527				chrA2.79290239	chrA2.79290239
						chrA2.79390822	chrA2.79012994--chrA2.79290239(BIN)
						chrA2.79425569	chrA2.79012994--chrA2.80319652(BIN)
						chrA2.79390822	chrA2.79012994--chrA2.79290239(BIN)
						chrA2.79425569	chrA2.79012994--chrA2.80319652(BIN)
164.527		chrA2.79482679	chrA2.79482679	chrA2.79482679	chrA2.79482679
						chrA2.79521273	chrA2.79085362--chrA2.80319652(BIN)
						chrA2.79558314	chrA2.79085362--chrA2.80319652(BIN)
						chrA2.79583604	chrA2.80399087--chrA2.82635795(BIN)
						chrA2.79614102	chrA2.79085362--chrA2.80319652(BIN)
						chrA2.79648902	chrA2.79085362--chrA2.81148753(BIN)
						chrA2.79674461	chrA2.78292938--chrA2.79290239(BIN)
						chrA2.79712070	chrA2.78215531--chrA2.79290239(BIN)
						chrA2.79521273	chrA2.79085362--chrA2.80319652(BIN)
						chrA2.79558314	chrA2.79085362--chrA2.80319652(BIN)
						chrA2.79583604	chrA2.80399087--chrA2.82635795(BIN)
						chrA2.79614102	chrA2.79085362--chrA2.80319652(BIN)
						chrA2.79648902	chrA2.79085362--chrA2.81148753(BIN)
						chrA2.79674461	chrA2.78292938--chrA2.79290239(BIN)
						chrA2.79712070	chrA2.78215531--chrA2.79290239(BIN)
					chrA2.79739647
						chrA2.79763010	chrA2.79085362--chrA2.80319652(BIN)
						chrA2.79787516	chrA2.79085362--chrA2.80399087(BIN)
						chrA2.79825439	chrA2.78875380--chrA2.79290239(BIN)
						chrA2.79897912	chrA2.78215531--chrA2.79290239(BIN)
						chrA2.79923912	chrA2.79085362--chrA2.81148753(BIN)
						chrA2.79967471	chrA2.79085362--chrA2.79290239(BIN)
						chrA2.79997455	chrA2.79085362--chrA2.79290239(BIN)
						chrA2.80095017	chrA2.80319652--chrA2.80399087(BIN)
						chrA2.80109006	chrA2.80319652--chrA2.81148753(BIN)
						chrA2.80139794	chrA2.79012994--chrA2.81148753(BIN)
						chrA2.80166332	chrA2.79012994--chrA2.79290239(BIN)
						chrA2.80190709	chrA2.80319652--chrA2.81148753(BIN)
						chrA2.80224135	chrA2.79012994--chrA2.80399087(BIN)
						chrA2.80251107	chrA2.80319652--chrA2.81148753(BIN)
						chrA2.80273004	chrA2.79085362--chrA2.80399087(BIN)
						chrA2.80296846	chrA2.80319652--chrA2.81148753(BIN)
164.736	chrA2.80319652	chrA2.80319652	chrA2.80319652	chrA2.80319652	chrA2.80319652
						chrA2.80359575	chrA2.80319652--chrA2.81148753(BIN)
164.943		chrA2.80399087	chrA2.80399087	chrA2.80399087	chrA2.80399087
					chrA2.80069649
						chrA2.80568582	chrA2.79482679--chrA2.80399087(BIN)
						chrA2.80608468	chrA2.80319652--chrA2.81148753(BIN)
165.418				chrA2.80638766	chrA2.80638766
						chrA2.80662154	chrA2.80399087--chrA2.81148753(BIN)
						chrA2.80682910	chrA2.79085362--chrA2.81148753(BIN)
						chrA2.80725061	chrA2.80399087--chrA2.81148753(BIN)
						chrA2.80896403	chrA2.80399087--chrA2.85525241(BIN)
						chrA2.80928331	chrA2.79085362--chrA2.81853160(BIN)
						chrA2.80967593	chrA2.80399087--chrA2.85525241(BIN)
						chrA2.80983899	chrA2.80399087--chrA2.81853160(BIN)
						chrA2.81046703	chrA2.80638766--chrA2.81148753(BIN)
						chrA2.81089210	chrA2.76069727--chrA2.94384107(BIN)
						chrA2.81114050	chrA2.76069727--chrA2.87091616(BIN)
165.418		chrA2.81148753	chrA2.81148753	chrA2.81148753	chrA2.81148753
						chrA2.81212878	chrA2.81148753--chrA2.81853160(BIN)
						chrA2.81227099	chrA2.80399087--chrA2.85525241(BIN)
						chrA2.81266026	chrA2.80319652--chrA2.81853160(BIN)
						chrA2.81297146	chrA2.80399087--chrA2.85525241(BIN)
						chrA2.81314292	chrA2.80319652--chrA2.81853160(BIN)
						chrA2.81412516	chrA2.81148753--chrA2.81853160(BIN)
					chrA2.81451163
						chrA2.81686702	chrA2.81148753--chrA2.81853160(BIN)
						chrA2.81715124	chrA2.81148753--chrA2.82082702(BIN)
						chrA2.81892647	chrA2.81148753--chrA2.81853160(BIN)
						chrA2.81914423	chrA2.76441883--chrA2.85525241(BIN)
						chrA2.81940438	chrA2.81377132--chrA2.82635795(BIN)
						chrA2.81997303	chrA2.81377132--chrA2.81853160(BIN)
						chrA2.82018684	chrA2.81377132--chrA2.83165592(BIN)
						chrA2.82050385	chrA2.81377132--chrA2.81853160(BIN)
						chrA2.82102542	chrA2.81377132--chrA2.83746592(BIN)
						chrA2.82137837	chrA2.81377132--chrA2.85525241(BIN)
						chrA2.82159271	chrA2.81377132--chrA2.85261593(BIN)
						chrA2.82185614	chrA2.81148753--chrA2.82635795(BIN)
						chrA2.82257838	chrA2.81377132--chrA2.85525241(BIN)
						chrA2.82312015	chrA2.80399087--chrA2.87091616(BIN)
						chrA2.82330698	chrA2.81465686--chrA2.85261593(BIN)
						chrA2.82334022	chrA2.80399087--chrA2.85525241(BIN)
						chrA2.82366844	chrA2.77956862--chrA2.85525241(BIN)
						chrA2.82486672	chrA2.81465686--chrA2.83165592(BIN)
						chrA2.82523504	chrA2.81853160--chrA2.82635795(BIN)
						chrA2.82594191	chrA2.81853160--chrA2.82635795(BIN)
[truncated: 2,530 more rows]

## Sheet: A3
CM(LOD0.5)	LOD3	LOD2	LOD1	LOD0.5	LOD0.1	BIN(0.1)	BIN(region)
0			chrA3.339175	chrA3.339175	chrA3.339175
0				chrA3.676615	chrA3.676615
						chrA3.815915	chrA3.971221--chrA3.1407863(BIN)
						chrA3.871530	chrA3.971221--chrA3.1407863(BIN)
						chrA3.910958	chrA3.339175--chrA3.1407863(BIN)
						chrA3.939660	chrA3.339175--chrA3.1407863(BIN)
						chrA3.997663	chrA3.339175--chrA3.1407863(BIN)
						chrA3.1036902	chrA3.339175--chrA3.1407863(BIN)
						chrA3.1071967	chrA3.339175--chrA3.1407863(BIN)
						chrA3.1133063	chrA3.339175--chrA3.971221(BIN)
						chrA3.1154923	chrA3.339175--chrA3.1407863(BIN)
						chrA3.1180825	chrA3.339175--chrA3.1407863(BIN)
						chrA3.1287214	chrA3.339175--chrA3.1407863(BIN)
						chrA3.1574238	chrA3.971221--chrA3.2373308(BIN)
						chrA3.1599300	chrA3.971221--chrA3.2373308(BIN)
						chrA3.1662823	chrA3.339175--chrA3.971221(BIN)
						chrA3.1665724	chrA3.339175--chrA3.971221(BIN)
						chrA3.1695837	chrA3.339175--chrA3.2373308(BIN)
						chrA3.1833796	chrA3.339175--chrA3.1197315(BIN)
						chrA3.1887234	chrA3.1858560--chrA3.2373308(BIN)
					chrA3.1924019
1.31		chrA3.1197315		chrA3.1197315	chrA3.1197315
2.135		chrA3.1500161		chrA3.1500161	chrA3.1500161
					chrA3.1441291
						chrA3.728665	chrA3.339175--chrA3.5944348(BIN)
						chrA3.437333	chrA3.339175--chrA3.1407863(BIN)
						chrA3.463057	chrA3.339175--chrA3.1407863(BIN)
						chrA3.531144	chrA3.339175--chrA3.1197315(BIN)
						chrA3.560040	chrA3.971221--chrA3.1407863(BIN)
						chrA3.606832	chrA3.339175--chrA3.1407863(BIN)
						chrA3.638113	chrA3.339175--chrA3.1407863(BIN)
						chrA3.242076	chrA3.339175--chrA3.1407863(BIN)
					chrA3.181151
1.067		chrA3.971221	chrA3.971221	chrA3.971221	chrA3.971221
1.83			chrA3.1376860	chrA3.1376860	chrA3.1376860
2.135			chrA3.1407863	chrA3.1407863	chrA3.1407863
2.182			chrA3.1858560	chrA3.1858560	chrA3.1858560
3.032				chrA3.1940637	chrA3.1940637
						chrA3.1955678	chrA3.1940637--chrA3.2373308(BIN)
						chrA3.2087311	chrA3.1940637--chrA3.2845052(BIN)
						chrA3.2138460	chrA3.1940637--chrA3.2845052(BIN)
						chrA3.2164327	chrA3.1940637--chrA3.3138053(BIN)
						chrA3.2301768	chrA3.1940637--chrA3.2845052(BIN)
3.37			chrA3.2051096	chrA3.2051096	chrA3.2051096
3.873		chrA3.2373308	chrA3.2373308	chrA3.2373308	chrA3.2373308
						chrA3.2428605	chrA3.2884181--chrA3.3138053(BIN)
					chrA3.2475835
3.873			chrA3.2191533	chrA3.2191533	chrA3.2191533
						chrA3.2533069	chrA3.2191533--chrA3.2845052(BIN)
						chrA3.2552693	chrA3.2191533--chrA3.2845052(BIN)
						chrA3.2587058	chrA3.2191533--chrA3.2845052(BIN)
						chrA3.2607660	chrA3.2191533--chrA3.2845052(BIN)
						chrA3.2666893	chrA3.2191533--chrA3.2845052(BIN)
						chrA3.2811577	chrA3.971221--chrA3.3138053(BIN)
						chrA3.2855246	chrA3.2845052--chrA3.3776309(BIN)
					chrA3.2860560
5.649	chrA3.2845052		chrA3.2845052	chrA3.2845052	chrA3.2845052
5.649		chrA3.2881291	chrA3.2881291	chrA3.2881291	chrA3.2881291
5.649				chrA3.2884181	chrA3.2884181
						chrA3.2911720	chrA3.2845052--chrA3.3544463(BIN)
						chrA3.3063515	chrA3.1940637--chrA3.3776309(BIN)
6.346		chrA3.3138053	chrA3.3138053	chrA3.3138053	chrA3.3138053
						chrA3.3199756	chrA3.2191533--chrA3.4501673(BIN)
						chrA3.3320581	chrA3.2191533--chrA3.3776309(BIN)
						chrA3.3368121	chrA3.339175--chrA3.2373308(BIN)
						chrA3.3420554	chrA3.2845052--chrA3.3138053(BIN)
						chrA3.3491900	chrA3.1940637--chrA3.3776309(BIN)
						chrA3.3521851	chrA3.2191533--chrA3.3776309(BIN)
6.346			chrA3.3544463	chrA3.3544463	chrA3.3544463
						chrA3.3567558	chrA3.2884181--chrA3.3776309(BIN)
7.355			chrA3.3659364	chrA3.3659364	chrA3.3659364
					chrA3.3124522
						chrA3.3705040	chrA3.3659364--chrA3.3981703(BIN)
8.055				chrA3.3776309	chrA3.3776309
						chrA3.3896567	chrA3.3946280--chrA3.4906681(BIN)
9.918		chrA3.3946280	chrA3.3946280	chrA3.3946280	chrA3.3946280
					chrA3.3806229
						chrA3.4067623	chrA3.3946280--chrA3.4337047(BIN)
						chrA3.4102001	chrA3.1768269--chrA3.5944348(BIN)
						chrA3.4148808	chrA3.1940637--chrA3.4501673(BIN)
					chrA3.4174213
10.704			chrA3.3981703	chrA3.3981703	chrA3.3981703
					chrA3.4036055
					chrA3.4139874
						chrA3.4261665	chrA3.4337047--chrA3.4501673(BIN)
						chrA3.4310038	chrA3.4337047--chrA3.4501673(BIN)
11.449		chrA3.4337047	chrA3.4337047	chrA3.4337047	chrA3.4337047
					chrA3.4369067
					chrA3.4210307
					chrA3.4223460
						chrA3.4405869	chrA3.339175--chrA3.5238455(BIN)
						chrA3.4440845	chrA3.4501673--chrA3.4906681(BIN)
12.47	chrA3.4501673	chrA3.4501673	chrA3.4501673	chrA3.4501673	chrA3.4501673
					chrA3.4482210
						chrA3.4531986	chrA3.2884181--chrA3.4906681(BIN)
						chrA3.4591089	chrA3.1768269--chrA3.5238455(BIN)
						chrA3.4596023	chrA3.971221--chrA3.18978084(BIN)
					chrA3.4615151
					chrA3.4738922
						chrA3.4769778	chrA3.1768269--chrA3.5692504(BIN)
						chrA3.4800739	chrA3.4501673--chrA3.4906681(BIN)
					chrA3.4863295
						chrA3.4889827	chrA3.1768269--chrA3.5238455(BIN)
14.117		chrA3.4906681	chrA3.4906681	chrA3.4906681	chrA3.4906681
						chrA3.4967935	chrA3.1768269--chrA3.5692504(BIN)
						chrA3.5080240	chrA3.1768269--chrA3.5692504(BIN)
						chrA3.5124349	chrA3.1768269--chrA3.5238455(BIN)
						chrA3.5191473	chrA3.971221--chrA3.17174790(BIN)
17.27		chrA3.5238455	chrA3.5238455	chrA3.5238455	chrA3.5238455
						chrA3.5264808	chrA3.1768269--chrA3.8111471(BIN)
18.53	chrA3.5329008	chrA3.5329008	chrA3.5329008	chrA3.5329008	chrA3.5329008
					chrA3.5304337
					chrA3.5351340
						chrA3.5408263	chrA3.1768269--chrA3.4906681(BIN)
						chrA3.5440807	chrA3.5692504--chrA3.5756035(BIN)
					chrA3.5476085
					chrA3.5532926
						chrA3.5567877	chrA3.5692504--chrA3.5756035(BIN)
						chrA3.5612961	chrA3.5329008--chrA3.5692504(BIN)
20.633	chrA3.5692504	chrA3.5692504	chrA3.5692504	chrA3.5692504	chrA3.5692504
						chrA3.5724974	chrA3.1768269--chrA3.5944348(BIN)
21.602		chrA3.5756035	chrA3.5756035	chrA3.5756035	chrA3.5756035
						chrA3.5758366	chrA3.5692504--chrA3.6034425(BIN)
22.182	chrA3.5821052	chrA3.5821052	chrA3.5821052	chrA3.5821052	chrA3.5821052
						chrA3.5838796	chrA3.1768269--chrA3.6034425(BIN)
						chrA3.5874545	chrA3.1768269--chrA3.6724334(BIN)
						chrA3.5904589	chrA3.5756035--chrA3.5944348(BIN)
22.799		chrA3.5944348	chrA3.5944348	chrA3.5944348	chrA3.5944348
						chrA3.6010343	chrA3.1768269--chrA3.8111471(BIN)
						chrA3.6047006	chrA3.5821052--chrA3.6034425(BIN)
						chrA3.6081697	chrA3.5821052--chrA3.6034425(BIN)
					chrA3.6104597
23.703		chrA3.6034425	chrA3.6034425	chrA3.6034425	chrA3.6034425
						chrA3.6270284	chrA3.5821052--chrA3.6034425(BIN)
						chrA3.6292969	chrA3.339175--chrA3.6724334(BIN)
						chrA3.6350641	chrA3.5944348--chrA3.6034425(BIN)
						chrA3.6394521	chrA3.5944348--chrA3.6034425(BIN)
	chrA3.6501900				chrA3.6501900
25.615		chrA3.6415615	chrA3.6415615	chrA3.6415615	chrA3.6415615
						chrA3.6523596	chrA3.5944348--chrA3.6034425(BIN)
26.359		chrA3.6724334	chrA3.6724334	chrA3.6724334	chrA3.6724334
					chrA3.6457086
						chrA3.6781679	chrA3.6034425--chrA3.6415615(BIN)
					chrA3.6814838
					chrA3.6221757
					chrA3.6316705
					chrA3.6755418
					chrA3.6480259
						chrA3.6831235	chrA3.5821052--chrA3.18978084(BIN)
						chrA3.6894363	chrA3.5944348--chrA3.6415615(BIN)
						chrA3.7052813	chrA3.6415615--chrA3.7333070(BIN)
						chrA3.7070195	chrA3.6994375--chrA3.7333070(BIN)
						chrA3.7361222	chrA3.6415615--chrA3.7333070(BIN)
						chrA3.7428398	chrA3.6415615--chrA3.7333070(BIN)
						chrA3.7498465	chrA3.6415615--chrA3.7333070(BIN)
						chrA3.7535924	chrA3.6415615--chrA3.7333070(BIN)
						chrA3.7573391	chrA3.6415615--chrA3.7333070(BIN)
						chrA3.7582564	chrA3.6724334--chrA3.7333070(BIN)
					chrA3.7633312
						chrA3.7659842	chrA3.6415615--chrA3.7333070(BIN)
						chrA3.7692236	chrA3.6724334--chrA3.7333070(BIN)
						chrA3.7770371	chrA3.6415615--chrA3.7719950(BIN)
						chrA3.8020518	chrA3.7157971--chrA3.7719950(BIN)
						chrA3.8134226	chrA3.7157971--chrA3.7333070(BIN)
						chrA3.8195259	chrA3.7157971--chrA3.7719950(BIN)
						chrA3.8374129	chrA3.1768269--chrA3.9498339(BIN)
					chrA3.8390026
26.837				chrA3.6994375	chrA3.6994375
					chrA3.7196315
					chrA3.7743611
28.036		chrA3.7157971	chrA3.7157971	chrA3.7157971	chrA3.7157971
28.883				chrA3.7333070	chrA3.7333070
					chrA3.7488232
28.883	chrA3.7719950	chrA3.7719950	chrA3.7719950	chrA3.7719950	chrA3.7719950
29.215		chrA3.8111471	chrA3.8111471	chrA3.8111471	chrA3.8111471
					chrA3.7639542
					chrA3.7872565
29.606		chrA3.8316318	chrA3.8316318	chrA3.8316318	chrA3.8316318
					chrA3.6632083
						chrA3.8404761	chrA3.7157971--chrA3.8111471(BIN)
30.416		chrA3.8479925	chrA3.8479925	chrA3.8479925	chrA3.8479925
					chrA3.7401252
						chrA3.8501343	chrA3.7157971--chrA3.8111471(BIN)
						chrA3.8612983	chrA3.7157971--chrA3.8111471(BIN)
						chrA3.8738700	chrA3.7719950--chrA3.8316318(BIN)
						chrA3.8807178	chrA3.8111471--chrA3.8948605(BIN)
						chrA3.8931104	chrA3.971221--chrA3.18978084(BIN)
31.499		chrA3.8948605	chrA3.8948605	chrA3.8948605	chrA3.8948605
	chrA3.8771377				chrA3.8771377
					chrA3.8825365
					chrA3.8824316
						chrA3.8966588	chrA3.8948605--chrA3.9232085(BIN)
						chrA3.8980246	chrA3.8316318--chrA3.9498339(BIN)
						chrA3.9010450	chrA3.8111471--chrA3.9232085(BIN)
						chrA3.9169071	chrA3.8111471--chrA3.8479925(BIN)
						chrA3.9190393	chrA3.8316318--chrA3.9084953(BIN)
						chrA3.9220403	chrA3.8111471--chrA3.8479925(BIN)
						chrA3.9260098	chrA3.8111471--chrA3.9232085(BIN)
						chrA3.9287970	chrA3.8111471--chrA3.8479925(BIN)
						chrA3.9312964	chrA3.8316318--chrA3.8948605(BIN)
					chrA3.9351312
					chrA3.8909182
32.999		chrA3.9084953	chrA3.9084953	chrA3.9084953	chrA3.9084953
					chrA3.8901368
					chrA3.8779620
					chrA3.9031204
					chrA3.9145116
					chrA3.9090475
33.474	chrA3.9232085	chrA3.9232085	chrA3.9232085	chrA3.9232085	chrA3.9232085
						chrA3.9407251	chrA3.8316318--chrA3.8948605(BIN)
34.477	chrA3.9430948	chrA3.9430948	chrA3.9430948	chrA3.9430948	chrA3.9430948
34.898		chrA3.9480014	chrA3.9480014	chrA3.9480014	chrA3.9480014
35.08			chrA3.9498339	chrA3.9498339	chrA3.9498339
						chrA3.9529745	chrA3.8479925--chrA3.9430948(BIN)
						chrA3.9582712	chrA3.8479925--chrA3.9084953(BIN)
35.545	chrA3.9617034	chrA3.9617034	chrA3.9617034	chrA3.9617034	chrA3.9617034
35.924			chrA3.9633889	chrA3.9633889	chrA3.9633889
						chrA3.9674287	chrA3.8948605--chrA3.9232085(BIN)
						chrA3.9739528	chrA3.6415615--chrA3.9498339(BIN)
						chrA3.9768667	chrA3.9084953--chrA3.9498339(BIN)
37.142			chrA3.9798799	chrA3.9798799	chrA3.9798799
					chrA3.9933894
					chrA3.9962248
						chrA3.10074270	chrA3.9430948--chrA3.9498339(BIN)
						chrA3.10105399	chrA3.9430948--chrA3.9498339(BIN)
						chrA3.10144283	chrA3.9430948--chrA3.9498339(BIN)
						chrA3.10166927	chrA3.339175--chrA3.18978084(BIN)
					chrA3.10305357
						chrA3.10335751	chrA3.9430948--chrA3.9498339(BIN)
						chrA3.10395422	chrA3.9430948--chrA3.9498339(BIN)
						chrA3.10442000	chrA3.9430948--chrA3.9498339(BIN)
38.956		chrA3.10475767	chrA3.10475767	chrA3.10475767	chrA3.10475767
					chrA3.9864625
						chrA3.10485981	chrA3.9430948--chrA3.9498339(BIN)
						chrA3.10584365	chrA3.9430948--chrA3.9498339(BIN)
						chrA3.10635854	chrA3.9430948--chrA3.9498339(BIN)
						chrA3.10669664	chrA3.6415615--chrA3.12240047(BIN)
42.44			chrA3.10704527	chrA3.10704527	chrA3.10704527
						chrA3.10730667	chrA3.9084953--chrA3.12835626(BIN)
						chrA3.10786484	chrA3.9430948--chrA3.9498339(BIN)
						chrA3.10837637	chrA3.9430948--chrA3.9633889(BIN)
44.655			chrA3.10838167	chrA3.10838167	chrA3.10838167
					chrA3.10004033
					chrA3.10271766
					chrA3.10868690
						chrA3.10912510	chrA3.9480014--chrA3.9633889(BIN)
						chrA3.10936199	chrA3.9480014--chrA3.9617034(BIN)
						chrA3.10963041	chrA3.9480014--chrA3.10838167(BIN)
						chrA3.11097825	chrA3.10704527--chrA3.11434341(BIN)
						chrA3.11254648	chrA3.9798799--chrA3.10838167(BIN)
						chrA3.11312218	chrA3.9633889--chrA3.10838167(BIN)
						chrA3.11347006	chrA3.9498339--chrA3.10838167(BIN)
					chrA3.11374595
44.655		chrA3.11035824	chrA3.11035824	chrA3.11035824	chrA3.11035824
						chrA3.11388062	chrA3.9633889--chrA3.11434341(BIN)
						chrA3.11405686	chrA3.9798799--chrA3.11434341(BIN)
44.655			chrA3.11434341	chrA3.11434341	chrA3.11434341
					chrA3.11200445
					chrA3.11223334
						chrA3.11499537	chrA3.9633889--chrA3.10838167(BIN)
						chrA3.11595801	chrA3.9633889--chrA3.10838167(BIN)
						chrA3.11619506	chrA3.9798799--chrA3.10838167(BIN)
45.223		chrA3.11727187	chrA3.11727187	chrA3.11727187	chrA3.11727187
						chrA3.11745258	chrA3.9498339--chrA3.9633889(BIN)
						chrA3.11876358	chrA3.9633889--chrA3.10475767(BIN)
						chrA3.11934752	chrA3.8479925--chrA3.10838167(BIN)
						chrA3.12001100	chrA3.10475767--chrA3.10838167(BIN)
						chrA3.12103608	chrA3.10704527--chrA3.11434341(BIN)
						chrA3.12144844	chrA3.10475767--chrA3.10838167(BIN)
						chrA3.12184137	chrA3.9798799--chrA3.11434341(BIN)
						chrA3.12219798	chrA3.10704527--chrA3.11434341(BIN)
						chrA3.12261061	chrA3.10704527--chrA3.11434341(BIN)
						chrA3.12391029	chrA3.339175--chrA3.18978084(BIN)
						chrA3.12417155	chrA3.10704527--chrA3.11434341(BIN)
					chrA3.12487664
					chrA3.11850307
45.719				chrA3.11480651	chrA3.11480651
46.249		chrA3.11953230	chrA3.11953230	chrA3.11953230	chrA3.11953230
46.735				chrA3.12240047	chrA3.12240047
47.108	chrA3.12291298			chrA3.12291298	chrA3.12291298
47.108			chrA3.12366913	chrA3.12366913	chrA3.12366913
47.108		chrA3.12517344	chrA3.12517344	chrA3.12517344	chrA3.12517344
					chrA3.11703278
					chrA3.12039201
					chrA3.12461205
					chrA3.11134956
						chrA3.12579738	chrA3.10475767--chrA3.11434341(BIN)
						chrA3.12621063	chrA3.9798799--chrA3.11434341(BIN)
						chrA3.12659226	chrA3.10704527--chrA3.11434341(BIN)
						chrA3.12685764	chrA3.11434341--chrA3.11727187(BIN)
						chrA3.12789461	chrA3.11434341--chrA3.11953230(BIN)
48.928	chrA3.12835626	chrA3.12835626	chrA3.12835626	chrA3.12835626	chrA3.12835626
49.452			chrA3.12894896	chrA3.12894896	chrA3.12894896
						chrA3.12937031	chrA3.11727187--chrA3.12240047(BIN)
50.219	chrA3.12992709	chrA3.12992709	chrA3.12992709	chrA3.12992709	chrA3.12992709
						chrA3.13014689	chrA3.11727187--chrA3.12240047(BIN)
						chrA3.13053047	chrA3.11953230--chrA3.12366913(BIN)
50.891	chrA3.13122806	chrA3.13122806	chrA3.13122806	chrA3.13122806	chrA3.13122806
					chrA3.12970794
					chrA3.12728731
						chrA3.13148572	chrA3.11434341--chrA3.12366913(BIN)
						chrA3.13181213	chrA3.11953230--chrA3.12517344(BIN)
51.851	chrA3.13300259	chrA3.13300259	chrA3.13300259	chrA3.13300259	chrA3.13300259
						chrA3.13371890	chrA3.12240047--chrA3.12366913(BIN)
						chrA3.13415887	chrA3.11480651--chrA3.12835626(BIN)
						chrA3.13461514	chrA3.971221--chrA3.18978084(BIN)
						chrA3.13486251	chrA3.12291298--chrA3.12517344(BIN)
						chrA3.13523162	chrA3.11480651--chrA3.12517344(BIN)
						chrA3.13557542	chrA3.11480651--chrA3.12517344(BIN)
52.649		chrA3.13603817	chrA3.13603817	chrA3.13603817	chrA3.13603817
52.891		chrA3.13684090	chrA3.13684090	chrA3.13684090	chrA3.13684090
53.449	chrA3.13671056	chrA3.13671056	chrA3.13671056	chrA3.13671056	chrA3.13671056
53.923		chrA3.13861039	chrA3.13861039	chrA3.13861039	chrA3.13861039
						chrA3.13885328	chrA3.11434341--chrA3.13300259(BIN)
53.923			chrA3.13932848	chrA3.13932848	chrA3.13932848
56.763	chrA3.14041587	chrA3.14041587	chrA3.14041587	chrA3.14041587	chrA3.14041587
						chrA3.14092142	chrA3.11480651--chrA3.13122806(BIN)
57.409		chrA3.14150048	chrA3.14150048	chrA3.14150048	chrA3.14150048
					chrA3.14116412
						chrA3.14159617	chrA3.12894896--chrA3.13603817(BIN)
58.52	chrA3.14209942	chrA3.14209942	chrA3.14209942	chrA3.14209942	chrA3.14209942
						chrA3.14284460	chrA3.12894896--chrA3.13300259(BIN)
						chrA3.14391165	chrA3.12992709--chrA3.13603817(BIN)
						chrA3.14421152	chrA3.12894896--chrA3.13300259(BIN)
59.458	chrA3.14521836	chrA3.14521836	chrA3.14521836	chrA3.14521836	chrA3.14521836
59.458			chrA3.14327383	chrA3.14327383	chrA3.14327383
59.807		chrA3.14311643	chrA3.14311643	chrA3.14311643	chrA3.14311643
60.343		chrA3.14531780	chrA3.14531780	chrA3.14531780	chrA3.14531780
					chrA3.14478134
						chrA3.14564028	chrA3.13603817--chrA3.17174790(BIN)
						chrA3.14589970	chrA3.13603817--chrA3.17174790(BIN)
						chrA3.14710548	chrA3.13603817--chrA3.17174790(BIN)
						chrA3.14811261	chrA3.13932848--chrA3.17174790(BIN)
						chrA3.14886077	chrA3.13671056--chrA3.14150048(BIN)
						chrA3.14956666	chrA3.13932848--chrA3.14209942(BIN)
						chrA3.15013961	chrA3.13932848--chrA3.14150048(BIN)
						chrA3.15092493	chrA3.13671056--chrA3.14521836(BIN)
						chrA3.15131392	chrA3.13671056--chrA3.14521836(BIN)
						chrA3.15154458	chrA3.13932848--chrA3.14150048(BIN)
						chrA3.15478047	chrA3.14209942--chrA3.14521836(BIN)
						chrA3.15570058	chrA3.14041587--chrA3.14521836(BIN)
						chrA3.15587896	chrA3.14209942--chrA3.14521836(BIN)
						chrA3.15701263	chrA3.14209942--chrA3.14521836(BIN)
						chrA3.15735904	chrA3.14209942--chrA3.14521836(BIN)
						chrA3.15765645	chrA3.14209942--chrA3.14521836(BIN)
						chrA3.15805387	chrA3.14041587--chrA3.14521836(BIN)
						chrA3.15810534	chrA3.14209942--chrA3.14521836(BIN)
						chrA3.16062898	chrA3.14209942--chrA3.14521836(BIN)
						chrA3.16194140	chrA3.14311643--chrA3.14531780(BIN)
						chrA3.16450309	chrA3.14311643--chrA3.14521836(BIN)
						chrA3.16476778	chrA3.14041587--chrA3.14521836(BIN)
						chrA3.16580624	chrA3.14041587--chrA3.14209942(BIN)
						chrA3.16629936	chrA3.14311643--chrA3.17174790(BIN)
						chrA3.16702407	chrA3.14311643--chrA3.14619966(BIN)
						chrA3.16717004	chrA3.14531780--chrA3.17174790(BIN)
						chrA3.16737726	chrA3.9430948--chrA3.14521836(BIN)
						chrA3.16786738	chrA3.14209942--chrA3.14619966(BIN)
						chrA3.16832547	chrA3.14041587--chrA3.14619966(BIN)
						chrA3.16876250	chrA3.13932848--chrA3.14209942(BIN)
						chrA3.16961815	chrA3.14531780--chrA3.17174790(BIN)
						chrA3.17037005	chrA3.13671056--chrA3.14521836(BIN)
						chrA3.17068869	chrA3.14531780--chrA3.14619966(BIN)
						chrA3.17078197	chrA3.13932848--chrA3.14209942(BIN)
						chrA3.17151620	chrA3.14041587--chrA3.14209942(BIN)
						chrA3.17252557	chrA3.13932848--chrA3.14209942(BIN)
						chrA3.17361016	chrA3.14311643--chrA3.17174790(BIN)
						chrA3.17401257	chrA3.339175--chrA3.17174790(BIN)
						chrA3.17446297	chrA3.14311643--chrA3.14619966(BIN)
						chrA3.17498427	chrA3.13932848--chrA3.17174790(BIN)
						chrA3.17587755	chrA3.14311643--chrA3.14531780(BIN)
						chrA3.17624636	chrA3.11480651--chrA3.17174790(BIN)
						chrA3.17778514	chrA3.14311643--chrA3.14531780(BIN)
						chrA3.17880911	chrA3.14311643--chrA3.14531780(BIN)
						chrA3.17976748	chrA3.14311643--chrA3.14531780(BIN)
						chrA3.18014271	chrA3.14311643--chrA3.14531780(BIN)
						chrA3.18100485	chrA3.13861039--chrA3.17174790(BIN)
						chrA3.18211066	chrA3.18192625--chrA3.19823794(BIN)
						chrA3.18235451	chrA3.18192625--chrA3.27961808(BIN)
						chrA3.18305363	chrA3.18192625--chrA3.19823794(BIN)
						chrA3.18333337	chrA3.18192625--chrA3.18379868(BIN)
						chrA3.18425118	chrA3.18192625--chrA3.19823794(BIN)
						chrA3.18442893	chrA3.18379868--chrA3.19236180(BIN)
						chrA3.18450572	chrA3.18192625--chrA3.19236180(BIN)
						chrA3.18479547	chrA3.18379868--chrA3.19823794(BIN)
						chrA3.18513011	chrA3.18379868--chrA3.19823794(BIN)
						chrA3.18536845	chrA3.18379868--chrA3.19823794(BIN)
						chrA3.18594655	chrA3.18192625--chrA3.19236180(BIN)
						chrA3.18618536	chrA3.18379868--chrA3.21589595(BIN)
						chrA3.18642485	chrA3.18296228--chrA3.18379868(BIN)
						chrA3.18662447	chrA3.18379868--chrA3.19823794(BIN)
						chrA3.18690244	chrA3.18379868--chrA3.21589595(BIN)
						chrA3.18764784	chrA3.18192625--chrA3.19236180(BIN)
						chrA3.18780006	chrA3.18379868--chrA3.19823794(BIN)
						chrA3.18956737	chrA3.18379868--chrA3.19236180(BIN)
						chrA3.18979073	chrA3.18192625--chrA3.20515532(BIN)
						chrA3.19021881	chrA3.18379868--chrA3.19236180(BIN)
						chrA3.19056109	chrA3.18379868--chrA3.19823794(BIN)
						chrA3.19112506	chrA3.18192625--chrA3.19236180(BIN)
						chrA3.19194306	chrA3.18379868--chrA3.19236180(BIN)
						chrA3.19335181	chrA3.19236180--chrA3.19823794(BIN)
						chrA3.19439702	chrA3.18192625--chrA3.25832877(BIN)
						chrA3.19465432	chrA3.19236180--chrA3.19596329(BIN)
						chrA3.19474959	chrA3.18192625--chrA3.19823794(BIN)
						chrA3.19498163	chrA3.19236180--chrA3.19596329(BIN)
						chrA3.19570906	chrA3.18379868--chrA3.19823794(BIN)
						chrA3.19717004	chrA3.19236180--chrA3.19823794(BIN)
						chrA3.19864416	chrA3.19779367--chrA3.19823794(BIN)
						chrA3.19920959	chrA3.19596329--chrA3.21589595(BIN)
						chrA3.18211066	chrA3.18192625--chrA3.19823794(BIN)
						chrA3.18235451	chrA3.18192625--chrA3.27961808(BIN)
						chrA3.18305363	chrA3.18192625--chrA3.19823794(BIN)
						chrA3.18333337	chrA3.18192625--chrA3.18379868(BIN)
						chrA3.18425118	chrA3.18192625--chrA3.19823794(BIN)
						chrA3.18442893	chrA3.18379868--chrA3.19236180(BIN)
						chrA3.18450572	chrA3.18192625--chrA3.19236180(BIN)
						chrA3.18479547	chrA3.18379868--chrA3.19823794(BIN)
						chrA3.18513011	chrA3.18379868--chrA3.19823794(BIN)
						chrA3.18536845	chrA3.18379868--chrA3.19823794(BIN)
						chrA3.18594655	chrA3.18192625--chrA3.19236180(BIN)
						chrA3.18618536	chrA3.18379868--chrA3.21589595(BIN)
						chrA3.18642485	chrA3.18296228--chrA3.18379868(BIN)
						chrA3.18662447	chrA3.18379868--chrA3.19823794(BIN)
						chrA3.18690244	chrA3.18379868--chrA3.21589595(BIN)
						chrA3.18764784	chrA3.18192625--chrA3.19236180(BIN)
						chrA3.18780006	chrA3.18379868--chrA3.19823794(BIN)
						chrA3.18956737	chrA3.18379868--chrA3.19236180(BIN)
						chrA3.18979073	chrA3.18192625--chrA3.20515532(BIN)
						chrA3.19021881	chrA3.18379868--chrA3.19236180(BIN)
						chrA3.19056109	chrA3.18379868--chrA3.19823794(BIN)
						chrA3.19112506	chrA3.18192625--chrA3.19236180(BIN)
						chrA3.19194306	chrA3.18379868--chrA3.19236180(BIN)
						chrA3.19291191	chrA3.19236180--chrA3.19823794(BIN)
						chrA3.19335181	chrA3.19236180--chrA3.19823794(BIN)
						chrA3.19439702	chrA3.18192625--chrA3.25832877(BIN)
						chrA3.19465432	chrA3.19236180--chrA3.19596329(BIN)
						chrA3.19474959	chrA3.18192625--chrA3.19823794(BIN)
						chrA3.19498163	chrA3.19236180--chrA3.19596329(BIN)
						chrA3.19523039	chrA3.19236180--chrA3.19596329(BIN)
						chrA3.19570906	chrA3.18379868--chrA3.19823794(BIN)
						chrA3.19717004	chrA3.19236180--chrA3.19823794(BIN)
						chrA3.19864416	chrA3.19779367--chrA3.19823794(BIN)
						chrA3.19920959	chrA3.19596329--chrA3.21589595(BIN)
					chrA3.19957639
					chrA3.17174790
60.343			chrA3.14619966	chrA3.14619966	chrA3.14619966
					chrA3.15281398
					chrA3.14181583
62.842		chrA3.14771919	chrA3.14771919	chrA3.14771919	chrA3.14771919
					chrA3.17011839
64.132		chrA3.14923646	chrA3.14923646	chrA3.14923646	chrA3.14923646
64.441	chrA3.15095840	chrA3.15095840	chrA3.15095840	chrA3.15095840	chrA3.15095840
					chrA3.16341235
65.223		chrA3.15307955	chrA3.15307955	chrA3.15307955	chrA3.15307955
					chrA3.15712449
66.166		chrA3.16157840	chrA3.16157840	chrA3.16157840	chrA3.16157840
66.543			chrA3.16283909	chrA3.16283909	chrA3.16283909
66.543	chrA3.16518363	chrA3.16518363	chrA3.16518363	chrA3.16518363	chrA3.16518363
66.885		chrA3.16382867	chrA3.16382867	chrA3.16382867	chrA3.16382867
					chrA3.17286431
68.254	chrA3.17867592	chrA3.17867592	chrA3.17867592	chrA3.17867592	chrA3.17867592
68.254			chrA3.17560422	chrA3.17560422	chrA3.17560422
					chrA3.18165817
69.043			chrA3.18192625	chrA3.18192625	chrA3.18192625
69.043			chrA3.18296228	chrA3.18296228	chrA3.18296228
69.77			chrA3.18379868	chrA3.18379868	chrA3.18379868
69.77			chrA3.18807579	chrA3.18807579	chrA3.18807579
69.77			chrA3.18899924	chrA3.18899924	chrA3.18899924
69.77			chrA3.18978084	chrA3.18978084	chrA3.18978084
70.101		chrA3.19236180	chrA3.19236180	chrA3.19236180	chrA3.19236180
					chrA3.19159006
70.661		chrA3.19596329	chrA3.19596329	chrA3.19596329	chrA3.19596329
					chrA3.19652799
71.608		chrA3.19779367	chrA3.19779367	chrA3.19779367	chrA3.19779367
71.981				chrA3.19823794	chrA3.19823794
						chrA3.20041000	chrA3.19779367--chrA3.20515532(BIN)
						chrA3.20041000	chrA3.19779367--chrA3.20515532(BIN)
71.981		chrA3.20145431	chrA3.20145431	chrA3.20145431	chrA3.20145431
						chrA3.20175561	chrA3.20145431--chrA3.20765104(BIN)
						chrA3.20306311	chrA3.19779367--chrA3.20145431(BIN)
						chrA3.20348232	chrA3.20145431--chrA3.20515532(BIN)
						chrA3.20175561	chrA3.20145431--chrA3.20765104(BIN)
						chrA3.20306311	chrA3.19779367--chrA3.20145431(BIN)
						chrA3.20348232	chrA3.20145431--chrA3.20515532(BIN)
						chrA3.20373093	chrA3.19779367--chrA3.21244658(BIN)
72.226			chrA3.20404466	chrA3.20404466	chrA3.20404466
						chrA3.20474827	chrA3.19779367--chrA3.20515532(BIN)
						chrA3.20474827	chrA3.19779367--chrA3.20515532(BIN)
73.937	chrA3.20515532	chrA3.20515532	chrA3.20515532	chrA3.20515532	chrA3.20515532
73.937				chrA3.20569147	chrA3.20569147
76.573		chrA3.20618859	chrA3.20618859	chrA3.20618859	chrA3.20618859
						chrA3.20645661	chrA3.19596329--chrA3.21589595(BIN)
						chrA3.20692502	chrA3.20618859--chrA3.20765104(BIN)
						chrA3.20645661	chrA3.19596329--chrA3.21589595(BIN)
						chrA3.20692502	chrA3.20618859--chrA3.20765104(BIN)
77.442				chrA3.20732488	chrA3.20732488
77.495		chrA3.20765104	chrA3.20765104	chrA3.20765104	chrA3.20765104
77.715				chrA3.20835099	chrA3.20835099
					chrA3.20790456
						chrA3.20863094	chrA3.18192625--chrA3.39200114(BIN)
						chrA3.20838120	chrA3.20765104--chrA3.21244658(BIN)
						chrA3.20863094	chrA3.18192625--chrA3.39200114(BIN)
78.102			chrA3.20946868	chrA3.20946868	chrA3.20946868
						chrA3.20946903	chrA3.20946868--chrA3.21244658(BIN)
						chrA3.20946903	chrA3.20946868--chrA3.21244658(BIN)
						chrA3.21185444	chrA3.21244658--chrA3.21589595(BIN)
78.689		chrA3.21244658	chrA3.21244658	chrA3.21244658	chrA3.21244658
						chrA3.21323174	chrA3.20835099--chrA3.21656366(BIN)
						chrA3.21394616	chrA3.21589595--chrA3.21656366(BIN)
						chrA3.21467346	chrA3.21589595--chrA3.21656366(BIN)
						chrA3.21544028	chrA3.18192625--chrA3.26224152(BIN)
						chrA3.21323174	chrA3.20835099--chrA3.21656366(BIN)
						chrA3.21394616	chrA3.21589595--chrA3.21656366(BIN)
						chrA3.21467346	chrA3.21589595--chrA3.21656366(BIN)
						chrA3.21544028	chrA3.18192625--chrA3.26224152(BIN)
80.369			chrA3.21589595	chrA3.21589595	chrA3.21589595
						chrA3.21615941	chrA3.21589595--chrA3.21656366(BIN)
						chrA3.21615941	chrA3.21589595--chrA3.21656366(BIN)
80.369		chrA3.21640872	chrA3.21640872	chrA3.21640872	chrA3.21640872
80.94			chrA3.21656366	chrA3.21656366	chrA3.21656366
						chrA3.21735400	chrA3.18192625--chrA3.22257243(BIN)
						chrA3.21841105	chrA3.21589595--chrA3.21862258(BIN)
						chrA3.21735400	chrA3.18192625--chrA3.22257243(BIN)
						chrA3.21841105	chrA3.21589595--chrA3.21862258(BIN)
81.725				chrA3.21862258	chrA3.21862258
					chrA3.21678417
						chrA3.22068496	chrA3.22257243--chrA3.23599041(BIN)
						chrA3.22213378	chrA3.22257243--chrA3.23599041(BIN)
						chrA3.22244299	chrA3.22257243--chrA3.23599041(BIN)
						chrA3.21924541	chrA3.21862258--chrA3.23599041(BIN)
						chrA3.22068496	chrA3.22257243--chrA3.23599041(BIN)
						chrA3.22213378	chrA3.22257243--chrA3.23599041(BIN)
						chrA3.22244299	chrA3.22257243--chrA3.23599041(BIN)
82.443		chrA3.22257243	chrA3.22257243	chrA3.22257243	chrA3.22257243
					chrA3.21527969
					chrA3.22055894
						chrA3.22266158	chrA3.22257243--chrA3.25600869(BIN)
						chrA3.22270943	chrA3.21244658--chrA3.22257243(BIN)
						chrA3.22311635	chrA3.22257243--chrA3.23599041(BIN)
						chrA3.22339768	chrA3.22257243--chrA3.23599041(BIN)
						chrA3.22447846	chrA3.18379868--chrA3.21589595(BIN)
						chrA3.22266158	chrA3.22257243--chrA3.25600869(BIN)
						chrA3.22270943	chrA3.21244658--chrA3.22257243(BIN)
						chrA3.22311635	chrA3.22257243--chrA3.23599041(BIN)
						chrA3.22339768	chrA3.22257243--chrA3.23599041(BIN)
						chrA3.22401590	chrA3.23599041--chrA3.25600869(BIN)
						chrA3.22447846	chrA3.18379868--chrA3.21589595(BIN)
						chrA3.22572737	chrA3.22257243--chrA3.25600869(BIN)
					chrA3.22641122
					chrA3.22633067
					chrA3.22543383
						chrA3.22774756	chrA3.22257243--chrA3.23599041(BIN)
						chrA3.22788237	chrA3.22641122--chrA3.25600869(BIN)
						chrA3.22774756	chrA3.22257243--chrA3.23599041(BIN)
						chrA3.22788237	chrA3.22641122--chrA3.25600869(BIN)
						chrA3.22851614	chrA3.22257243--chrA3.23599041(BIN)
						chrA3.22910303	chrA3.22257243--chrA3.23599041(BIN)
						chrA3.22923142	chrA3.23599041--chrA3.25600869(BIN)
						chrA3.22958833	chrA3.22641122--chrA3.25600869(BIN)
						chrA3.22990760	chrA3.22257243--chrA3.25600869(BIN)
						chrA3.23069792	chrA3.22641122--chrA3.26224152(BIN)
						chrA3.23179899	chrA3.22257243--chrA3.25600869(BIN)
						chrA3.23254031	chrA3.22257243--chrA3.25600869(BIN)
						chrA3.23318123	chrA3.23599041--chrA3.25600869(BIN)
						chrA3.23364706	chrA3.22257243--chrA3.25600869(BIN)
						chrA3.23398075	chrA3.22257243--chrA3.25600869(BIN)
						chrA3.23474054	chrA3.22641122--chrA3.25600869(BIN)
						chrA3.23544127	chrA3.22257243--chrA3.25600869(BIN)
84.481		chrA3.23599041	chrA3.23599041	chrA3.23599041	chrA3.23599041
						chrA3.23665189	chrA3.22257243--chrA3.25600869(BIN)
						chrA3.23743395	chrA3.22641122--chrA3.25600869(BIN)
						chrA3.23762776	chrA3.22257243--chrA3.23599041(BIN)
						chrA3.23847215	chrA3.22257243--chrA3.25600869(BIN)
						chrA3.23872138	chrA3.22257243--chrA3.25600869(BIN)
						chrA3.23946370	chrA3.18192625--chrA3.30813346(BIN)
						chrA3.23976769	chrA3.22257243--chrA3.26144328(BIN)
						chrA3.24058028	chrA3.22257243--chrA3.25600869(BIN)
						chrA3.24083353	chrA3.22257243--chrA3.25600869(BIN)
						chrA3.24114363	chrA3.22257243--chrA3.25600869(BIN)
						chrA3.24175347	chrA3.22257243--chrA3.25600869(BIN)
						chrA3.24230350	chrA3.22257243--chrA3.25600869(BIN)
						chrA3.24264138	chrA3.22257243--chrA3.25600869(BIN)
						chrA3.24337919	chrA3.22257243--chrA3.25600869(BIN)
						chrA3.24360596	chrA3.22257243--chrA3.25600869(BIN)
						chrA3.24421353	chrA3.22257243--chrA3.25600869(BIN)
						chrA3.24523773	chrA3.22257243--chrA3.25600869(BIN)
						chrA3.24555236	chrA3.22257243--chrA3.25600869(BIN)
						chrA3.24597873	chrA3.22257243--chrA3.25600869(BIN)
						chrA3.24718071	chrA3.22257243--chrA3.25600869(BIN)
						chrA3.24737749	chrA3.22257243--chrA3.25600869(BIN)
						chrA3.24782415	chrA3.22257243--chrA3.27491903(BIN)
						chrA3.24819791	chrA3.22641122--chrA3.25600869(BIN)
						chrA3.24844265	chrA3.22641122--chrA3.25600869(BIN)
						chrA3.24874819	chrA3.22641122--chrA3.25600869(BIN)
						chrA3.24918264	chrA3.22641122--chrA3.25600869(BIN)
						chrA3.24938183	chrA3.22641122--chrA3.25600869(BIN)
						chrA3.24973120	chrA3.21862258--chrA3.30813346(BIN)
						chrA3.25009274	chrA3.22641122--chrA3.25600869(BIN)
						chrA3.25046051	chrA3.22641122--chrA3.25600869(BIN)
						chrA3.25071461	chrA3.22641122--chrA3.25600869(BIN)
						chrA3.25099891	chrA3.22641122--chrA3.25600869(BIN)
						chrA3.25149008	chrA3.22257243--chrA3.25600869(BIN)
						chrA3.25177151	chrA3.22641122--chrA3.25600869(BIN)
						chrA3.25260505	chrA3.22641122--chrA3.25600869(BIN)
						chrA3.25364155	chrA3.22641122--chrA3.25600869(BIN)
						chrA3.25383665	chrA3.22641122--chrA3.25600869(BIN)
						chrA3.25522953	chrA3.22641122--chrA3.25600869(BIN)
84.864				chrA3.25558641	chrA3.25558641
84.864			chrA3.25600869	chrA3.25600869	chrA3.25600869
					chrA3.23570536
					chrA3.25121733
					chrA3.25735580
						chrA3.25809331	chrA3.22257243--chrA3.25832877(BIN)
85.291			chrA3.25832877	chrA3.25832877	chrA3.25832877
	chrA3.25693632				chrA3.25693632
						chrA3.25878791	chrA3.25558641--chrA3.25832877(BIN)
						chrA3.25898491	chrA3.25558641--chrA3.26036356(BIN)
						chrA3.25933839	chrA3.25558641--chrA3.26036356(BIN)
						chrA3.26002346	chrA3.25832877--chrA3.26036356(BIN)
						chrA3.26030056	chrA3.25558641--chrA3.26224152(BIN)
85.903		chrA3.26036356	chrA3.26036356	chrA3.26036356	chrA3.26036356
						chrA3.26094552	chrA3.23632195--chrA3.27491903(BIN)
						chrA3.26116405	chrA3.23632195--chrA3.27689157(BIN)
86.092	chrA3.26144328	chrA3.26144328	chrA3.26144328	chrA3.26144328	chrA3.26144328
						chrA3.26204564	chrA3.25558641--chrA3.26224152(BIN)
86.283		chrA3.26224152	chrA3.26224152	chrA3.26224152	chrA3.26224152
						chrA3.26260470	chrA3.25832877--chrA3.26224152(BIN)
						chrA3.26265508	chrA3.26036356--chrA3.26224152(BIN)
						chrA3.26350427	chrA3.26036356--chrA3.26224152(BIN)
						chrA3.26413798	chrA3.22641122--chrA3.26224152(BIN)
						chrA3.26444983	chrA3.26144328--chrA3.26808472(BIN)
						chrA3.26482170	chrA3.25558641--chrA3.26224152(BIN)
						chrA3.26533145	chrA3.25832877--chrA3.26224152(BIN)
						chrA3.26593271	chrA3.26036356--chrA3.30813346(BIN)
						chrA3.26614179	chrA3.22641122--chrA3.26224152(BIN)
						chrA3.26665010	chrA3.25832877--chrA3.26224152(BIN)
						chrA3.26708046	chrA3.26144328--chrA3.26224152(BIN)
						chrA3.26735585	chrA3.25832877--chrA3.26224152(BIN)
						chrA3.26786261	chrA3.26144328--chrA3.26224152(BIN)
					chrA3.26855524
86.94		chrA3.26808472	chrA3.26808472	chrA3.26808472	chrA3.26808472
						chrA3.26975701	chrA3.26224152--chrA3.26808472(BIN)
						chrA3.26999644	chrA3.26224152--chrA3.27491903(BIN)
88.13		chrA3.27021601	chrA3.27021601	chrA3.27021601	chrA3.27021601
						chrA3.27074789	chrA3.26224152--chrA3.26808472(BIN)
						chrA3.27105755	chrA3.26224152--chrA3.27021601(BIN)
						chrA3.27127024	chrA3.26224152--chrA3.27491903(BIN)
						chrA3.27212906	chrA3.26224152--chrA3.26808472(BIN)
						chrA3.27226211	chrA3.26144328--chrA3.27021601(BIN)
						chrA3.27249839	chrA3.26224152--chrA3.27491903(BIN)
						chrA3.27294050	chrA3.26224152--chrA3.27491903(BIN)
						chrA3.27325810	chrA3.26224152--chrA3.27491903(BIN)
						chrA3.27370561	chrA3.22257243--chrA3.30813346(BIN)
						chrA3.27407246	chrA3.26808472--chrA3.27021601(BIN)
88.628		chrA3.27491903	chrA3.27491903	chrA3.27491903	chrA3.27491903
						chrA3.27543032	chrA3.26808472--chrA3.27491903(BIN)
						chrA3.27560919	chrA3.26808472--chrA3.27491903(BIN)
						chrA3.27586935	chrA3.26808472--chrA3.27491903(BIN)
89.132		chrA3.27689157	chrA3.27689157	chrA3.27689157	chrA3.27689157
					chrA3.27464632
						chrA3.27781593	chrA3.27021601--chrA3.27689157(BIN)
						chrA3.27807823	chrA3.27021601--chrA3.27689157(BIN)
90.847		chrA3.27847526	chrA3.27847526	chrA3.27847526	chrA3.27847526
						chrA3.27889107	chrA3.27021601--chrA3.27689157(BIN)
92.297		chrA3.27961808	chrA3.27961808	chrA3.27961808	chrA3.27961808
						chrA3.28043631	chrA3.29220431--chrA3.29851605(BIN)
						chrA3.28366424	chrA3.28001878--chrA3.39200114(BIN)
						chrA3.28470205	chrA3.28001878--chrA3.39200114(BIN)
						chrA3.28512192	chrA3.29220431--chrA3.29851605(BIN)
						chrA3.28600256	chrA3.29220431--chrA3.29851605(BIN)
						chrA3.28674809	chrA3.29220431--chrA3.29851605(BIN)
						chrA3.28846345	chrA3.30020734--chrA3.30813346(BIN)
						chrA3.28914941	chrA3.18192625--chrA3.39200114(BIN)
						chrA3.29252567	chrA3.29851605--chrA3.30195516(BIN)
						chrA3.29315719	chrA3.28001878--chrA3.39200114(BIN)
						chrA3.29459476	chrA3.29851605--chrA3.30269711(BIN)
						chrA3.29503715	chrA3.29220431--chrA3.30269711(BIN)
						chrA3.29539907	chrA3.29220431--chrA3.30269711(BIN)
						chrA3.29610649	chrA3.30020734--chrA3.30269711(BIN)
						chrA3.29733011	chrA3.29927493--chrA3.30195516(BIN)
						chrA3.29886828	chrA3.30195516--chrA3.30700110(BIN)
						chrA3.30057333	chrA3.27689157--chrA3.30813346(BIN)
						chrA3.30094350	chrA3.30020734--chrA3.30700110(BIN)
						chrA3.30170224	chrA3.27961808--chrA3.30813346(BIN)
						chrA3.30232660	chrA3.30700110--chrA3.30813346(BIN)
						chrA3.30458307	chrA3.27021601--chrA3.30813346(BIN)
						chrA3.30519865	chrA3.27689157--chrA3.30813346(BIN)
						chrA3.30545887	chrA3.27847526--chrA3.30813346(BIN)
						chrA3.30562710	chrA3.27689157--chrA3.27961808(BIN)
						chrA3.30586923	chrA3.27491903--chrA3.30813346(BIN)
						chrA3.30658531	chrA3.27689157--chrA3.30813346(BIN)
						chrA3.30753889	chrA3.27689157--chrA3.27961808(BIN)
						chrA3.30784375	chrA3.27689157--chrA3.27961808(BIN)
94.15				chrA3.30813346	chrA3.30813346
94.15		chrA3.30700110	chrA3.30700110	chrA3.30700110	chrA3.30700110
95.078	chrA3.30601258	chrA3.30601258	chrA3.30601258	chrA3.30601258	chrA3.30601258
97.179				chrA3.30269711	chrA3.30269711
99.385	chrA3.30195516	chrA3.30195516	chrA3.30195516	chrA3.30195516	chrA3.30195516
100.346		chrA3.30020734	chrA3.30020734	chrA3.30020734	chrA3.30020734
100.759	chrA3.29927493	chrA3.29927493	chrA3.29927493	chrA3.29927493	chrA3.29927493
					chrA3.29668112
101.309			chrA3.29851605	chrA3.29851605	chrA3.29851605
						chrA3.30846401	chrA3.28001878--chrA3.39200114(BIN)
						chrA3.31032202	chrA3.29022052--chrA3.29398772(BIN)
						chrA3.31142138	chrA3.29022052--chrA3.29398772(BIN)
						chrA3.31287536	chrA3.29022052--chrA3.29851605(BIN)
						chrA3.31412397	chrA3.29022052--chrA3.29398772(BIN)
						chrA3.31467747	chrA3.28312315--chrA3.29398772(BIN)
						chrA3.31576280	chrA3.30700110--chrA3.30813346(BIN)
						chrA3.31669490	chrA3.18379868--chrA3.39200114(BIN)
						chrA3.31742398	chrA3.28784097--chrA3.29398772(BIN)
						chrA3.31772914	chrA3.28312315--chrA3.29398772(BIN)
						chrA3.31852145	chrA3.28001878--chrA3.39200114(BIN)
						chrA3.31938848	chrA3.28001878--chrA3.29398772(BIN)
						chrA3.32003724	chrA3.28784097--chrA3.29398772(BIN)
						chrA3.32018440	chrA3.28001878--chrA3.31112124(BIN)
						chrA3.32098301	chrA3.28001878--chrA3.39200114(BIN)
						chrA3.32134622	chrA3.28001878--chrA3.39200114(BIN)
						chrA3.32200621	chrA3.28312315--chrA3.29398772(BIN)
						chrA3.32242628	chrA3.28312315--chrA3.28784097(BIN)
						chrA3.32265497	chrA3.28312315--chrA3.28784097(BIN)
						chrA3.32374212	chrA3.28312315--chrA3.28784097(BIN)
						chrA3.32447113	chrA3.28312315--chrA3.28784097(BIN)
						chrA3.32497225	chrA3.18192625--chrA3.39200114(BIN)
						chrA3.32510493	chrA3.28001878--chrA3.29398772(BIN)
						chrA3.32603491	chrA3.28312315--chrA3.28784097(BIN)
						chrA3.32650195	chrA3.28312315--chrA3.28784097(BIN)
						chrA3.32674102	chrA3.28001878--chrA3.28784097(BIN)
						chrA3.32693310	chrA3.28001878--chrA3.28784097(BIN)
						chrA3.32759395	chrA3.28001878--chrA3.31112124(BIN)
						chrA3.32818933	chrA3.28001878--chrA3.29398772(BIN)
						chrA3.32849643	chrA3.28001878--chrA3.28784097(BIN)
						chrA3.32907663	chrA3.28001878--chrA3.28784097(BIN)
						chrA3.32929930	chrA3.18379868--chrA3.30813346(BIN)
						chrA3.32957523	chrA3.28001878--chrA3.28784097(BIN)
						chrA3.32988185	chrA3.28001878--chrA3.28784097(BIN)
						chrA3.33031882	chrA3.28001878--chrA3.28784097(BIN)
						chrA3.33113589	chrA3.28001878--chrA3.31974479(BIN)
						chrA3.33166404	chrA3.28001878--chrA3.31974479(BIN)
						chrA3.33211780	chrA3.28001878--chrA3.39200114(BIN)
						chrA3.33277793	chrA3.28001878--chrA3.31112124(BIN)
						chrA3.33320060	chrA3.28001878--chrA3.31112124(BIN)
						chrA3.33343994	chrA3.28001878--chrA3.31974479(BIN)
						chrA3.33420790	chrA3.28001878--chrA3.39200114(BIN)
						chrA3.33474543	chrA3.28001878--chrA3.29398772(BIN)
						chrA3.33527860	chrA3.28001878--chrA3.28784097(BIN)
						chrA3.33556420	chrA3.28001878--chrA3.31974479(BIN)
						chrA3.33577838	chrA3.28001878--chrA3.31112124(BIN)
						chrA3.33638953	chrA3.31112124--chrA3.31974479(BIN)
						chrA3.33688798	chrA3.28001878--chrA3.39200114(BIN)
						chrA3.33707285	chrA3.18192625--chrA3.39200114(BIN)
						chrA3.33727774	chrA3.28001878--chrA3.39200114(BIN)
						chrA3.33753214	chrA3.28001878--chrA3.31974479(BIN)
						chrA3.33955106	chrA3.31974479--chrA3.32299157(BIN)
						chrA3.33994326	chrA3.28001878--chrA3.28784097(BIN)
					chrA3.34009712
103.45	chrA3.29788913	chrA3.29788913	chrA3.29788913	chrA3.29788913	chrA3.29788913
					chrA3.29697174
104.416				chrA3.29398772	chrA3.29398772
104.416	chrA3.29220431	chrA3.29220431	chrA3.29220431	chrA3.29220431	chrA3.29220431
105.155	chrA3.28784097			chrA3.28784097	chrA3.28784097
					chrA3.29077835
					chrA3.28949222
106.088				chrA3.28312315	chrA3.28312315
107.257	chrA3.28001878	chrA3.28001878	chrA3.28001878	chrA3.28001878	chrA3.28001878
107.582	chrA3.30946255	chrA3.30946255	chrA3.30946255	chrA3.30946255	chrA3.30946255
					chrA3.31055730
108.303		chrA3.31112124	chrA3.31112124	chrA3.31112124	chrA3.31112124
108.82		chrA3.31974479	chrA3.31974479	chrA3.31974479	chrA3.31974479
	chrA3.31721171				chrA3.31721171
					chrA3.32548607
108.991	chrA3.32299157	chrA3.32299157	chrA3.32299157	chrA3.32299157	chrA3.32299157
109.138				chrA3.32153369	chrA3.32153369
					chrA3.31499241
109.571		chrA3.33109428	chrA3.33109428	chrA3.33109428	chrA3.33109428
109.571				chrA3.33066438	chrA3.33066438
109.571				chrA3.33224255	chrA3.33224255
						chrA3.34044769	chrA3.28001878--chrA3.39200114(BIN)
						chrA3.34058910	chrA3.31974479--chrA3.32299157(BIN)
						chrA3.34091748	chrA3.32153369--chrA3.39200114(BIN)
						chrA3.34150529	chrA3.31974479--chrA3.32299157(BIN)
					chrA3.34178322
109.875		chrA3.33620409	chrA3.33620409	chrA3.33620409	chrA3.33620409
						chrA3.34229499	chrA3.28001878--chrA3.28784097(BIN)
110.022				chrA3.34295855	chrA3.34295855
					chrA3.33911735
						chrA3.34353819	chrA3.33620409--chrA3.39200114(BIN)
						chrA3.34398570	chrA3.32153369--chrA3.33109428(BIN)
110.643			chrA3.34478257	chrA3.34478257	chrA3.34478257
					chrA3.34407553
						chrA3.34510163	chrA3.32153369--chrA3.33620409(BIN)
						chrA3.34518851	chrA3.33224255--chrA3.39200114(BIN)
						chrA3.34543644	chrA3.32153369--chrA3.33620409(BIN)
						chrA3.34614419	chrA3.32153369--chrA3.33109428(BIN)
						chrA3.34704955	chrA3.31974479--chrA3.32299157(BIN)
						chrA3.34735293	chrA3.32153369--chrA3.33109428(BIN)
						chrA3.34754076	chrA3.32153369--chrA3.33620409(BIN)
						chrA3.34795487	chrA3.33620409--chrA3.39200114(BIN)
						chrA3.34833752	chrA3.32153369--chrA3.39200114(BIN)
						chrA3.34853962	chrA3.32153369--chrA3.39200114(BIN)
						chrA3.34884605	chrA3.33620409--chrA3.39200114(BIN)
						chrA3.34948755	chrA3.32153369--chrA3.33109428(BIN)
						chrA3.34955939	chrA3.32153369--chrA3.33620409(BIN)
						chrA3.34988708	chrA3.32153369--chrA3.39200114(BIN)
						chrA3.35007316	chrA3.32153369--chrA3.33620409(BIN)
						chrA3.35032757	chrA3.33224255--chrA3.39200114(BIN)
						chrA3.35067691	chrA3.33224255--chrA3.39200114(BIN)
						chrA3.35116461	chrA3.32153369--chrA3.39200114(BIN)
						chrA3.35145054	chrA3.33224255--chrA3.39200114(BIN)
						chrA3.35184918	chrA3.32153369--chrA3.33109428(BIN)
						chrA3.35205440	chrA3.33224255--chrA3.39200114(BIN)
						chrA3.35213846	chrA3.30946255--chrA3.33109428(BIN)
						chrA3.35271872	chrA3.32153369--chrA3.39200114(BIN)
						chrA3.35296358	chrA3.32153369--chrA3.39200114(BIN)
						chrA3.35338295	chrA3.32153369--chrA3.33109428(BIN)
						chrA3.35381655	chrA3.32153369--chrA3.33109428(BIN)
						chrA3.35406319	chrA3.33790821--chrA3.39200114(BIN)
						chrA3.35436445	chrA3.33109428--chrA3.39200114(BIN)
						chrA3.35481827	chrA3.28001878--chrA3.39200114(BIN)
						chrA3.35548187	chrA3.28001878--chrA3.39200114(BIN)
						chrA3.35572166	chrA3.32153369--chrA3.39200114(BIN)
111.092				chrA3.35603897	chrA3.35603897
						chrA3.35644324	chrA3.32153369--chrA3.39200114(BIN)
						chrA3.35689492	chrA3.32153369--chrA3.39200114(BIN)
						chrA3.35708765	chrA3.32153369--chrA3.33620409(BIN)
						chrA3.35771652	chrA3.32153369--chrA3.39200114(BIN)
						chrA3.35821508	chrA3.32153369--chrA3.39200114(BIN)
						chrA3.35847026	chrA3.32153369--chrA3.39200114(BIN)
						chrA3.36005528	chrA3.32153369--chrA3.39200114(BIN)
						chrA3.36030066	chrA3.32153369--chrA3.39200114(BIN)
						chrA3.36085776	chrA3.32153369--chrA3.39200114(BIN)
						chrA3.36142076	chrA3.28001878--chrA3.39200114(BIN)
111.593			chrA3.36208047	chrA3.36208047	chrA3.36208047
						chrA3.36247709	chrA3.32153369--chrA3.39200114(BIN)
						chrA3.36271923	chrA3.32153369--chrA3.39200114(BIN)
						chrA3.36291098	chrA3.33224255--chrA3.39200114(BIN)
112.095		chrA3.36315761	chrA3.36315761	chrA3.36315761	chrA3.36315761
						chrA3.36374458	chrA3.32153369--chrA3.33620409(BIN)
						chrA3.36419868	chrA3.28001878--chrA3.39200114(BIN)
						chrA3.36425642	chrA3.33224255--chrA3.39200114(BIN)
						chrA3.36483927	chrA3.18192625--chrA3.39200114(BIN)
						chrA3.36513529	chrA3.33224255--chrA3.39200114(BIN)
						chrA3.36531349	chrA3.27847526--chrA3.39200114(BIN)
						chrA3.36562624	chrA3.33224255--chrA3.39200114(BIN)
						chrA3.36599572	chrA3.32153369--chrA3.39200114(BIN)
						chrA3.36617719	chrA3.33224255--chrA3.39200114(BIN)
						chrA3.36670431	chrA3.32153369--chrA3.39200114(BIN)
						chrA3.36705036	chrA3.33224255--chrA3.39200114(BIN)
						chrA3.36737163	chrA3.33224255--chrA3.39200114(BIN)
						chrA3.36774986	chrA3.28001878--chrA3.39200114(BIN)
						chrA3.36808477	chrA3.33224255--chrA3.39200114(BIN)
						chrA3.36846714	chrA3.33224255--chrA3.39200114(BIN)
						chrA3.36878661	chrA3.36808477--chrA3.40868160(BIN)
						chrA3.36878661	chrA3.36808477--chrA3.40868160(BIN)
					chrA3.36898196
						chrA3.36924188	chrA3.36774986--chrA3.59740406(BIN)
						chrA3.36983164	chrA3.37967467--chrA3.41262960(BIN)
						chrA3.36924188	chrA3.36774986--chrA3.59740406(BIN)
						chrA3.36983164	chrA3.37967467--chrA3.41262960(BIN)
					chrA3.37015411
						chrA3.37033956	chrA3.36808477--chrA3.37967467(BIN)
						chrA3.37101370	chrA3.37967467--chrA3.40868160(BIN)
						chrA3.37137149	chrA3.36808477--chrA3.37967467(BIN)
						chrA3.37154093	chrA3.37967467--chrA3.40868160(BIN)
						chrA3.37172667	chrA3.36808477--chrA3.41608070(BIN)
						chrA3.37216562	chrA3.37967467--chrA3.40868160(BIN)
						chrA3.37242660	chrA3.36808477--chrA3.40868160(BIN)
						chrA3.37262918	chrA3.36846714--chrA3.37967467(BIN)
						chrA3.37282259	chrA3.36808477--chrA3.37967467(BIN)
						chrA3.37306458	chrA3.36808477--chrA3.40868160(BIN)
						chrA3.37354868	chrA3.36808477--chrA3.40868160(BIN)
						chrA3.37382407	chrA3.36808477--chrA3.40868160(BIN)
						chrA3.37426023	chrA3.36808477--chrA3.37967467(BIN)
						chrA3.37464474	chrA3.36808477--chrA3.40868160(BIN)
						chrA3.37513516	chrA3.36808477--chrA3.37967467(BIN)
						chrA3.37565497	chrA3.36808477--chrA3.40868160(BIN)
						chrA3.37598491	chrA3.36808477--chrA3.40868160(BIN)
						chrA3.37616903	chrA3.37967467--chrA3.40868160(BIN)
						chrA3.37033956	chrA3.36808477--chrA3.37967467(BIN)
						chrA3.37101370	chrA3.37967467--chrA3.40868160(BIN)
						chrA3.37137149	chrA3.36808477--chrA3.37967467(BIN)
						chrA3.37154093	chrA3.37967467--chrA3.40868160(BIN)
						chrA3.37172667	chrA3.36808477--chrA3.41608070(BIN)
						chrA3.37216562	chrA3.37967467--chrA3.40868160(BIN)
						chrA3.37242660	chrA3.36808477--chrA3.40868160(BIN)
						chrA3.37262918	chrA3.36846714--chrA3.37967467(BIN)
						chrA3.37282259	chrA3.36808477--chrA3.37967467(BIN)
						chrA3.37306458	chrA3.36808477--chrA3.40868160(BIN)
						chrA3.37354868	chrA3.36808477--chrA3.40868160(BIN)
						chrA3.37382407	chrA3.36808477--chrA3.40868160(BIN)
						chrA3.37426023	chrA3.36808477--chrA3.37967467(BIN)
						chrA3.37464474	chrA3.36808477--chrA3.40868160(BIN)
						chrA3.37513516	chrA3.36808477--chrA3.37967467(BIN)
						chrA3.37565497	chrA3.36808477--chrA3.40868160(BIN)
						chrA3.37598491	chrA3.36808477--chrA3.40868160(BIN)
						chrA3.37616903	chrA3.37967467--chrA3.40868160(BIN)
					chrA3.37635863
						chrA3.37648651	chrA3.36808477--chrA3.41460479(BIN)
						chrA3.37783484	chrA3.36808477--chrA3.40868160(BIN)
						chrA3.37819637	chrA3.37967467--chrA3.40868160(BIN)
						chrA3.37873811	chrA3.36808477--chrA3.40868160(BIN)
						chrA3.37899141	chrA3.36808477--chrA3.41262960(BIN)
						chrA3.37937086	chrA3.36808477--chrA3.40868160(BIN)
						chrA3.37967467	chrA3.33224255--chrA3.39200114(BIN)
						chrA3.38010878	chrA3.36808477--chrA3.37967467(BIN)
						chrA3.38069558	chrA3.37967467--chrA3.40868160(BIN)
						chrA3.38096956	chrA3.37967467--chrA3.40868160(BIN)
						chrA3.38130370	chrA3.36808477--chrA3.40868160(BIN)
						chrA3.38177187	chrA3.37967467--chrA3.39485811(BIN)
						chrA3.38212428	chrA3.36808477--chrA3.42450773(BIN)
						chrA3.38243916	chrA3.36808477--chrA3.37967467(BIN)
						chrA3.38266170	chrA3.36808477--chrA3.37967467(BIN)
						chrA3.38290179	chrA3.36808477--chrA3.39485811(BIN)
						chrA3.38316426	chrA3.36808477--chrA3.37967467(BIN)
						chrA3.38318750	chrA3.36808477--chrA3.40868160(BIN)
						chrA3.38346280	chrA3.37967467--chrA3.40868160(BIN)
						chrA3.38373328	chrA3.36808477--chrA3.41911115(BIN)
						chrA3.38400871	chrA3.36808477--chrA3.37967467(BIN)
						chrA3.38436379	chrA3.36808477--chrA3.37967467(BIN)
						chrA3.38463146	chrA3.37967467--chrA3.39485811(BIN)
						chrA3.38605180	chrA3.36774986--chrA3.59740406(BIN)
						chrA3.38620927	chrA3.36808477--chrA3.40868160(BIN)
						chrA3.38646460	chrA3.36808477--chrA3.39485811(BIN)
						chrA3.38677728	chrA3.36808477--chrA3.40868160(BIN)
						chrA3.38837454	chrA3.36808477--chrA3.41262960(BIN)
						chrA3.37648651	chrA3.36808477--chrA3.41460479(BIN)
						chrA3.37783484	chrA3.36808477--chrA3.40868160(BIN)
						chrA3.37819637	chrA3.37967467--chrA3.40868160(BIN)
						chrA3.37873811	chrA3.36808477--chrA3.40868160(BIN)
						chrA3.37899141	chrA3.36808477--chrA3.41262960(BIN)
						chrA3.37937086	chrA3.36808477--chrA3.40868160(BIN)
						chrA3.38010878	chrA3.36808477--chrA3.37967467(BIN)
						chrA3.38069558	chrA3.37967467--chrA3.40868160(BIN)
						chrA3.38096956	chrA3.37967467--chrA3.40868160(BIN)
						chrA3.38130370	chrA3.36808477--chrA3.40868160(BIN)
						chrA3.38177187	chrA3.37967467--chrA3.39485811(BIN)
						chrA3.38212428	chrA3.36808477--chrA3.42450773(BIN)
						chrA3.38243916	chrA3.36808477--chrA3.37967467(BIN)
						chrA3.38266170	chrA3.36808477--chrA3.37967467(BIN)
						chrA3.38290179	chrA3.36808477--chrA3.39485811(BIN)
						chrA3.38316426	chrA3.36808477--chrA3.37967467(BIN)
						chrA3.38318750	chrA3.36808477--chrA3.40868160(BIN)
						chrA3.38346280	chrA3.37967467--chrA3.40868160(BIN)
						chrA3.38373328	chrA3.36808477--chrA3.41911115(BIN)
						chrA3.38400871	chrA3.36808477--chrA3.37967467(BIN)
						chrA3.38436379	chrA3.36808477--chrA3.37967467(BIN)
						chrA3.38463146	chrA3.37967467--chrA3.39485811(BIN)
						chrA3.38605180	chrA3.36774986--chrA3.59740406(BIN)
						chrA3.38620927	chrA3.36808477--chrA3.40868160(BIN)
						chrA3.38646460	chrA3.36808477--chrA3.39485811(BIN)
						chrA3.38677728	chrA3.36808477--chrA3.40868160(BIN)
						chrA3.38697213	chrA3.36808477--chrA3.40868160(BIN)
						chrA3.38837454	chrA3.36808477--chrA3.41262960(BIN)
					chrA3.38859518
112.095			chrA3.38551472	chrA3.38551472	chrA3.38551472
112.095			chrA3.38592186	chrA3.38592186	chrA3.38592186
						chrA3.38910673	chrA3.36808477--chrA3.39485811(BIN)
						chrA3.38943678	chrA3.36808477--chrA3.40868160(BIN)
						chrA3.38978895	chrA3.36808477--chrA3.39485811(BIN)
						chrA3.39028567	chrA3.36808477--chrA3.41262960(BIN)
						chrA3.39068051	chrA3.36808477--chrA3.40868160(BIN)
						chrA3.39087421	chrA3.37967467--chrA3.41262960(BIN)
						chrA3.39123818	chrA3.36808477--chrA3.39485811(BIN)
						chrA3.39179716	chrA3.36808477--chrA3.41262960(BIN)
						chrA3.39274099	chrA3.36808477--chrA3.41262960(BIN)
						chrA3.39300120	chrA3.36808477--chrA3.39485811(BIN)
						chrA3.39386819	chrA3.36774986--chrA3.58742060(BIN)
						chrA3.39442735	chrA3.37967467--chrA3.39485811(BIN)
						chrA3.39485811	chrA3.33224255--chrA3.39200114(BIN)
						chrA3.39519479	chrA3.36774986--chrA3.59740406(BIN)
						chrA3.39541013	chrA3.36808477--chrA3.41262960(BIN)
						chrA3.39593480	chrA3.36808477--chrA3.41262960(BIN)
						chrA3.39650498	chrA3.36808477--chrA3.40868160(BIN)
						chrA3.39736038	chrA3.36808477--chrA3.40868160(BIN)
						chrA3.38910673	chrA3.36808477--chrA3.39485811(BIN)
						chrA3.38943678	chrA3.36808477--chrA3.40868160(BIN)
						chrA3.38978895	chrA3.36808477--chrA3.39485811(BIN)
						chrA3.39028567	chrA3.36808477--chrA3.41262960(BIN)
						chrA3.39068051	chrA3.36808477--chrA3.40868160(BIN)
						chrA3.39087421	chrA3.37967467--chrA3.41262960(BIN)
						chrA3.39123818	chrA3.36808477--chrA3.39485811(BIN)
						chrA3.39179716	chrA3.36808477--chrA3.41262960(BIN)
						chrA3.39274099	chrA3.36808477--chrA3.41262960(BIN)
						chrA3.39300120	chrA3.36808477--chrA3.39485811(BIN)
						chrA3.39386819	chrA3.36774986--chrA3.58742060(BIN)
						chrA3.39442735	chrA3.37967467--chrA3.39485811(BIN)
						chrA3.39519479	chrA3.36774986--chrA3.59740406(BIN)
						chrA3.39541013	chrA3.36808477--chrA3.41262960(BIN)
						chrA3.39593480	chrA3.36808477--chrA3.41262960(BIN)
						chrA3.39650498	chrA3.36808477--chrA3.40868160(BIN)
						chrA3.39736038	chrA3.36808477--chrA3.40868160(BIN)
112.277	chrA3.39786739	chrA3.39786739		chrA3.39786739	chrA3.39786739
						chrA3.39806995	chrA3.36808477--chrA3.39485811(BIN)
						chrA3.39867024	chrA3.37967467--chrA3.39485811(BIN)
						chrA3.39892889	chrA3.37967467--chrA3.40868160(BIN)
						chrA3.39925634	chrA3.37967467--chrA3.39485811(BIN)
						chrA3.39952146	chrA3.36808477--chrA3.40868160(BIN)
						chrA3.39978698	chrA3.36808477--chrA3.37967467(BIN)
						chrA3.40013342	chrA3.36774986--chrA3.59740406(BIN)
						chrA3.40056514	chrA3.37967467--chrA3.39485811(BIN)
						chrA3.40109925	chrA3.37967467--chrA3.39485811(BIN)
						chrA3.40117657	chrA3.37967467--chrA3.39485811(BIN)
						chrA3.40131990	chrA3.37967467--chrA3.39485811(BIN)
						chrA3.40191270	chrA3.37967467--chrA3.40868160(BIN)
						chrA3.40280598	chrA3.36808477--chrA3.37967467(BIN)
						chrA3.40340407	chrA3.36808477--chrA3.40868160(BIN)
						chrA3.39806995	chrA3.36808477--chrA3.39485811(BIN)
						chrA3.39867024	chrA3.37967467--chrA3.39485811(BIN)
						chrA3.39892889	chrA3.37967467--chrA3.40868160(BIN)
						chrA3.39925634	chrA3.37967467--chrA3.39485811(BIN)
						chrA3.39952146	chrA3.36808477--chrA3.40868160(BIN)
						chrA3.39978698	chrA3.36808477--chrA3.37967467(BIN)
						chrA3.40013342	chrA3.36774986--chrA3.59740406(BIN)
						chrA3.40056514	chrA3.37967467--chrA3.39485811(BIN)
						chrA3.40109925	chrA3.37967467--chrA3.39485811(BIN)
						chrA3.40117657	chrA3.37967467--chrA3.39485811(BIN)
						chrA3.40131990	chrA3.37967467--chrA3.39485811(BIN)
						chrA3.40191270	chrA3.37967467--chrA3.40868160(BIN)
						chrA3.40280598	chrA3.36808477--chrA3.37967467(BIN)
						chrA3.40340407	chrA3.36808477--chrA3.40868160(BIN)
					chrA3.40375474
						chrA3.40421576	chrA3.36808477--chrA3.37967467(BIN)
						chrA3.40484164	chrA3.36808477--chrA3.40868160(BIN)
						chrA3.40516688	chrA3.37967467--chrA3.39485811(BIN)
						chrA3.40564640	chrA3.37967467--chrA3.40868160(BIN)
						chrA3.40618551	chrA3.36808477--chrA3.39485811(BIN)
						chrA3.40654724	chrA3.36808477--chrA3.37967467(BIN)
						chrA3.40421576	chrA3.36808477--chrA3.37967467(BIN)
						chrA3.40484164	chrA3.36808477--chrA3.40868160(BIN)
						chrA3.40516688	chrA3.37967467--chrA3.39485811(BIN)
						chrA3.40564640	chrA3.37967467--chrA3.40868160(BIN)
						chrA3.40618551	chrA3.36808477--chrA3.39485811(BIN)
						chrA3.40654724	chrA3.36808477--chrA3.37967467(BIN)
						chrA3.40728096	chrA3.41236551--chrA3.41460479(BIN)
						chrA3.40734924	chrA3.36808477--chrA3.37967467(BIN)
						chrA3.40756708	chrA3.36808477--chrA3.41460479(BIN)
113.191			chrA3.40868160	chrA3.40868160	chrA3.40868160
						chrA3.40890038	chrA3.40868160--chrA3.40960516(BIN)
						chrA3.40912747	chrA3.36808477--chrA3.37967467(BIN)
						chrA3.40933692	chrA3.36808477--chrA3.40868160(BIN)
113.378	chrA3.40960516	chrA3.40960516	chrA3.40960516	chrA3.40960516	chrA3.40960516
						chrA3.41043402	chrA3.40868160--chrA3.41262960(BIN)
						chrA3.41091085	chrA3.40960516--chrA3.41262960(BIN)
						chrA3.41183189	chrA3.36774986--chrA3.45958493(BIN)
113.378			chrA3.41262960	chrA3.41262960	chrA3.41262960
114.089				chrA3.41236551	chrA3.41236551
						chrA3.41310059	chrA3.37967467--chrA3.42007271(BIN)
						chrA3.41350259	chrA3.40960516--chrA3.41262960(BIN)
						chrA3.41352896	chrA3.36808477--chrA3.42450773(BIN)
115.412		chrA3.41389374	chrA3.41389374	chrA3.41389374	chrA3.41389374
115.412			chrA3.41433638	chrA3.41433638	chrA3.41433638
115.412			chrA3.41460479	chrA3.41460479	chrA3.41460479
						chrA3.41536513	chrA3.41236551--chrA3.41262960(BIN)
115.605			chrA3.41608070	chrA3.41608070	chrA3.41608070
115.605	chrA3.41635258		chrA3.41635258	chrA3.41635258	chrA3.41635258
						chrA3.41663597	chrA3.41608070--chrA3.41635258(BIN)
						chrA3.41670599	chrA3.41433638--chrA3.41911115(BIN)
						chrA3.41728296	chrA3.41433638--chrA3.41911115(BIN)
						chrA3.41774977	chrA3.41433638--chrA3.41608070(BIN)
						chrA3.41804680	chrA3.41608070--chrA3.42007271(BIN)
115.775			chrA3.41826769	chrA3.41826769	chrA3.41826769
116.072			chrA3.41911115	chrA3.41911115	chrA3.41911115
						chrA3.41966223	chrA3.41608070--chrA3.41911115(BIN)
116.286	chrA3.42007271	chrA3.42007271	chrA3.42007271	chrA3.42007271	chrA3.42007271
						chrA3.42082428	chrA3.41236551--chrA3.41911115(BIN)
						chrA3.42125179	chrA3.41236551--chrA3.44071819(BIN)
						chrA3.42193264	chrA3.41236551--chrA3.44071819(BIN)
						chrA3.42278224	chrA3.41826769--chrA3.42007271(BIN)
116.777	chrA3.42300272	chrA3.42300272	chrA3.42300272	chrA3.42300272	chrA3.42300272
						chrA3.42334047	chrA3.36774986--chrA3.57289277(BIN)
						chrA3.42373846	chrA3.41826769--chrA3.42007271(BIN)
						chrA3.42408870	chrA3.41635258--chrA3.42007271(BIN)
116.777		chrA3.42450773	chrA3.42450773	chrA3.42450773	chrA3.42450773
						chrA3.42508313	chrA3.36808477--chrA3.42450773(BIN)
						chrA3.42583463	chrA3.42007271--chrA3.42300272(BIN)
						chrA3.42602193	chrA3.42007271--chrA3.42300272(BIN)
						chrA3.42638053	chrA3.41608070--chrA3.42007271(BIN)
						chrA3.42703432	chrA3.42300272--chrA3.42758625(BIN)
117.921		chrA3.42758625	chrA3.42758625	chrA3.42758625	chrA3.42758625
						chrA3.42790344	chrA3.41911115--chrA3.42300272(BIN)
						chrA3.42871548	chrA3.42007271--chrA3.42300272(BIN)
						chrA3.42876756	chrA3.42007271--chrA3.42917325(BIN)
117.921			chrA3.42917325	chrA3.42917325	chrA3.42917325
					chrA3.41709032
						chrA3.42946627	chrA3.42007271--chrA3.42450773(BIN)
						chrA3.42988989	chrA3.42007271--chrA3.42917325(BIN)
						chrA3.43021294	chrA3.41236551--chrA3.42917325(BIN)
119.367				chrA3.43061233	chrA3.43061233
						chrA3.43084025	chrA3.42758625--chrA3.42917325(BIN)
						chrA3.43106572	chrA3.41236551--chrA3.42917325(BIN)
						chrA3.43322870	chrA3.42300272--chrA3.44071819(BIN)
						chrA3.43409100	chrA3.42758625--chrA3.44071819(BIN)
						chrA3.43469408	chrA3.42300272--chrA3.42917325(BIN)
						chrA3.43545722	chrA3.42758625--chrA3.44071819(BIN)
						chrA3.43577978	chrA3.42300272--chrA3.42917325(BIN)
						chrA3.43593448	chrA3.36774986--chrA3.48325518(BIN)
						chrA3.43645325	chrA3.42758625--chrA3.44071819(BIN)
						chrA3.43671682	chrA3.42758625--chrA3.44071819(BIN)
						chrA3.43695263	chrA3.36774986--chrA3.46110592(BIN)
						chrA3.43740479	chrA3.42758625--chrA3.44071819(BIN)
						chrA3.43773826	chrA3.42758625--chrA3.44071819(BIN)
						chrA3.43817809	chrA3.42450773--chrA3.44071819(BIN)
	chrA3.43821350				chrA3.43821350
119.831				chrA3.43432101	chrA3.43432101
						chrA3.43847497	chrA3.42300272--chrA3.44071819(BIN)
						chrA3.43875863	chrA3.42007271--chrA3.42917325(BIN)
						chrA3.43893276	chrA3.36774986--chrA3.48325518(BIN)
119.831				chrA3.43932450	chrA3.43932450
					chrA3.43264030
						chrA3.43967843	chrA3.42758625--chrA3.44071819(BIN)
						chrA3.44126884	chrA3.43061233--chrA3.44071819(BIN)
						chrA3.44199967	chrA3.42300272--chrA3.44071819(BIN)
120.012	chrA3.44229965			chrA3.44229965	chrA3.44229965
						chrA3.44282768	chrA3.36774986--chrA3.46110592(BIN)
						chrA3.44309633	chrA3.43061233--chrA3.44071819(BIN)
						chrA3.44402863	chrA3.36774986--chrA3.56332351(BIN)
						chrA3.44440126	chrA3.36774986--chrA3.46110592(BIN)
120.012				chrA3.44482979	chrA3.44482979
						chrA3.44520769	chrA3.36774986--chrA3.46110592(BIN)
						chrA3.44605476	chrA3.36774986--chrA3.48279175(BIN)
						chrA3.44613829	chrA3.36774986--chrA3.46110592(BIN)
120.271		chrA3.44656316	chrA3.44656316	chrA3.44656316	chrA3.44656316
						chrA3.44664231	chrA3.41709032--chrA3.44656316(BIN)
						chrA3.44712319	chrA3.36774986--chrA3.46110592(BIN)
						chrA3.44735360	chrA3.41709032--chrA3.44656316(BIN)
						chrA3.44762528	chrA3.36774986--chrA3.46110592(BIN)
						chrA3.44792505	chrA3.41709032--chrA3.45294578(BIN)
						chrA3.44818925	chrA3.36774986--chrA3.48325518(BIN)
						chrA3.44878249	chrA3.41709032--chrA3.44656316(BIN)
120.529			chrA3.44919580	chrA3.44919580	chrA3.44919580
						chrA3.44952922	chrA3.41709032--chrA3.44656316(BIN)
						chrA3.44987782	chrA3.36774986--chrA3.56332351(BIN)
						chrA3.45007666	chrA3.41709032--chrA3.44656316(BIN)
120.529			chrA3.45029014	chrA3.45029014	chrA3.45029014
						chrA3.45067039	chrA3.41709032--chrA3.44656316(BIN)
						chrA3.45095234	chrA3.48279175--chrA3.55281067(BIN)
						chrA3.45114522	chrA3.41709032--chrA3.44656316(BIN)
						chrA3.45148448	chrA3.36774986--chrA3.45958493(BIN)
						chrA3.45235621	chrA3.41709032--chrA3.44656316(BIN)
						chrA3.45262938	chrA3.36774986--chrA3.45958493(BIN)
120.529			chrA3.45294578	chrA3.45294578	chrA3.45294578
						chrA3.45331063	chrA3.41709032--chrA3.45029014(BIN)
						chrA3.45398781	chrA3.41709032--chrA3.45958493(BIN)
						chrA3.45436930	chrA3.36774986--chrA3.59740406(BIN)
						chrA3.45456123	chrA3.41709032--chrA3.44656316(BIN)
						chrA3.45545226	chrA3.41709032--chrA3.45958493(BIN)
						chrA3.45594976	chrA3.41709032--chrA3.44656316(BIN)
						chrA3.45634678	chrA3.36774986--chrA3.60071762(BIN)
						chrA3.45671336	chrA3.41709032--chrA3.44656316(BIN)
						chrA3.45779893	chrA3.42758625--chrA3.44071819(BIN)
						chrA3.45897137	chrA3.36774986--chrA3.45958493(BIN)
						chrA3.45928489	chrA3.36774986--chrA3.60071762(BIN)
						chrA3.45999520	chrA3.41709032--chrA3.45029014(BIN)
						chrA3.46031510	chrA3.36774986--chrA3.57481011(BIN)
						chrA3.46032778	chrA3.41709032--chrA3.45029014(BIN)
						chrA3.46083511	chrA3.41709032--chrA3.44656316(BIN)
						chrA3.46179816	chrA3.41709032--chrA3.45958493(BIN)
						chrA3.46207862	chrA3.41709032--chrA3.45958493(BIN)
						chrA3.46282144	chrA3.36774986--chrA3.57426035(BIN)
						chrA3.46301747	chrA3.41709032--chrA3.45958493(BIN)
						chrA3.46330351	chrA3.36774986--chrA3.45958493(BIN)
						chrA3.46368343	chrA3.36774986--chrA3.59740406(BIN)
						chrA3.46433767	chrA3.41709032--chrA3.45294578(BIN)
						chrA3.46460709	chrA3.36774986--chrA3.45958493(BIN)
						chrA3.46479829	chrA3.41709032--chrA3.45294578(BIN)
						chrA3.46544863	chrA3.36774986--chrA3.60071762(BIN)
						chrA3.46568520	chrA3.36774986--chrA3.45958493(BIN)
						chrA3.46628774	chrA3.36774986--chrA3.48325518(BIN)
						chrA3.46708751	chrA3.41709032--chrA3.45958493(BIN)
						chrA3.46734545	chrA3.36774986--chrA3.45958493(BIN)
						chrA3.46754384	chrA3.41709032--chrA3.45958493(BIN)
						chrA3.46782307	chrA3.36774986--chrA3.45958493(BIN)
						chrA3.46811821	chrA3.36774986--chrA3.48325518(BIN)
						chrA3.46853582	chrA3.36774986--chrA3.45958493(BIN)
						chrA3.46904689	chrA3.41709032--chrA3.45958493(BIN)
						chrA3.46949316	chrA3.45029014--chrA3.45958493(BIN)
						chrA3.46979146	chrA3.36774986--chrA3.45958493(BIN)
						chrA3.47005634	chrA3.36774986--chrA3.46110592(BIN)
						chrA3.47030838	chrA3.36774986--chrA3.48325518(BIN)
						chrA3.47072544	chrA3.36774986--chrA3.58024989(BIN)
						chrA3.47137826	chrA3.36774986--chrA3.48325518(BIN)
						chrA3.47174806	chrA3.36774986--chrA3.46407191(BIN)
						chrA3.47194849	chrA3.36774986--chrA3.56332351(BIN)
						chrA3.47330292	chrA3.41709032--chrA3.45029014(BIN)
						chrA3.47356882	chrA3.41709032--chrA3.45958493(BIN)
						chrA3.47410323	chrA3.36774986--chrA3.57481011(BIN)
						chrA3.47450413	chrA3.36774986--chrA3.45958493(BIN)
						chrA3.47506818	chrA3.41709032--chrA3.45294578(BIN)
						chrA3.47513882	chrA3.41709032--chrA3.45958493(BIN)
						chrA3.47546956	chrA3.41433638--chrA3.45958493(BIN)
						chrA3.47567265	chrA3.36774986--chrA3.48325518(BIN)
						chrA3.47605875	chrA3.45029014--chrA3.45958493(BIN)
						chrA3.47637473	chrA3.36774986--chrA3.60071762(BIN)
						chrA3.47675415	chrA3.36774986--chrA3.48325518(BIN)
						chrA3.47687363	chrA3.36774986--chrA3.45958493(BIN)
						chrA3.47747876	chrA3.45029014--chrA3.45958493(BIN)
						chrA3.47804497	chrA3.41709032--chrA3.45029014(BIN)
						chrA3.47847880	chrA3.36774986--chrA3.45958493(BIN)
						chrA3.47887232	chrA3.36774986--chrA3.46110592(BIN)
						chrA3.47915376	chrA3.41709032--chrA3.45958493(BIN)
						chrA3.47938553	chrA3.41709032--chrA3.45958493(BIN)
						chrA3.47963331	chrA3.41709032--chrA3.45958493(BIN)
						chrA3.48029194	chrA3.41709032--chrA3.45958493(BIN)
						chrA3.48075895	chrA3.41709032--chrA3.45294578(BIN)
						chrA3.48093725	chrA3.36774986--chrA3.45958493(BIN)
						chrA3.48105907	chrA3.36774986--chrA3.45958493(BIN)
						chrA3.48158632	chrA3.36774986--chrA3.45958493(BIN)
						chrA3.48176881	chrA3.41709032--chrA3.45958493(BIN)
120.737		chrA3.48279175	chrA3.48279175	chrA3.48279175	chrA3.48279175
						chrA3.48285317	chrA3.36774986--chrA3.45958493(BIN)
						chrA3.48291543	chrA3.36774986--chrA3.48325518(BIN)
						chrA3.48300562	chrA3.36774986--chrA3.60071762(BIN)
120.935		chrA3.48325518	chrA3.48325518	chrA3.48325518	chrA3.48325518
						chrA3.48405203	chrA3.41709032--chrA3.45958493(BIN)
						chrA3.48426388	chrA3.41709032--chrA3.45958493(BIN)
						chrA3.48476202	chrA3.41709032--chrA3.45294578(BIN)
						chrA3.48486988	chrA3.36774986--chrA3.57481011(BIN)
						chrA3.48750040	chrA3.36774986--chrA3.48325518(BIN)
						chrA3.48802712	chrA3.36774986--chrA3.57481011(BIN)
						chrA3.48886641	chrA3.36774986--chrA3.45958493(BIN)
						chrA3.48939098	chrA3.36774986--chrA3.45958493(BIN)
						chrA3.48968221	chrA3.36774986--chrA3.48325518(BIN)
						chrA3.48997761	chrA3.36774986--chrA3.57481011(BIN)
						chrA3.49055034	chrA3.36774986--chrA3.60071762(BIN)
						chrA3.49111244	chrA3.41709032--chrA3.45958493(BIN)
						chrA3.49152950	chrA3.45029014--chrA3.45958493(BIN)
						chrA3.49222922	chrA3.36774986--chrA3.46110592(BIN)
						chrA3.49263312	chrA3.36774986--chrA3.45958493(BIN)
						chrA3.49286059	chrA3.36774986--chrA3.45958493(BIN)
						chrA3.49344148	chrA3.36774986--chrA3.46110592(BIN)
						chrA3.49366509	chrA3.36774986--chrA3.48325518(BIN)
						chrA3.49537152	chrA3.41709032--chrA3.45294578(BIN)
						chrA3.49571160	chrA3.41709032--chrA3.45958493(BIN)
						chrA3.49620136	chrA3.36774986--chrA3.46110592(BIN)
						chrA3.49673081	chrA3.36774986--chrA3.57426035(BIN)
						chrA3.49686387	chrA3.41709032--chrA3.45958493(BIN)
						chrA3.49763807	chrA3.41709032--chrA3.45294578(BIN)
						chrA3.49863953	chrA3.36774986--chrA3.48325518(BIN)
						chrA3.49882280	chrA3.36774986--chrA3.45958493(BIN)
						chrA3.49986589	chrA3.36774986--chrA3.45958493(BIN)
						chrA3.49988832	chrA3.36774986--chrA3.48325518(BIN)
						chrA3.50147235	chrA3.36774986--chrA3.48325518(BIN)
						chrA3.53327861	chrA3.36774986--chrA3.46407191(BIN)
						chrA3.53410550	chrA3.36774986--chrA3.57426035(BIN)
						chrA3.53486833	chrA3.41709032--chrA3.45294578(BIN)
						chrA3.53524868	chrA3.36774986--chrA3.46110592(BIN)
						chrA3.53624815	chrA3.36774986--chrA3.57426035(BIN)
						chrA3.53708312	chrA3.36774986--chrA3.46110592(BIN)
						chrA3.53761806	chrA3.36774986--chrA3.48325518(BIN)
						chrA3.53798098	chrA3.36774986--chrA3.56332351(BIN)
						chrA3.53833759	chrA3.41709032--chrA3.45958493(BIN)
						chrA3.53873552	chrA3.36774986--chrA3.58024989(BIN)
						chrA3.53962963	chrA3.36774986--chrA3.56332351(BIN)
						chrA3.54037186	chrA3.36774986--chrA3.46110592(BIN)
						chrA3.54085276	chrA3.41709032--chrA3.45958493(BIN)
						chrA3.54196657	chrA3.41709032--chrA3.45294578(BIN)
						chrA3.54274849	chrA3.41709032--chrA3.45958493(BIN)
						chrA3.54323190	chrA3.41709032--chrA3.45958493(BIN)
						chrA3.54536291	chrA3.36774986--chrA3.46110592(BIN)
						chrA3.54576816	chrA3.41709032--chrA3.45294578(BIN)
						chrA3.54744219	chrA3.36774986--chrA3.48325518(BIN)
						chrA3.54804256	chrA3.36774986--chrA3.48325518(BIN)
						chrA3.54909346	chrA3.36774986--chrA3.46407191(BIN)
						chrA3.54965377	chrA3.36774986--chrA3.58024989(BIN)
						chrA3.55128617	chrA3.36774986--chrA3.48325518(BIN)
						chrA3.55158371	chrA3.41709032--chrA3.45958493(BIN)
121.132		chrA3.55232523	chrA3.55232523	chrA3.55232523	chrA3.55232523
121.132				chrA3.55281067	chrA3.55281067
						chrA3.55302584	chrA3.36774986--chrA3.45958493(BIN)
						chrA3.55336662	chrA3.36774986--chrA3.46407191(BIN)
						chrA3.55380167	chrA3.36774986--chrA3.46110592(BIN)
						chrA3.55407328	chrA3.36774986--chrA3.46110592(BIN)
						chrA3.55665029	chrA3.41709032--chrA3.45029014(BIN)
						chrA3.55775386	chrA3.36774986--chrA3.46407191(BIN)
						chrA3.55776183	chrA3.36774986--chrA3.46110592(BIN)
						chrA3.55849802	chrA3.36774986--chrA3.45958493(BIN)
						chrA3.55894711	chrA3.36774986--chrA3.45958493(BIN)
						chrA3.55918099	chrA3.36774986--chrA3.48279175(BIN)
						chrA3.55977276	chrA3.36774986--chrA3.45958493(BIN)
						chrA3.56072122	chrA3.36774986--chrA3.46110592(BIN)
						chrA3.56086794	chrA3.36774986--chrA3.56332351(BIN)
						chrA3.56139135	chrA3.36774986--chrA3.46110592(BIN)
						chrA3.56167076	chrA3.46110592--chrA3.46407191(BIN)
						chrA3.56194922	chrA3.36774986--chrA3.46407191(BIN)
						chrA3.56275746	chrA3.36774986--chrA3.46407191(BIN)
121.524				chrA3.56332351	chrA3.56332351
						chrA3.56362872	chrA3.36774986--chrA3.48325518(BIN)
						chrA3.56386629	chrA3.36774986--chrA3.46110592(BIN)
						chrA3.56430678	chrA3.46110592--chrA3.46407191(BIN)
						chrA3.56478219	chrA3.36774986--chrA3.46407191(BIN)
						chrA3.56522118	chrA3.46110592--chrA3.46407191(BIN)
						chrA3.56568713	chrA3.36774986--chrA3.48325518(BIN)
						chrA3.56580435	chrA3.36774986--chrA3.57714940(BIN)
						chrA3.56628901	chrA3.36774986--chrA3.48325518(BIN)
						chrA3.56718467	chrA3.36774986--chrA3.56332351(BIN)
						chrA3.56785744	chrA3.36774986--chrA3.46407191(BIN)
						chrA3.56826117	chrA3.36774986--chrA3.46407191(BIN)
						chrA3.56909429	chrA3.36774986--chrA3.46407191(BIN)
						chrA3.56945045	chrA3.46110592--chrA3.48279175(BIN)
					chrA3.56986459
					chrA3.55697636
121.958	chrA3.56974174	chrA3.56974174	chrA3.56974174	chrA3.56974174	chrA3.56974174
						chrA3.57088717	chrA3.36774986--chrA3.48279175(BIN)
						chrA3.57101808	chrA3.36774986--chrA3.48279175(BIN)
						chrA3.57119274	chrA3.36774986--chrA3.46110592(BIN)
						chrA3.57143315	chrA3.46110592--chrA3.48279175(BIN)
122.067			chrA3.57255101	chrA3.57255101	chrA3.57255101
					chrA3.56847891
122.567			chrA3.57289277	chrA3.57289277	chrA3.57289277
						chrA3.57320211	chrA3.46110592--chrA3.48279175(BIN)
						chrA3.57384496	chrA3.48279175--chrA3.55281067(BIN)
123.443			chrA3.57426035	chrA3.57426035	chrA3.57426035
						chrA3.57447223	chrA3.36774986--chrA3.48325518(BIN)
123.443			chrA3.57481011	chrA3.57481011	chrA3.57481011
						chrA3.57613249	chrA3.36774986--chrA3.56332351(BIN)
123.905		chrA3.57631150	chrA3.57631150	chrA3.57631150	chrA3.57631150
						chrA3.57658828	chrA3.36774986--chrA3.56332351(BIN)
						chrA3.57680730	chrA3.36774986--chrA3.58742060(BIN)
124.622	chrA3.57714940	chrA3.57714940	chrA3.57714940	chrA3.57714940	chrA3.57714940
						chrA3.57735438	chrA3.36774986--chrA3.56332351(BIN)
						chrA3.57799009	chrA3.48279175--chrA3.56332351(BIN)
						chrA3.57810497	chrA3.36774986--chrA3.57714940(BIN)
						chrA3.57855549	chrA3.55232523--chrA3.56332351(BIN)
						chrA3.57890499	chrA3.55232523--chrA3.56974174(BIN)
						chrA3.57926760	chrA3.58803655--chrA3.60071762(BIN)
125.913		chrA3.57949904	chrA3.57949904	chrA3.57949904	chrA3.57949904
					chrA3.58006784
126.259		chrA3.58024989	chrA3.58024989	chrA3.58024989	chrA3.58024989
						chrA3.58053835	chrA3.56332351--chrA3.57289277(BIN)
						chrA3.58091989	chrA3.36774986--chrA3.60071762(BIN)
126.618		chrA3.58129086	chrA3.58129086	chrA3.58129086	chrA3.58129086
127.09		chrA3.58204399	chrA3.58204399	chrA3.58204399	chrA3.58204399
127.09				chrA3.58166355	chrA3.58166355
127.652	chrA3.58287154	chrA3.58287154	chrA3.58287154	chrA3.58287154	chrA3.58287154
128.213		chrA3.58309145	chrA3.58309145	chrA3.58309145	chrA3.58309145
					chrA3.58261444
						chrA3.58349732	chrA3.58091989--chrA3.66353272(BIN)
						chrA3.58349732	chrA3.58091989--chrA3.66353272(BIN)
					chrA3.58380051
128.213				chrA3.58414166	chrA3.58414166
						chrA3.58443064	chrA3.58091989--chrA3.58962226(BIN)
						chrA3.58480104	chrA3.58091989--chrA3.58962226(BIN)
						chrA3.58443064	chrA3.58091989--chrA3.58962226(BIN)
						chrA3.58480104	chrA3.58091989--chrA3.58962226(BIN)
128.213		chrA3.58512291	chrA3.58512291	chrA3.58512291	chrA3.58512291
128.464			chrA3.58536284	chrA3.58536284	chrA3.58536284
128.975			chrA3.58581730	chrA3.58581730	chrA3.58581730
						chrA3.58605119	chrA3.36774986--chrA3.58742060(BIN)
131.41	chrA3.58742060	chrA3.58742060	chrA3.58742060	chrA3.58742060	chrA3.58742060
132.007				chrA3.58803655	chrA3.58803655
						chrA3.58846587	chrA3.58091989--chrA3.64544955(BIN)
						chrA3.58846587	chrA3.58091989--chrA3.64544955(BIN)
132.469				chrA3.58923455	chrA3.58923455
						chrA3.58962226	chrA3.57255101--chrA3.58309145(BIN)
						chrA3.58992487	chrA3.59017770--chrA3.59861894(BIN)
						chrA3.58998465	chrA3.59017770--chrA3.59379886(BIN)
						chrA3.59115468	chrA3.59017770--chrA3.59379886(BIN)
						chrA3.59188776	chrA3.59017770--chrA3.59379886(BIN)
						chrA3.59256639	chrA3.58742060--chrA3.60190103(BIN)
						chrA3.58992487	chrA3.59017770--chrA3.59861894(BIN)
						chrA3.58998465	chrA3.59017770--chrA3.59379886(BIN)
						chrA3.59047487	chrA3.59017770--chrA3.59379886(BIN)
						chrA3.59115468	chrA3.59017770--chrA3.59379886(BIN)
						chrA3.59159383	chrA3.58923455--chrA3.59379886(BIN)
						chrA3.59188776	chrA3.59017770--chrA3.59379886(BIN)
						chrA3.59256639	chrA3.58742060--chrA3.60190103(BIN)
					chrA3.59280627
	chrA3.59090699				chrA3.59090699
						chrA3.59479469	chrA3.36774986--chrA3.60071762(BIN)
						chrA3.59552756	chrA3.58091989--chrA3.60190103(BIN)
						chrA3.59705189	chrA3.59673239--chrA3.59861894(BIN)
						chrA3.59552756	chrA3.58091989--chrA3.60190103(BIN)
						chrA3.59705189	chrA3.59673239--chrA3.59861894(BIN)
132.469				chrA3.59017770	chrA3.59017770
134.357		chrA3.59740406	chrA3.59740406	chrA3.59740406	chrA3.59740406
					chrA3.59775929
133.538	chrA3.59379886	chrA3.59379886	chrA3.59379886	chrA3.59379886	chrA3.59379886
133.877				chrA3.59673239	chrA3.59673239
						chrA3.59822483	chrA3.58091989--chrA3.64544955(BIN)
						chrA3.59805223	chrA3.58742060--chrA3.59379886(BIN)
						chrA3.59822483	chrA3.58091989--chrA3.64544955(BIN)
135.037			chrA3.59861894	chrA3.59861894	chrA3.59861894
					chrA3.59586337
					chrA3.58898722
					chrA3.59619756
						chrA3.59933183	chrA3.58091989--chrA3.64544955(BIN)
						chrA3.59996343	chrA3.58091989--chrA3.78687690(BIN)
						chrA3.59933183	chrA3.58091989--chrA3.64544955(BIN)
						chrA3.59996343	chrA3.58091989--chrA3.78687690(BIN)
		chrA3.60071762	chrA3.60071762		chrA3.60071762
					chrA3.59889605
					chrA3.59795049
135.997	chrA3.60119256	chrA3.60119256	chrA3.60119256	chrA3.60119256	chrA3.60119256
						chrA3.60190103	chrA3.58024989--chrA3.58512291(BIN)
					chrA3.60229018
						chrA3.60281636	chrA3.60295400--chrA3.64386210(BIN)
						chrA3.60295400	chrA3.59047487--chrA3.59673239(BIN)
						chrA3.60473816	chrA3.60356790--chrA3.63120293(BIN)
						chrA3.60507797	chrA3.60295400--chrA3.63357463(BIN)
						chrA3.60571757	chrA3.60295400--chrA3.63357463(BIN)
						chrA3.60642594	chrA3.59795049--chrA3.64544955(BIN)
						chrA3.60647958	chrA3.59795049--chrA3.64544955(BIN)
						chrA3.60722930	chrA3.60295400--chrA3.63357463(BIN)
						chrA3.60754887	chrA3.60356790--chrA3.63120293(BIN)
						chrA3.60783625	chrA3.60295400--chrA3.63357463(BIN)
						chrA3.60817630	chrA3.60356790--chrA3.63120293(BIN)
						chrA3.60870175	chrA3.60295400--chrA3.63357463(BIN)
						chrA3.60900717	chrA3.60295400--chrA3.63357463(BIN)
						chrA3.60946007	chrA3.58091989--chrA3.66353272(BIN)
						chrA3.60964256	chrA3.59795049--chrA3.64544955(BIN)
						chrA3.61118176	chrA3.59795049--chrA3.64386210(BIN)
						chrA3.61123574	chrA3.60295400--chrA3.64386210(BIN)
						chrA3.61155694	chrA3.59795049--chrA3.64386210(BIN)
						chrA3.61216085	chrA3.58581730--chrA3.59379886(BIN)
						chrA3.60281636	chrA3.60295400--chrA3.64386210(BIN)
						chrA3.60473816	chrA3.60356790--chrA3.63120293(BIN)
						chrA3.60507797	chrA3.60295400--chrA3.63357463(BIN)
						chrA3.60571757	chrA3.60295400--chrA3.63357463(BIN)
						chrA3.60642594	chrA3.59795049--chrA3.64544955(BIN)
						chrA3.60647958	chrA3.59795049--chrA3.64544955(BIN)
						chrA3.60722930	chrA3.60295400--chrA3.63357463(BIN)
						chrA3.60754887	chrA3.60356790--chrA3.63120293(BIN)
						chrA3.60783625	chrA3.60295400--chrA3.63357463(BIN)
						chrA3.60817630	chrA3.60356790--chrA3.63120293(BIN)
						chrA3.60870175	chrA3.60295400--chrA3.63357463(BIN)
						chrA3.60900717	chrA3.60295400--chrA3.63357463(BIN)
						chrA3.60946007	chrA3.58091989--chrA3.66353272(BIN)
						chrA3.60964256	chrA3.59795049--chrA3.64544955(BIN)
						chrA3.61061152	chrA3.59795049--chrA3.60119256(BIN)
						chrA3.61088138	chrA3.60295400--chrA3.63357463(BIN)
						chrA3.61118176	chrA3.59795049--chrA3.64386210(BIN)
						chrA3.61123574	chrA3.60295400--chrA3.64386210(BIN)
						chrA3.61155694	chrA3.59795049--chrA3.64386210(BIN)
					chrA3.61345696
136.712	chrA3.60412171			chrA3.60412171	chrA3.60412171
					chrA3.61315087
136.712				chrA3.61041248	chrA3.61041248
					chrA3.60680489
					chrA3.61173967
						chrA3.61407008	chrA3.60295400--chrA3.63357463(BIN)
						chrA3.61436635	chrA3.60295400--chrA3.63357463(BIN)
						chrA3.61461155	chrA3.60295400--chrA3.63357463(BIN)
						chrA3.61512351	chrA3.60356790--chrA3.63120293(BIN)
						chrA3.61543932	chrA3.58091989--chrA3.86354628(BIN)
						chrA3.61580075	chrA3.58091989--chrA3.63357463(BIN)
						chrA3.61881965	chrA3.60412171--chrA3.64544955(BIN)
						chrA3.61943628	chrA3.60412171--chrA3.64544955(BIN)
						chrA3.61407008	chrA3.60295400--chrA3.63357463(BIN)
						chrA3.61436635	chrA3.60295400--chrA3.63357463(BIN)
						chrA3.61461155	chrA3.60295400--chrA3.63357463(BIN)
						chrA3.61512351	chrA3.60356790--chrA3.63120293(BIN)
						chrA3.61543932	chrA3.58091989--chrA3.86354628(BIN)
						chrA3.61580075	chrA3.58091989--chrA3.63357463(BIN)
						chrA3.61777467	chrA3.61663716--chrA3.64544955(BIN)
						chrA3.61881965	chrA3.60412171--chrA3.64544955(BIN)
						chrA3.61943628	chrA3.60412171--chrA3.64544955(BIN)
137.736				chrA3.61980947	chrA3.61980947
					chrA3.61897411
						chrA3.62038651	chrA3.64386210--chrA3.65689966(BIN)
						chrA3.62082329	chrA3.64544955--chrA3.65689966(BIN)
						chrA3.62170536	chrA3.58091989--chrA3.63357463(BIN)
						chrA3.62267668	chrA3.61663716--chrA3.64544955(BIN)
						chrA3.62315522	chrA3.61663716--chrA3.64544955(BIN)
						chrA3.62348610	chrA3.60412171--chrA3.64544955(BIN)
						chrA3.62038651	chrA3.64386210--chrA3.65689966(BIN)
						chrA3.62082329	chrA3.64544955--chrA3.65689966(BIN)
						chrA3.62149357	chrA3.64386210--chrA3.64544955(BIN)
						chrA3.62170536	chrA3.58091989--chrA3.63357463(BIN)
						chrA3.62267668	chrA3.61663716--chrA3.64544955(BIN)
						chrA3.62315522	chrA3.61663716--chrA3.64544955(BIN)
						chrA3.62348610	chrA3.60412171--chrA3.64544955(BIN)
						chrA3.62445986	chrA3.59379886--chrA3.64544955(BIN)
						chrA3.62741388	chrA3.59795049--chrA3.64544955(BIN)
						chrA3.62804748	chrA3.61663716--chrA3.67287250(BIN)
						chrA3.62978569	chrA3.60295400--chrA3.63357463(BIN)
						chrA3.63028882	chrA3.61663716--chrA3.67287250(BIN)
						chrA3.63239300	chrA3.61663716--chrA3.64544955(BIN)
						chrA3.63438962	chrA3.61663716--chrA3.64544955(BIN)
					chrA3.63660448
						chrA3.63671807	chrA3.61663716--chrA3.64544955(BIN)
	chrA3.63976390				chrA3.63976390
					chrA3.63386758
138.022				chrA3.62302234	chrA3.62302234
138.594				chrA3.63120293	chrA3.63120293
						chrA3.64013879	chrA3.60295400--chrA3.64544955(BIN)
138.594		chrA3.64386210	chrA3.64386210	chrA3.64386210	chrA3.64386210
					chrA3.62370943
						chrA3.64494244	chrA3.61663716--chrA3.64544955(BIN)
						chrA3.64541543	chrA3.60412171--chrA3.66874998(BIN)
139.277		chrA3.64544955	chrA3.64544955	chrA3.64544955	chrA3.64544955
					chrA3.65050836
						chrA3.65152011	chrA3.64386210--chrA3.64544955(BIN)
						chrA3.65367425	chrA3.64544955--chrA3.66874998(BIN)
141.597		chrA3.65461331	chrA3.65461331	chrA3.65461331	chrA3.65461331
142.129	chrA3.65689966	chrA3.65689966	chrA3.65689966	chrA3.65689966	chrA3.65689966
						chrA3.65803144	chrA3.64544955--chrA3.65689966(BIN)
142.668	chrA3.66353272	chrA3.66353272	chrA3.66353272	chrA3.66353272	chrA3.66353272
						chrA3.66556396	chrA3.65461331--chrA3.66874998(BIN)
						chrA3.67187428	chrA3.66353272--chrA3.67287250(BIN)
						chrA3.67563805	chrA3.66874998--chrA3.67287250(BIN)
						chrA3.67708613	chrA3.66874998--chrA3.67287250(BIN)
						chrA3.68593465	chrA3.68230246--chrA3.69368286(BIN)
						chrA3.68794483	chrA3.67646189--chrA3.69368286(BIN)
						chrA3.68888237	chrA3.68230246--chrA3.69319546(BIN)
						chrA3.68979731	chrA3.68230246--chrA3.69368286(BIN)
						chrA3.69393293	chrA3.68230246--chrA3.69368286(BIN)
						chrA3.69546015	chrA3.68263760--chrA3.68555802(BIN)
						chrA3.69945330	chrA3.68230246--chrA3.71543205(BIN)
						chrA3.70484162	chrA3.68230246--chrA3.70248439(BIN)
						chrA3.70519316	chrA3.67646189--chrA3.78216583(BIN)
						chrA3.70532801	chrA3.68230246--chrA3.70248439(BIN)
						chrA3.70633613	chrA3.68263760--chrA3.69319546(BIN)
						chrA3.70794260	chrA3.68230246--chrA3.77227617(BIN)
						chrA3.70913823	chrA3.68555802--chrA3.70248439(BIN)
						chrA3.70948391	chrA3.68555802--chrA3.70135347(BIN)
						chrA3.70968540	chrA3.68230246--chrA3.77227617(BIN)
						chrA3.71206493	chrA3.68230246--chrA3.77227617(BIN)
						chrA3.71383997	chrA3.68230246--chrA3.78216583(BIN)
						chrA3.71477056	chrA3.68555802--chrA3.69696986(BIN)
						chrA3.71539649	chrA3.68230246--chrA3.70135347(BIN)
						chrA3.71753290	chrA3.68555802--chrA3.70248439(BIN)
						chrA3.72125032	chrA3.68263760--chrA3.70135347(BIN)
						chrA3.72180073	chrA3.68230246--chrA3.70135347(BIN)
						chrA3.72522698	chrA3.68263760--chrA3.77227617(BIN)
						chrA3.72684001	chrA3.67287250--chrA3.70135347(BIN)
						chrA3.72690750	chrA3.68263760--chrA3.70135347(BIN)
						chrA3.72744654	chrA3.68230246--chrA3.70135347(BIN)
						chrA3.72819355	chrA3.68555802--chrA3.70135347(BIN)
						chrA3.72875484	chrA3.68263760--chrA3.70248439(BIN)
						chrA3.73340512	chrA3.66353272--chrA3.78216583(BIN)
						chrA3.73392962	chrA3.68555802--chrA3.70248439(BIN)
						chrA3.73427722	chrA3.68263760--chrA3.70135347(BIN)
						chrA3.73448534	chrA3.68263760--chrA3.70135347(BIN)
						chrA3.73615097	chrA3.68230246--chrA3.70135347(BIN)
						chrA3.73823113	chrA3.68263760--chrA3.71543205(BIN)
						chrA3.73941299	chrA3.68555802--chrA3.70135347(BIN)
						chrA3.74135703	chrA3.68555802--chrA3.70248439(BIN)
						chrA3.74313291	chrA3.68230246--chrA3.70248439(BIN)
						chrA3.74343462	chrA3.67287250--chrA3.78216583(BIN)
						chrA3.74354141	chrA3.68263760--chrA3.70248439(BIN)
						chrA3.74427944	chrA3.68230246--chrA3.70135347(BIN)
						chrA3.74542677	chrA3.68555802--chrA3.70248439(BIN)
						chrA3.74558684	chrA3.68230246--chrA3.70135347(BIN)
						chrA3.74701455	chrA3.68263760--chrA3.70135347(BIN)
						chrA3.74767732	chrA3.68263760--chrA3.78687690(BIN)
						chrA3.75014980	chrA3.68230246--chrA3.70248439(BIN)
						chrA3.75133737	chrA3.68555802--chrA3.70135347(BIN)
						chrA3.75305744	chrA3.68555802--chrA3.70135347(BIN)
					chrA3.75340922
143.687		chrA3.66874998	chrA3.66874998	chrA3.66874998	chrA3.66874998
					chrA3.68218512
146.202		chrA3.67287250	chrA3.67287250	chrA3.67287250	chrA3.67287250
					chrA3.68389451
147.031		chrA3.67646189	chrA3.67646189	chrA3.67646189	chrA3.67646189
						chrA3.75382482	chrA3.68555802--chrA3.70248439(BIN)
						chrA3.75445095	chrA3.58091989--chrA3.82910515(BIN)
						chrA3.75548285	chrA3.68555802--chrA3.70248439(BIN)
						chrA3.75593805	chrA3.68230246--chrA3.69319546(BIN)
						chrA3.75678724	chrA3.68555802--chrA3.70248439(BIN)
						chrA3.75778262	chrA3.68555802--chrA3.70135347(BIN)
						chrA3.75877178	chrA3.68555802--chrA3.70248439(BIN)
						chrA3.75880771	chrA3.58742060--chrA3.70248439(BIN)
						chrA3.75940450	chrA3.68555802--chrA3.70135347(BIN)
						chrA3.75971675	chrA3.68555802--chrA3.70135347(BIN)
						chrA3.75997824	chrA3.58742060--chrA3.70248439(BIN)
						chrA3.76034393	chrA3.68555802--chrA3.71543205(BIN)
						chrA3.76082553	chrA3.68263760--chrA3.70135347(BIN)
						chrA3.76105100	chrA3.68555802--chrA3.70135347(BIN)
						chrA3.76190085	chrA3.67287250--chrA3.77227617(BIN)
						chrA3.76325214	chrA3.69696986--chrA3.70248439(BIN)
						chrA3.76421495	chrA3.69696986--chrA3.71543205(BIN)
						chrA3.76526752	chrA3.68263760--chrA3.77227617(BIN)
						chrA3.76566467	chrA3.68263760--chrA3.70248439(BIN)
						chrA3.76632821	chrA3.68555802--chrA3.70248439(BIN)
						chrA3.76696094	chrA3.68555802--chrA3.70135347(BIN)
						chrA3.76740966	chrA3.68263760--chrA3.78216583(BIN)
						chrA3.76771705	chrA3.68555802--chrA3.71543205(BIN)
						chrA3.76800364	chrA3.69696986--chrA3.78216583(BIN)
						chrA3.76844232	chrA3.68555802--chrA3.73347510(BIN)
						chrA3.76920886	chrA3.69696986--chrA3.70248439(BIN)
						chrA3.76945109	chrA3.69696986--chrA3.78216583(BIN)
						chrA3.76964563	chrA3.68555802--chrA3.70135347(BIN)
						chrA3.76986433	chrA3.68555802--chrA3.70248439(BIN)
						chrA3.77016677	chrA3.66353272--chrA3.71543205(BIN)
						chrA3.77121404	chrA3.68555802--chrA3.70135347(BIN)
						chrA3.77176767	chrA3.68555802--chrA3.71543205(BIN)
						chrA3.77278453	chrA3.68555802--chrA3.70248439(BIN)
						chrA3.77335626	chrA3.59479469--chrA3.82168256(BIN)
						chrA3.77356593	chrA3.69696986--chrA3.70248439(BIN)
						chrA3.77383846	chrA3.68555802--chrA3.70135347(BIN)
						chrA3.77504293	chrA3.68555802--chrA3.70248439(BIN)
						chrA3.77516705	chrA3.68555802--chrA3.69696986(BIN)
						chrA3.77628575	chrA3.70135347--chrA3.70248439(BIN)
						chrA3.77693990	chrA3.68555802--chrA3.70135347(BIN)
						chrA3.77780357	chrA3.71543205--chrA3.77227617(BIN)
						chrA3.77831085	chrA3.68555802--chrA3.71543205(BIN)
						chrA3.77859747	chrA3.71543205--chrA3.77227617(BIN)
						chrA3.77885782	chrA3.69696986--chrA3.71543205(BIN)
						chrA3.77913473	chrA3.70135347--chrA3.71543205(BIN)
						chrA3.77949148	chrA3.70135347--chrA3.70248439(BIN)
						chrA3.77999301	chrA3.59017770--chrA3.77227617(BIN)
					chrA3.78109937
147.914		chrA3.68230246	chrA3.68230246	chrA3.68230246	chrA3.68230246
148.897	chrA3.68033380	chrA3.68033380	chrA3.68033380	chrA3.68033380	chrA3.68033380
148.897				chrA3.68107631	chrA3.68107631
	chrA3.68555802	chrA3.68555802	chrA3.68555802		chrA3.68555802
149.692		chrA3.69319546	chrA3.69319546	chrA3.69319546	chrA3.69319546
		chrA3.68263760	chrA3.68263760		chrA3.68263760
150.152				chrA3.69368286	chrA3.69368286
150.437		chrA3.69696986	chrA3.69696986	chrA3.69696986	chrA3.69696986
					chrA3.69592619
150.951	chrA3.70135347	chrA3.70135347	chrA3.70135347	chrA3.70135347	chrA3.70135347
151.211		chrA3.70248439	chrA3.70248439	chrA3.70248439	chrA3.70248439
					chrA3.71804493
152.022		chrA3.71543205	chrA3.71543205	chrA3.71543205	chrA3.71543205
					chrA3.71841023
					chrA3.69518121
					chrA3.71519516
	chrA3.71335687				chrA3.71335687
					chrA3.73654192
					chrA3.72238951
					chrA3.72336810
					chrA3.72975440
					chrA3.69504991
					chrA3.70552326
					chrA3.75824831
					chrA3.74502367
					chrA3.76464848
					chrA3.77566812
152.652		chrA3.73347510	chrA3.73347510	chrA3.73347510	chrA3.73347510
	chrA3.76248215				chrA3.76248215
153.294		chrA3.77227617	chrA3.77227617	chrA3.77227617	chrA3.77227617
						chrA3.78144676	chrA3.68230246--chrA3.78216583(BIN)
153.631		chrA3.78216583	chrA3.78216583	chrA3.78216583	chrA3.78216583
			chrA3.76373837		chrA3.76373837
						chrA3.78251347	chrA3.68555802--chrA3.70135347(BIN)
						chrA3.78254278	chrA3.70135347--chrA3.77227617(BIN)
						chrA3.78288129	chrA3.71543205--chrA3.77227617(BIN)
						chrA3.78311418	chrA3.66353272--chrA3.73347510(BIN)
154.136	chrA3.78400302	chrA3.78400302	chrA3.78400302	chrA3.78400302	chrA3.78400302
						chrA3.78438601	chrA3.70248439--chrA3.78216583(BIN)
						chrA3.78486470	chrA3.71543205--chrA3.77227617(BIN)
						chrA3.78509441	chrA3.70248439--chrA3.78216583(BIN)
						chrA3.78542251	chrA3.71543205--chrA3.78216583(BIN)
						chrA3.78575930	chrA3.69696986--chrA3.77227617(BIN)
154.136			chrA3.78666033	chrA3.78666033	chrA3.78666033
					chrA3.78080040
155.029		chrA3.78687690	chrA3.78687690	chrA3.78687690	chrA3.78687690
						chrA3.78721297	chrA3.73347510--chrA3.78216583(BIN)
						chrA3.78810123	chrA3.68555802--chrA3.73347510(BIN)
						chrA3.78861059	chrA3.70248439--chrA3.78216583(BIN)
						chrA3.78879340	chrA3.58091989--chrA3.86354628(BIN)
						chrA3.78894926	chrA3.58091989--chrA3.86354628(BIN)
						chrA3.78926349	chrA3.73347510--chrA3.78216583(BIN)
155.482	chrA3.79036029	chrA3.79036029	chrA3.79036029	chrA3.79036029	chrA3.79036029
						chrA3.79165125	chrA3.73347510--chrA3.78216583(BIN)
						chrA3.79212736	chrA3.59479469--chrA3.86354628(BIN)
						chrA3.79330929	chrA3.73347510--chrA3.78216583(BIN)
156.586		chrA3.79422878	chrA3.79422878	chrA3.79422878	chrA3.79422878
						chrA3.79448679	chrA3.69696986--chrA3.78216583(BIN)
						chrA3.79500164	chrA3.78400302--chrA3.78687690(BIN)
						chrA3.79533556	chrA3.59479469--chrA3.82910515(BIN)
						chrA3.79557536	chrA3.73347510--chrA3.78687690(BIN)
						chrA3.79613316	chrA3.73347510--chrA3.78216583(BIN)
157.039			chrA3.79678590	chrA3.79678590	chrA3.79678590
						chrA3.79701296	chrA3.76373837--chrA3.78687690(BIN)
						chrA3.79795074	chrA3.78400302--chrA3.78687690(BIN)
						chrA3.79865207	chrA3.71543205--chrA3.77227617(BIN)
157.51				chrA3.79890972	chrA3.79890972
						chrA3.79948533	chrA3.79764039--chrA3.80545827(BIN)
						chrA3.80002935	chrA3.61663716--chrA3.78687690(BIN)
157.51	chrA3.80069486	chrA3.80069486	chrA3.80069486	chrA3.80069486	chrA3.80069486
					chrA3.79764039
						chrA3.80166053	chrA3.78400302--chrA3.78687690(BIN)
						chrA3.80217233	chrA3.59479469--chrA3.79890972(BIN)
						chrA3.80258809	chrA3.79036029--chrA3.79890972(BIN)
						chrA3.80319365	chrA3.79036029--chrA3.79890972(BIN)
157.787		chrA3.80329944	chrA3.80329944	chrA3.80329944	chrA3.80329944
						chrA3.80399340	chrA3.78400302--chrA3.78687690(BIN)
						chrA3.80432007	chrA3.78400302--chrA3.78687690(BIN)
						chrA3.80509442	chrA3.59479469--chrA3.79890972(BIN)
						chrA3.80652692	chrA3.59479469--chrA3.79890972(BIN)
						chrA3.80692915	chrA3.59479469--chrA3.79890972(BIN)
					chrA3.80708985
158.621				chrA3.80545827	chrA3.80545827
158.621			chrA3.80473846	chrA3.80473846	chrA3.80473846
158.621		chrA3.80585683	chrA3.80585683	chrA3.80585683	chrA3.80585683
158.621				chrA3.80631392	chrA3.80631392
						chrA3.80784251	chrA3.59479469--chrA3.86354628(BIN)
						chrA3.80814058	chrA3.59479469--chrA3.80329944(BIN)
						chrA3.80815685	chrA3.59479469--chrA3.80329944(BIN)
						chrA3.80855175	chrA3.59479469--chrA3.80631392(BIN)
						chrA3.80967905	chrA3.59479469--chrA3.80764643(BIN)
					chrA3.81021200
						chrA3.81050759	chrA3.59479469--chrA3.82476341(BIN)
						chrA3.81128825	chrA3.59479469--chrA3.80329944(BIN)
						chrA3.81176794	chrA3.59479469--chrA3.80631392(BIN)
						chrA3.81265689	chrA3.80545827--chrA3.80631392(BIN)
159.092			chrA3.81289988	chrA3.81289988	chrA3.81289988
						chrA3.81329696	chrA3.59479469--chrA3.81562123(BIN)
159.328			chrA3.81418431	chrA3.81418431	chrA3.81418431
						chrA3.81461784	chrA3.80545827--chrA3.80631392(BIN)
						chrA3.81483313	chrA3.80545827--chrA3.80631392(BIN)
						chrA3.81531795	chrA3.58091989--chrA3.86354628(BIN)
159.868				chrA3.81562123	chrA3.81562123
						chrA3.81598495	chrA3.80545827--chrA3.80631392(BIN)
					chrA3.81726758
						chrA3.81766320	chrA3.59479469--chrA3.80069486(BIN)
						chrA3.81794333	chrA3.80545827--chrA3.80631392(BIN)
						chrA3.81835747	chrA3.59479469--chrA3.80069486(BIN)
						chrA3.81858535	chrA3.79764039--chrA3.80764643(BIN)
						chrA3.82074210	chrA3.80585683--chrA3.80764643(BIN)
						chrA3.82097714	chrA3.80545827--chrA3.80764643(BIN)
160.516		chrA3.82168256	chrA3.82168256	chrA3.82168256	chrA3.82168256
					chrA3.82026915
					chrA3.81042357
160.872	chrA3.81923927			chrA3.81923927	chrA3.81923927
160.931				chrA3.82241455	chrA3.82241455
161.037			chrA3.82147142	chrA3.82147142	chrA3.82147142
						chrA3.82300401	chrA3.80473846--chrA3.82168256(BIN)
						chrA3.82305276	chrA3.80545827--chrA3.80764643(BIN)
						chrA3.82361967	chrA3.80585683--chrA3.80764643(BIN)
						chrA3.82389776	chrA3.59479469--chrA3.82168256(BIN)
						chrA3.82411049	chrA3.80585683--chrA3.80764643(BIN)
						chrA3.82416758	chrA3.80585683--chrA3.80764643(BIN)
						chrA3.82450566	chrA3.59479469--chrA3.80764643(BIN)
161.213			chrA3.82476341	chrA3.82476341	chrA3.82476341
161.213		chrA3.82498084	chrA3.82498084	chrA3.82498084	chrA3.82498084
						chrA3.82561422	chrA3.80585683--chrA3.80764643(BIN)
						chrA3.82569159	chrA3.79818631--chrA3.82168256(BIN)
						chrA3.82618522	chrA3.80473846--chrA3.82168256(BIN)
161.213		chrA3.82653317	chrA3.82653317	chrA3.82653317	chrA3.82653317
						chrA3.82712184	chrA3.79818631--chrA3.82910515(BIN)
						chrA3.82742128	chrA3.79818631--chrA3.82147142(BIN)
						chrA3.82767339	chrA3.79818631--chrA3.82147142(BIN)
						chrA3.82968824	chrA3.79818631--chrA3.86354628(BIN)
						chrA3.83010566	chrA3.79818631--chrA3.81418431(BIN)
						chrA3.83046091	chrA3.79818631--chrA3.86354628(BIN)
						chrA3.83105141	chrA3.79818631--chrA3.82476341(BIN)
						chrA3.83149029	chrA3.79818631--chrA3.81418431(BIN)
			chrA3.83180469		chrA3.83180469
161.994		chrA3.82788793	chrA3.82788793	chrA3.82788793	chrA3.82788793
					chrA3.82842505
162.64		chrA3.82879802	chrA3.82879802	chrA3.82879802	chrA3.82879802
162.64			chrA3.82910515	chrA3.82910515	chrA3.82910515
					chrA3.82940573
						chrA3.83255637	chrA3.79818631--chrA3.82168256(BIN)
						chrA3.83433953	chrA3.79818631--chrA3.81418431(BIN)
						chrA3.83488116	chrA3.79764039--chrA3.82168256(BIN)
						chrA3.83506625	chrA3.79818631--chrA3.82147142(BIN)
						chrA3.83563629	chrA3.79818631--chrA3.82147142(BIN)
						chrA3.83597898	chrA3.79818631--chrA3.82147142(BIN)
						chrA3.83622442	chrA3.79818631--chrA3.81418431(BIN)
						chrA3.83694996	chrA3.79818631--chrA3.82147142(BIN)
						chrA3.83757615	chrA3.79818631--chrA3.82147142(BIN)
						chrA3.83825298	chrA3.79818631--chrA3.81418431(BIN)
						chrA3.83871355	chrA3.79818631--chrA3.82147142(BIN)
						chrA3.83888485	chrA3.79818631--chrA3.81923927(BIN)
						chrA3.83908330	chrA3.79818631--chrA3.82147142(BIN)
						chrA3.83932342	chrA3.79818631--chrA3.82476341(BIN)
						chrA3.83991862	chrA3.79818631--chrA3.82147142(BIN)
						chrA3.84017317	chrA3.79818631--chrA3.82147142(BIN)
						chrA3.84066162	chrA3.79818631--chrA3.82910515(BIN)
						chrA3.84067585	chrA3.79818631--chrA3.82910515(BIN)
						chrA3.84098427	chrA3.79818631--chrA3.82147142(BIN)
					chrA3.84192534
163.077				chrA3.84122303	chrA3.84122303
					chrA3.84151789
						chrA3.84302964	chrA3.84508490--chrA3.90922400(BIN)
						chrA3.84318861	chrA3.84508490--chrA3.90922400(BIN)
						chrA3.84405522	chrA3.84508490--chrA3.90922400(BIN)
						chrA3.84302964	chrA3.84508490--chrA3.90922400(BIN)
						chrA3.84318861	chrA3.84508490--chrA3.90922400(BIN)
						chrA3.84405522	chrA3.84508490--chrA3.90922400(BIN)
163.514	chrA3.84508490	chrA3.84508490	chrA3.84508490	chrA3.84508490	chrA3.84508490
					chrA3.84236768
						chrA3.84563715	chrA3.84508490--chrA3.90922400(BIN)
						chrA3.84741952	chrA3.84508490--chrA3.86125853(BIN)
						chrA3.84764518	chrA3.84508490--chrA3.86125853(BIN)
						chrA3.84790142	chrA3.84508490--chrA3.85045047(BIN)
						chrA3.84862417	chrA3.84508490--chrA3.90922400(BIN)
						chrA3.84563715	chrA3.84508490--chrA3.90922400(BIN)
						chrA3.84741952	chrA3.84508490--chrA3.86125853(BIN)
						chrA3.84764518	chrA3.84508490--chrA3.86125853(BIN)
						chrA3.84790142	chrA3.84508490--chrA3.85045047(BIN)
						chrA3.84862417	chrA3.84508490--chrA3.90922400(BIN)
					chrA3.85023442
					chrA3.84530244
					chrA3.84507017
163.514				chrA3.84469525	chrA3.84469525
164.428		chrA3.84881922	chrA3.84881922	chrA3.84881922	chrA3.84881922
						chrA3.85118636	chrA3.84508490--chrA3.85045047(BIN)
						chrA3.85186501	chrA3.84469525--chrA3.86033129(BIN)
						chrA3.85236885	chrA3.84594416--chrA3.86377618(BIN)
						chrA3.85118636	chrA3.84508490--chrA3.85045047(BIN)
						chrA3.85236885	chrA3.84594416--chrA3.86377618(BIN)
					chrA3.85329724
165.641	chrA3.85045047	chrA3.85045047	chrA3.85045047	chrA3.85045047	chrA3.85045047
					chrA3.85352889
						chrA3.85473356	chrA3.84594416--chrA3.86377618(BIN)
						chrA3.85502861	chrA3.85631616--chrA3.86315181(BIN)
						chrA3.85473356	chrA3.84594416--chrA3.86377618(BIN)
						chrA3.85502861	chrA3.85631616--chrA3.86315181(BIN)
166.496	chrA3.85631616	chrA3.85631616	chrA3.85631616	chrA3.85631616	chrA3.85631616
						chrA3.85724804	chrA3.84594416--chrA3.86517550(BIN)
						chrA3.85827284	chrA3.84881922--chrA3.86125853(BIN)
						chrA3.85848589	chrA3.85045047--chrA3.86125853(BIN)
						chrA3.85926527	chrA3.85045047--chrA3.86125853(BIN)
						chrA3.85995424	chrA3.85631616--chrA3.86315181(BIN)
						chrA3.85724804	chrA3.84594416--chrA3.86517550(BIN)
						chrA3.85827284	chrA3.84881922--chrA3.86125853(BIN)
						chrA3.85848589	chrA3.85045047--chrA3.86125853(BIN)
						chrA3.85926527	chrA3.85045047--chrA3.86125853(BIN)
						chrA3.85995424	chrA3.85631616--chrA3.86315181(BIN)
166.597				chrA3.85900292	chrA3.85900292
167.421				chrA3.86033129	chrA3.86033129
167.792			chrA3.86125853	chrA3.86125853	chrA3.86125853
168.079				chrA3.86147012	chrA3.86147012
168.339		chrA3.86237006	chrA3.86237006	chrA3.86237006	chrA3.86237006
					chrA3.85094736
169.149		chrA3.86315181	chrA3.86315181	chrA3.86315181	chrA3.86315181
						chrA3.86398226	chrA3.84594416--chrA3.86842112(BIN)
						chrA3.86495289	chrA3.84594416--chrA3.87742167(BIN)
						chrA3.86610901	chrA3.84594416--chrA3.87165228(BIN)
						chrA3.86653427	chrA3.84594416--chrA3.86377618(BIN)
						chrA3.87033419	chrA3.84122303--chrA3.84881922(BIN)
						chrA3.87078248	chrA3.85186501--chrA3.87742167(BIN)
						chrA3.87292906	chrA3.85631616--chrA3.86354628(BIN)
						chrA3.87316349	chrA3.85186501--chrA3.87742167(BIN)
						chrA3.86398226	chrA3.84594416--chrA3.86842112(BIN)
						chrA3.86495289	chrA3.84594416--chrA3.87742167(BIN)
						chrA3.86576248	chrA3.84594416--chrA3.86842112(BIN)
						chrA3.86610901	chrA3.84594416--chrA3.87165228(BIN)
						chrA3.86653427	chrA3.84594416--chrA3.86377618(BIN)
						chrA3.87078248	chrA3.85186501--chrA3.87742167(BIN)
						chrA3.87316349	chrA3.85186501--chrA3.87742167(BIN)
					chrA3.87502776
					chrA3.86803900
169.149				chrA3.86354628	chrA3.86354628
					chrA3.84594416
169.149	chrA3.86377618	chrA3.86377618	chrA3.86377618	chrA3.86377618	chrA3.86377618
					chrA3.86928597
169.149			chrA3.86517550	chrA3.86517550	chrA3.86517550
					chrA3.85422202
170.009			chrA3.86842112	chrA3.86842112	chrA3.86842112
170.257			chrA3.86999836	chrA3.86999836	chrA3.86999836
					chrA3.86894612
						chrA3.87528684	chrA3.85186501--chrA3.88474040(BIN)
						chrA3.87544540	chrA3.85186501--chrA3.88474040(BIN)
						chrA3.87528684	chrA3.85186501--chrA3.88474040(BIN)
						chrA3.87544540	chrA3.85186501--chrA3.88474040(BIN)
					chrA3.87567003
171.653	chrA3.87058749			chrA3.87058749	chrA3.87058749
171.846				chrA3.87192349	chrA3.87192349
172.042				chrA3.87243232	chrA3.87243232
					chrA3.87426503
172.042		chrA3.87273106		chrA3.87273106	chrA3.87273106
171.653			chrA3.87012661	chrA3.87012661	chrA3.87012661
171.846			chrA3.87165228	chrA3.87165228	chrA3.87165228
						chrA3.87618838	chrA3.85186501--chrA3.87742167(BIN)
						chrA3.87636783	chrA3.84594416--chrA3.88211272(BIN)
						chrA3.87803660	chrA3.85186501--chrA3.87742167(BIN)
						chrA3.87863771	chrA3.85186501--chrA3.88474040(BIN)
						chrA3.87888854	chrA3.86842112--chrA3.87012661(BIN)
						chrA3.87928178	chrA3.85186501--chrA3.87742167(BIN)
						chrA3.87947043	chrA3.58091989--chrA3.86354628(BIN)
						chrA3.87958144	chrA3.85186501--chrA3.88677676(BIN)
						chrA3.88165113	chrA3.84508490--chrA3.90922400(BIN)
						chrA3.87618838	chrA3.85186501--chrA3.87742167(BIN)
						chrA3.87636783	chrA3.84594416--chrA3.88211272(BIN)
						chrA3.87803660	chrA3.85186501--chrA3.87742167(BIN)
						chrA3.87863771	chrA3.85186501--chrA3.88474040(BIN)
						chrA3.87888854	chrA3.86842112--chrA3.87012661(BIN)
						chrA3.87928178	chrA3.85186501--chrA3.87742167(BIN)
						chrA3.87958144	chrA3.85186501--chrA3.88677676(BIN)
						chrA3.88165113	chrA3.84508490--chrA3.90922400(BIN)
172.849	chrA3.87742167	chrA3.87742167	chrA3.87742167	chrA3.87742167	chrA3.87742167
					chrA3.87133557
					chrA3.88130543
					chrA3.88009144
173.431		chrA3.88211272	chrA3.88211272	chrA3.88211272	chrA3.88211272
						chrA3.88294665	chrA3.87947043--chrA3.90076797(BIN)
						chrA3.88294665	chrA3.87947043--chrA3.90076797(BIN)
173.971			chrA3.88307286	chrA3.88307286	chrA3.88307286
173.971				chrA3.88248751	chrA3.88248751
					chrA3.88398938
						chrA3.88456175	chrA3.87947043--chrA3.90076797(BIN)
						chrA3.88456175	chrA3.87947043--chrA3.90076797(BIN)
174.143			chrA3.88474040	chrA3.88474040	chrA3.88474040
					chrA3.88559135
						chrA3.88614983	chrA3.88307286--chrA3.88772425(BIN)
						chrA3.88614983	chrA3.88307286--chrA3.88772425(BIN)
175.149			chrA3.88677676	chrA3.88677676	chrA3.88677676
175.149				chrA3.88702511	chrA3.88702511
175.149	chrA3.88734011			chrA3.88734011	chrA3.88734011
175.192				chrA3.88743660	chrA3.88743660
175.247		chrA3.88772425	chrA3.88772425	chrA3.88772425	chrA3.88772425
						chrA3.88801893	chrA3.88307286--chrA3.88772425(BIN)
						chrA3.88850800	chrA3.85186501--chrA3.88307286(BIN)
						chrA3.88801893	chrA3.88307286--chrA3.88772425(BIN)
						chrA3.88850800	chrA3.85186501--chrA3.88307286(BIN)
175.343				chrA3.88875485	chrA3.88875485
						chrA3.88932664	chrA3.87033419--chrA3.88954329(BIN)
						chrA3.88932664	chrA3.87033419--chrA3.88954329(BIN)
						chrA3.88959110	chrA3.87947043--chrA3.90076797(BIN)
						chrA3.88985607	chrA3.87033419--chrA3.88954329(BIN)
						chrA3.89056746	chrA3.87033419--chrA3.88954329(BIN)
						chrA3.89089668	chrA3.87033419--chrA3.88954329(BIN)
						chrA3.89175832	chrA3.87033419--chrA3.88954329(BIN)
					chrA3.89221114
175.728				chrA3.88954329	chrA3.88954329
					chrA3.89281049
					chrA3.88900510
175.728				chrA3.89027467	chrA3.89027467
						chrA3.89320458	chrA3.88734011--chrA3.89027467(BIN)
						chrA3.89333176	chrA3.87033419--chrA3.88954329(BIN)
					chrA3.89369898
						chrA3.89397256	chrA3.87033419--chrA3.88954329(BIN)
						chrA3.89478078	chrA3.88734011--chrA3.90140057(BIN)
						chrA3.89518440	chrA3.87947043--chrA3.90076797(BIN)
					chrA3.89553085
						chrA3.89588062	chrA3.87947043--chrA3.90076797(BIN)
						chrA3.89641433	chrA3.84508490--chrA3.105314590(BIN)
						chrA3.89732886	chrA3.87947043--chrA3.90076797(BIN)
						chrA3.89778589	chrA3.87947043--chrA3.90076797(BIN)
						chrA3.89820973	chrA3.87947043--chrA3.90140057(BIN)
						chrA3.89830294	chrA3.87947043--chrA3.90076797(BIN)
						chrA3.89854551	chrA3.87947043--chrA3.90076797(BIN)
						chrA3.89901316	chrA3.87947043--chrA3.97508337(BIN)
						chrA3.89929454	chrA3.87947043--chrA3.90076797(BIN)
						chrA3.89964992	chrA3.87292906--chrA3.90140057(BIN)
						chrA3.90159424	chrA3.87947043--chrA3.90076797(BIN)
						chrA3.90313820	chrA3.87947043--chrA3.90076797(BIN)
						chrA3.90372732	chrA3.87947043--chrA3.90140057(BIN)
						chrA3.90407981	chrA3.87947043--chrA3.90140057(BIN)
						chrA3.90498878	chrA3.87947043--chrA3.90076797(BIN)
						chrA3.90575133	chrA3.87947043--chrA3.90076797(BIN)
						chrA3.90633191	chrA3.87947043--chrA3.90076797(BIN)
						chrA3.91047202	chrA3.87947043--chrA3.97508337(BIN)
						chrA3.91075184	chrA3.87947043--chrA3.90076797(BIN)
						chrA3.91109193	chrA3.87947043--chrA3.90076797(BIN)
						chrA3.91141944	chrA3.90776565--chrA3.94710184(BIN)
						chrA3.91193417	chrA3.87947043--chrA3.90076797(BIN)
						chrA3.91243632	chrA3.90776565--chrA3.94710184(BIN)
						chrA3.91340775	chrA3.87947043--chrA3.97508337(BIN)
						chrA3.91380954	chrA3.87947043--chrA3.90076797(BIN)
						chrA3.91436861	chrA3.90776565--chrA3.94710184(BIN)
						chrA3.91481327	chrA3.90776565--chrA3.94710184(BIN)
						chrA3.91544537	chrA3.87947043--chrA3.103845640(BIN)
						chrA3.91752956	chrA3.87947043--chrA3.97508337(BIN)
						chrA3.91888525	chrA3.87947043--chrA3.90076797(BIN)
						chrA3.92023063	chrA3.90776565--chrA3.91906928(BIN)
						chrA3.92042636	chrA3.87947043--chrA3.90076797(BIN)
						chrA3.92077360	chrA3.87947043--chrA3.90076797(BIN)
						chrA3.92084328	chrA3.87947043--chrA3.90076797(BIN)
						chrA3.92124671	chrA3.87947043--chrA3.90076797(BIN)
						chrA3.92161912	chrA3.90776565--chrA3.93965453(BIN)
						chrA3.92263901	chrA3.87947043--chrA3.90076797(BIN)
						chrA3.92284803	chrA3.90776565--chrA3.91906928(BIN)
						chrA3.92320377	chrA3.90776565--chrA3.94710184(BIN)
						chrA3.92367566	chrA3.90776565--chrA3.91641212(BIN)
						chrA3.92402199	chrA3.90776565--chrA3.91906928(BIN)
						chrA3.92472008	chrA3.90776565--chrA3.92203307(BIN)
						chrA3.92497319	chrA3.90776565--chrA3.92203307(BIN)
						chrA3.92568797	chrA3.90776565--chrA3.91641212(BIN)
						chrA3.92621220	chrA3.87947043--chrA3.90076797(BIN)
						chrA3.92703144	chrA3.90776565--chrA3.91641212(BIN)
						chrA3.92722875	chrA3.90776565--chrA3.91906928(BIN)
						chrA3.92812794	chrA3.90776565--chrA3.91641212(BIN)
					chrA3.92916537
					chrA3.90288945
177.059				chrA3.89800190	chrA3.89800190
177.059	chrA3.90076797	chrA3.90076797	chrA3.90076797	chrA3.90076797	chrA3.90076797
					chrA3.90164469
177.059				chrA3.90140057	chrA3.90140057
					chrA3.89199675
177.663			chrA3.90520641	chrA3.90520641	chrA3.90520641
	chrA3.90823259				chrA3.90823259
					chrA3.90992437
					chrA3.92754855
177.736		chrA3.90776565	chrA3.90776565	chrA3.90776565	chrA3.90776565
					chrA3.89696511
					chrA3.90922400
					chrA3.91204432
					chrA3.91837278
						chrA3.92967357	chrA3.90776565--chrA3.91906928(BIN)
						chrA3.93012118	chrA3.90776565--chrA3.91641212(BIN)
						chrA3.93071665	chrA3.91408013--chrA3.91906928(BIN)
						chrA3.93132776	chrA3.91408013--chrA3.91906928(BIN)
						chrA3.93175121	chrA3.90776565--chrA3.92203307(BIN)
						chrA3.93360546	chrA3.91906928--chrA3.93817379(BIN)
						chrA3.93487888	chrA3.91906928--chrA3.92203307(BIN)
						chrA3.93568477	chrA3.91906928--chrA3.100103317(BIN)
						chrA3.93614289	chrA3.91906928--chrA3.92203307(BIN)
						chrA3.93643635	chrA3.91906928--chrA3.92203307(BIN)
						chrA3.93672962	chrA3.90776565--chrA3.91906928(BIN)
						chrA3.93708676	chrA3.91906928--chrA3.91988681(BIN)
						chrA3.93732827	chrA3.91864378--chrA3.91988681(BIN)
						chrA3.93766538	chrA3.90776565--chrA3.93256963(BIN)
						chrA3.93793512	chrA3.91906928--chrA3.91988681(BIN)
[truncated: 1,163 more rows]

## Sheet: B1
CM(LOD0.5)	LOD3	LOD2	LOD1	LOD0.5	LOD0.1	BIN(0.1)	BIN(region)
					chrB1.404883
					chrB1.455542
						chrB1.551194	chrB1.364264--chrB1.1279300(BIN)
						chrB1.610601	chrB1.343807--chrB1.30292485(BIN)
						chrB1.708720	chrB1.343807--chrB1.1676222(BIN)
						chrB1.735406	chrB1.364264--chrB1.1187213(BIN)
						chrB1.863974	chrB1.364264--chrB1.404883(BIN)
					chrB1.895995
						chrB1.942365	chrB1.364264--chrB1.1676222(BIN)
						chrB1.971510	chrB1.364264--chrB1.1230257(BIN)
					chrB1.1015832
					chrB1.1044319
						chrB1.1071080	chrB1.364264--chrB1.5556208(BIN)
		chrB1.1230257	chrB1.1230257		chrB1.1230257
						chrB1.1417100	chrB1.455542--chrB1.1999968(BIN)
						chrB1.1551968	chrB1.1676222--chrB1.1999968(BIN)
						chrB1.1611397	chrB1.1044319--chrB1.1999968(BIN)
			chrB1.1676222		chrB1.1676222
			chrB1.1999968		chrB1.1999968
			chrB1.5556208		chrB1.5556208
		chrB1.6267848	chrB1.6267848		chrB1.6267848
					chrB1.7582034
						chrB1.8903035	chrB1.8946655--chrB1.9045448(BIN)
	chrB1.8946655	chrB1.8946655	chrB1.8946655		chrB1.8946655
						chrB1.8983085	chrB1.5556208--chrB1.9045448(BIN)
	chrB1.9045448	chrB1.9045448	chrB1.9045448		chrB1.9045448
			chrB1.10553924		chrB1.10553924
		chrB1.13056255	chrB1.13056255		chrB1.13056255
0			chrB1.13118258	chrB1.13118258	chrB1.13118258
						chrB1.13173791	chrB1.13118258--chrB1.13342922(BIN)
						chrB1.13262683	chrB1.13118258--chrB1.13585056(BIN)
1.142	chrB1.13342922	chrB1.13342922	chrB1.13342922	chrB1.13342922	chrB1.13342922
1.484			chrB1.13374636	chrB1.13374636	chrB1.13374636
						chrB1.13409738	chrB1.13342922--chrB1.13689948(BIN)
						chrB1.13460290	chrB1.25036447--chrB1.27009817(BIN)
						chrB1.13510415	chrB1.13664446--chrB1.14281549(BIN)
						chrB1.13525173	chrB1.13374636--chrB1.13913671(BIN)
						chrB1.13564696	chrB1.13639662--chrB1.13689948(BIN)
2.488			chrB1.13585056	chrB1.13585056	chrB1.13585056
						chrB1.13611576	chrB1.13056255--chrB1.13913671(BIN)
2.488	chrB1.13639662	chrB1.13639662	chrB1.13639662	chrB1.13639662	chrB1.13639662
					chrB1.13519772
4.377			chrB1.13689948	chrB1.13689948	chrB1.13689948
						chrB1.13707324	chrB1.343807--chrB1.30292485(BIN)
						chrB1.13747168	chrB1.13689948--chrB1.13913671(BIN)
4.421				chrB1.13764168	chrB1.13764168
						chrB1.13791675	chrB1.13664446--chrB1.13913671(BIN)
						chrB1.13854842	chrB1.13764168--chrB1.13984472(BIN)
5.516		chrB1.13913671	chrB1.13913671	chrB1.13913671	chrB1.13913671
						chrB1.13926857	chrB1.13664446--chrB1.13984472(BIN)
					chrB1.13964255
6.689	chrB1.13984472	chrB1.13984472	chrB1.13984472	chrB1.13984472	chrB1.13984472
						chrB1.14021843	chrB1.13984472--chrB1.14281549(BIN)
						chrB1.14076549	chrB1.13984472--chrB1.14281549(BIN)
						chrB1.14106804	chrB1.13984472--chrB1.14281549(BIN)
						chrB1.14171344	chrB1.343807--chrB1.29244692(BIN)
						chrB1.14199706	chrB1.13984472--chrB1.14383036(BIN)
						chrB1.14231450	chrB1.13984472--chrB1.14383036(BIN)
7.867				chrB1.14281549	chrB1.14281549
7.889			chrB1.14348314	chrB1.14348314	chrB1.14348314
					chrB1.14314362
						chrB1.14367412	chrB1.13664446--chrB1.20120400(BIN)
8.545				chrB1.14383036	chrB1.14383036
						chrB1.14411899	chrB1.13984472--chrB1.14281549(BIN)
						chrB1.14464499	chrB1.14281549--chrB1.14946997(BIN)
					chrB1.14490416
					chrB1.14557883
						chrB1.14587483	chrB1.14348314--chrB1.14946997(BIN)
						chrB1.14689608	chrB1.14636456--chrB1.15038174(BIN)
						chrB1.14712269	chrB1.13984472--chrB1.15631061(BIN)
						chrB1.14732977	chrB1.14348314--chrB1.15038174(BIN)
						chrB1.14741718	chrB1.13984472--chrB1.15631061(BIN)
						chrB1.14795410	chrB1.14636456--chrB1.14946997(BIN)
8.636		chrB1.14881606	chrB1.14881606	chrB1.14881606	chrB1.14881606
						chrB1.14908319	chrB1.14636456--chrB1.14946997(BIN)
9.127		chrB1.14946997	chrB1.14946997	chrB1.14946997	chrB1.14946997
			chrB1.14636456		chrB1.14636456
						chrB1.14966860	chrB1.14946997--chrB1.15038174(BIN)
					chrB1.14994398
					chrB1.14440546
10.526	chrB1.15036950	chrB1.15036950	chrB1.15036950	chrB1.15036950	chrB1.15036950
10.526				chrB1.15038174	chrB1.15038174
11.578	chrB1.15093893	chrB1.15093893	chrB1.15093893	chrB1.15093893	chrB1.15093893
						chrB1.15128038	chrB1.13639662--chrB1.15887574(BIN)
						chrB1.15168777	chrB1.13118258--chrB1.20120400(BIN)
12.165		chrB1.15203645	chrB1.15203645	chrB1.15203645	chrB1.15203645
						chrB1.15325610	chrB1.15253625--chrB1.15631061(BIN)
						chrB1.15411476	chrB1.343807--chrB1.20120400(BIN)
						chrB1.15452515	chrB1.15253625--chrB1.15887574(BIN)
						chrB1.15484886	chrB1.15631061--chrB1.15887574(BIN)
						chrB1.15505222	chrB1.15631061--chrB1.15887574(BIN)
						chrB1.15568301	chrB1.15631061--chrB1.15887574(BIN)
					chrB1.15608355
12.165				chrB1.15253625	chrB1.15253625
13.84	chrB1.15379920	chrB1.15379920	chrB1.15379920	chrB1.15379920	chrB1.15379920
14.498		chrB1.15631061	chrB1.15631061	chrB1.15631061	chrB1.15631061
						chrB1.15708270	chrB1.15631061--chrB1.15887574(BIN)
						chrB1.15742920	chrB1.15631061--chrB1.15887574(BIN)
14.498				chrB1.15779437	chrB1.15779437
						chrB1.15831440	chrB1.15631061--chrB1.15887574(BIN)
15.642				chrB1.15887574	chrB1.15887574
						chrB1.15941474	chrB1.15916909--chrB1.20120400(BIN)
						chrB1.16056075	chrB1.15631061--chrB1.20120400(BIN)
						chrB1.16090101	chrB1.15916909--chrB1.16005813(BIN)
						chrB1.16119585	chrB1.15916909--chrB1.19805048(BIN)
						chrB1.16141646	chrB1.13056255--chrB1.28784785(BIN)
						chrB1.16166519	chrB1.16005813--chrB1.19805048(BIN)
						chrB1.16224277	chrB1.16005813--chrB1.19805048(BIN)
						chrB1.16334924	chrB1.16005813--chrB1.19805048(BIN)
						chrB1.16409220	chrB1.343807--chrB1.29244692(BIN)
						chrB1.16460036	chrB1.16292936--chrB1.17584334(BIN)
						chrB1.16487617	chrB1.16005813--chrB1.19805048(BIN)
						chrB1.16530091	chrB1.16292936--chrB1.18138466(BIN)
						chrB1.16612467	chrB1.13664446--chrB1.23391883(BIN)
						chrB1.16790368	chrB1.16924505--chrB1.19805048(BIN)
						chrB1.16839475	chrB1.15916909--chrB1.20120400(BIN)
						chrB1.16889336	chrB1.15916909--chrB1.20120400(BIN)
						chrB1.16954741	chrB1.16005813--chrB1.19805048(BIN)
						chrB1.16977691	chrB1.16005813--chrB1.19805048(BIN)
						chrB1.17045554	chrB1.15779437--chrB1.23258685(BIN)
						chrB1.17074904	chrB1.16005813--chrB1.19805048(BIN)
						chrB1.17114814	chrB1.16005813--chrB1.19805048(BIN)
						chrB1.17177120	chrB1.16005813--chrB1.19805048(BIN)
						chrB1.17198958	chrB1.16292936--chrB1.16677503(BIN)
						chrB1.17210376	chrB1.16005813--chrB1.19805048(BIN)
						chrB1.17241711	chrB1.16292936--chrB1.16677503(BIN)
						chrB1.17337732	chrB1.16292936--chrB1.16677503(BIN)
						chrB1.17357299	chrB1.16292936--chrB1.16677503(BIN)
						chrB1.17379574	chrB1.16005813--chrB1.19805048(BIN)
						chrB1.17401196	chrB1.15779437--chrB1.20120400(BIN)
						chrB1.17438835	chrB1.16292936--chrB1.16924505(BIN)
						chrB1.17498612	chrB1.16292936--chrB1.16677503(BIN)
						chrB1.17616076	chrB1.16292936--chrB1.17584334(BIN)
						chrB1.17647322	chrB1.16292936--chrB1.16726327(BIN)
						chrB1.17669236	chrB1.16292936--chrB1.17584334(BIN)
						chrB1.17706309	chrB1.16292936--chrB1.16924505(BIN)
						chrB1.17745188	chrB1.16292936--chrB1.17584334(BIN)
						chrB1.17824316	chrB1.16292936--chrB1.17584334(BIN)
						chrB1.17913043	chrB1.15887574--chrB1.20120400(BIN)
						chrB1.17962495	chrB1.16292936--chrB1.16726327(BIN)
						chrB1.17990833	chrB1.16005813--chrB1.19805048(BIN)
						chrB1.18016469	chrB1.16292936--chrB1.17584334(BIN)
						chrB1.18053430	chrB1.16292936--chrB1.17584334(BIN)
						chrB1.18179284	chrB1.16292936--chrB1.17584334(BIN)
						chrB1.18196456	chrB1.16292936--chrB1.17584334(BIN)
						chrB1.18295606	chrB1.15916909--chrB1.19805048(BIN)
						chrB1.18545251	chrB1.15916909--chrB1.19805048(BIN)
						chrB1.18574504	chrB1.17279177--chrB1.19066134(BIN)
						chrB1.18643832	chrB1.17279177--chrB1.19123897(BIN)
						chrB1.18680641	chrB1.16292936--chrB1.19066134(BIN)
						chrB1.18736521	chrB1.15916909--chrB1.19805048(BIN)
						chrB1.18758557	chrB1.17279177--chrB1.18138466(BIN)
						chrB1.18766340	chrB1.343807--chrB1.30292485(BIN)
						chrB1.18799296	chrB1.17279177--chrB1.18138466(BIN)
						chrB1.18863454	chrB1.17279177--chrB1.19066134(BIN)
						chrB1.18947602	chrB1.16292936--chrB1.19066134(BIN)
						chrB1.18994683	chrB1.17279177--chrB1.19066134(BIN)
						chrB1.19034550	chrB1.18595720--chrB1.19123897(BIN)
						chrB1.19056889	chrB1.17279177--chrB1.19066134(BIN)
						chrB1.19084435	chrB1.17279177--chrB1.18138466(BIN)
						chrB1.19151057	chrB1.17279177--chrB1.19066134(BIN)
						chrB1.19181039	chrB1.15887574--chrB1.20120400(BIN)
						chrB1.19209059	chrB1.17279177--chrB1.19066134(BIN)
						chrB1.19228635	chrB1.17279177--chrB1.19123897(BIN)
						chrB1.19278091	chrB1.18595720--chrB1.19123897(BIN)
						chrB1.19473453	chrB1.18526876--chrB1.19123897(BIN)
						chrB1.19496268	chrB1.18526876--chrB1.19123897(BIN)
						chrB1.19546659	chrB1.18595720--chrB1.19123897(BIN)
						chrB1.19581889	chrB1.17279177--chrB1.19123897(BIN)
						chrB1.19648867	chrB1.17279177--chrB1.23391883(BIN)
						chrB1.19663949	chrB1.18526876--chrB1.19123897(BIN)
						chrB1.19732749	chrB1.17279177--chrB1.19123897(BIN)
						chrB1.19873183	chrB1.18526876--chrB1.20147910(BIN)
						chrB1.19957345	chrB1.18526876--chrB1.19389885(BIN)
						chrB1.19998622	chrB1.18526876--chrB1.21035131(BIN)
						chrB1.20089780	chrB1.18526876--chrB1.20147910(BIN)
					chrB1.20120400
16.108		chrB1.15916909	chrB1.15916909	chrB1.15916909	chrB1.15916909
17.033		chrB1.16005813	chrB1.16005813	chrB1.16005813	chrB1.16005813
					chrB1.16554421
17.033		chrB1.16292936	chrB1.16292936	chrB1.16292936	chrB1.16292936
18.008			chrB1.16677503	chrB1.16677503	chrB1.16677503
18.384		chrB1.16726327	chrB1.16726327	chrB1.16726327	chrB1.16726327
					chrB1.16246505
					chrB1.17146577
					chrB1.17542280
					chrB1.16274277
					chrB1.16383133
	chrB1.17584334	chrB1.17584334	chrB1.17584334		chrB1.17584334
18.45		chrB1.17279177	chrB1.17279177	chrB1.17279177	chrB1.17279177
					chrB1.16868242
19.177	chrB1.18138466	chrB1.18138466	chrB1.18138466	chrB1.18138466	chrB1.18138466
19.864		chrB1.18376645	chrB1.18376645	chrB1.18376645	chrB1.18376645
					chrB1.16031890
20.646				chrB1.18526876	chrB1.18526876
					chrB1.18419747
21.476		chrB1.18595720	chrB1.18595720	chrB1.18595720	chrB1.18595720
					chrB1.20071241
22.018		chrB1.19311759	chrB1.19311759	chrB1.19311759	chrB1.19311759
22.448	chrB1.19389885	chrB1.19389885	chrB1.19389885	chrB1.19389885	chrB1.19389885
					chrB1.18909585
					chrB1.19914447
					chrB1.19759086
23.032				chrB1.19783687	chrB1.19783687
23.196				chrB1.19854350	chrB1.19854350
23.293		chrB1.20147910	chrB1.20147910	chrB1.20147910	chrB1.20147910
						chrB1.20168591	chrB1.19311759--chrB1.20147910(BIN)
						chrB1.20224077	chrB1.18526876--chrB1.19389885(BIN)
23.388	chrB1.20279080			chrB1.20279080	chrB1.20279080
					chrB1.19805048
						chrB1.20299898	chrB1.19311759--chrB1.20147910(BIN)
23.777				chrB1.20329262	chrB1.20329262
						chrB1.20372830	chrB1.19389885--chrB1.20147910(BIN)
						chrB1.20397031	chrB1.18526876--chrB1.20147910(BIN)
						chrB1.20451987	chrB1.16292936--chrB1.20147910(BIN)
						chrB1.20466927	chrB1.15779437--chrB1.23258685(BIN)
						chrB1.20532495	chrB1.18526876--chrB1.20147910(BIN)
						chrB1.20561239	chrB1.19389885--chrB1.21035131(BIN)
						chrB1.20595919	chrB1.15887574--chrB1.21035131(BIN)
						chrB1.20624191	chrB1.18526876--chrB1.20147910(BIN)
						chrB1.20661249	chrB1.15253625--chrB1.21035131(BIN)
					chrB1.20686678
24.297	chrB1.20428804	chrB1.20428804	chrB1.20428804	chrB1.20428804	chrB1.20428804
						chrB1.20758796	chrB1.19854350--chrB1.20329262(BIN)
						chrB1.20783145	chrB1.18595720--chrB1.19123897(BIN)
						chrB1.20814923	chrB1.19783687--chrB1.21035131(BIN)
						chrB1.20975315	chrB1.343807--chrB1.29244692(BIN)
						chrB1.21093709	chrB1.18526876--chrB1.21035131(BIN)
						chrB1.21135065	chrB1.19854350--chrB1.20329262(BIN)
						chrB1.21140430	chrB1.19854350--chrB1.20329262(BIN)
						chrB1.21261779	chrB1.15887574--chrB1.26466247(BIN)
						chrB1.21301226	chrB1.16292936--chrB1.22890867(BIN)
						chrB1.21314640	chrB1.18526876--chrB1.21035131(BIN)
						chrB1.21340723	chrB1.19854350--chrB1.21504578(BIN)
						chrB1.21378261	chrB1.20840700--chrB1.22890867(BIN)
						chrB1.21406347	chrB1.20329262--chrB1.21913169(BIN)
						chrB1.21413930	chrB1.18526876--chrB1.20147910(BIN)
						chrB1.21435412	chrB1.19854350--chrB1.21504578(BIN)
						chrB1.21478845	chrB1.343807--chrB1.29244692(BIN)
						chrB1.21528974	chrB1.19854350--chrB1.20329262(BIN)
						chrB1.21640852	chrB1.19854350--chrB1.20329262(BIN)
						chrB1.21674935	chrB1.19389885--chrB1.20147910(BIN)
						chrB1.21702395	chrB1.19783687--chrB1.21035131(BIN)
						chrB1.21710971	chrB1.18526876--chrB1.21035131(BIN)
						chrB1.21730883	chrB1.19854350--chrB1.21035131(BIN)
						chrB1.21810591	chrB1.343807--chrB1.29244692(BIN)
						chrB1.21889792	chrB1.19854350--chrB1.21035131(BIN)
						chrB1.21934023	chrB1.19854350--chrB1.21035131(BIN)
						chrB1.22012744	chrB1.19854350--chrB1.22543862(BIN)
						chrB1.22159701	chrB1.18526876--chrB1.21504578(BIN)
						chrB1.22221201	chrB1.19854350--chrB1.21504578(BIN)
					chrB1.22244875
24.814	chrB1.21913169	chrB1.21913169	chrB1.21913169	chrB1.21913169	chrB1.21913169
					chrB1.20918200
					chrB1.21154166
25.334				chrB1.21504578	chrB1.21504578
					chrB1.21174565
26.113				chrB1.21035131	chrB1.21035131
26.19				chrB1.21010463	chrB1.21010463
26.238				chrB1.20840700	chrB1.20840700
					chrB1.21930820
					chrB1.22122583
						chrB1.22277035	chrB1.19783687--chrB1.21504578(BIN)
						chrB1.22341451	chrB1.19854350--chrB1.21504578(BIN)
						chrB1.22383188	chrB1.19854350--chrB1.21504578(BIN)
						chrB1.22438010	chrB1.19854350--chrB1.21504578(BIN)
26.884	chrB1.22543862			chrB1.22543862	chrB1.22543862
27.104		chrB1.22586626	chrB1.22586626	chrB1.22586626	chrB1.22586626
						chrB1.22632255	chrB1.20329262--chrB1.21504578(BIN)
						chrB1.22654820	chrB1.19854350--chrB1.21035131(BIN)
						chrB1.22676073	chrB1.19854350--chrB1.23511950(BIN)
						chrB1.22678516	chrB1.20279080--chrB1.21504578(BIN)
						chrB1.22726299	chrB1.20279080--chrB1.21504578(BIN)
						chrB1.22842157	chrB1.20428804--chrB1.21504578(BIN)
27.434		chrB1.22890867	chrB1.22890867	chrB1.22890867	chrB1.22890867
					chrB1.22418474
						chrB1.22927207	chrB1.19854350--chrB1.23018115(BIN)
						chrB1.22935953	chrB1.19311759--chrB1.23391883(BIN)
						chrB1.23048527	chrB1.20428804--chrB1.21913169(BIN)
						chrB1.23083844	chrB1.20840700--chrB1.22890867(BIN)
						chrB1.23169956	chrB1.15887574--chrB1.23511950(BIN)
						chrB1.23193253	chrB1.20428804--chrB1.21010463(BIN)
						chrB1.23223155	chrB1.19854350--chrB1.23737887(BIN)
						chrB1.23281496	chrB1.20840700--chrB1.23391883(BIN)
						chrB1.23308917	chrB1.20428804--chrB1.23018115(BIN)
						chrB1.23331042	chrB1.20428804--chrB1.21504578(BIN)
						chrB1.23367581	chrB1.15916909--chrB1.23511950(BIN)
						chrB1.23464536	chrB1.20279080--chrB1.23258685(BIN)
						chrB1.23512867	chrB1.21913169--chrB1.23737887(BIN)
						chrB1.23535623	chrB1.20840700--chrB1.23615118(BIN)
						chrB1.23551241	chrB1.20840700--chrB1.21913169(BIN)
						chrB1.23712568	chrB1.22543862--chrB1.23258685(BIN)
						chrB1.23775988	chrB1.19854350--chrB1.23737887(BIN)
						chrB1.23903701	chrB1.21913169--chrB1.23258685(BIN)
						chrB1.23959305	chrB1.22586626--chrB1.23018115(BIN)
						chrB1.23975214	chrB1.22890867--chrB1.23018115(BIN)
						chrB1.24094249	chrB1.22890867--chrB1.23258685(BIN)
						chrB1.24155882	chrB1.21913169--chrB1.23258685(BIN)
						chrB1.24320144	chrB1.23130279--chrB1.26466247(BIN)
						chrB1.24485611	chrB1.23130279--chrB1.23511950(BIN)
						chrB1.24582061	chrB1.23130279--chrB1.23511950(BIN)
						chrB1.24619508	chrB1.23130279--chrB1.23391883(BIN)
						chrB1.24804515	chrB1.23130279--chrB1.23615118(BIN)
						chrB1.24891191	chrB1.15887574--chrB1.23511950(BIN)
						chrB1.24914837	chrB1.23130279--chrB1.23615118(BIN)
						chrB1.24942515	chrB1.23130279--chrB1.24232710(BIN)
						chrB1.25147848	chrB1.23130279--chrB1.26142655(BIN)
						chrB1.25276943	chrB1.24045324--chrB1.24232710(BIN)
						chrB1.25299866	chrB1.23615118--chrB1.24232710(BIN)
						chrB1.25409157	chrB1.23130279--chrB1.23615118(BIN)
						chrB1.25455080	chrB1.23130279--chrB1.23615118(BIN)
						chrB1.25481827	chrB1.23130279--chrB1.23615118(BIN)
						chrB1.25597816	chrB1.24045324--chrB1.26142655(BIN)
					chrB1.25736801
	chrB1.20202204				chrB1.20202204
	chrB1.22775723				chrB1.22775723
27.764		chrB1.23018115	chrB1.23018115	chrB1.23018115	chrB1.23018115
27.764		chrB1.23258685	chrB1.23258685	chrB1.23258685	chrB1.23258685
28.163		chrB1.23391883	chrB1.23391883	chrB1.23391883	chrB1.23391883
28.403	chrB1.23130279		chrB1.23130279	chrB1.23130279	chrB1.23130279
					chrB1.24002614
					chrB1.24056758
29.265		chrB1.23511950	chrB1.23511950	chrB1.23511950	chrB1.23511950
29.632			chrB1.23615118	chrB1.23615118	chrB1.23615118
29.923		chrB1.23672952	chrB1.23672952	chrB1.23672952	chrB1.23672952
					chrB1.23810692
					chrB1.23833407
30.202	chrB1.23737887	chrB1.23737887	chrB1.23737887	chrB1.23737887	chrB1.23737887
30.73		chrB1.23914852	chrB1.23914852	chrB1.23914852	chrB1.23914852
30.998		chrB1.24045324	chrB1.24045324	chrB1.24045324	chrB1.24045324
32.285		chrB1.24207719	chrB1.24207719	chrB1.24207719	chrB1.24207719
					chrB1.24536594
32.708	chrB1.24232710		chrB1.24232710	chrB1.24232710	chrB1.24232710
					chrB1.24276825
					chrB1.25305322
33.993				chrB1.24459213	chrB1.24459213
34.389	chrB1.25434010	chrB1.25434010	chrB1.25434010	chrB1.25434010	chrB1.25434010
					chrB1.25352958
35.299	chrB1.25704341	chrB1.25704341	chrB1.25704341	chrB1.25704341	chrB1.25704341
						chrB1.25785398	chrB1.23130279--chrB1.23511950(BIN)
						chrB1.25800108	chrB1.23615118--chrB1.23672952(BIN)
						chrB1.25875263	chrB1.23615118--chrB1.23672952(BIN)
						chrB1.25946829	chrB1.24045324--chrB1.25434010(BIN)
						chrB1.25984397	chrB1.23737887--chrB1.24232710(BIN)
						chrB1.26026274	chrB1.23737887--chrB1.24232710(BIN)
35.724			chrB1.26142655	chrB1.26142655	chrB1.26142655
						chrB1.26208058	chrB1.23615118--chrB1.23737887(BIN)
						chrB1.26265251	chrB1.15887574--chrB1.26142655(BIN)
					chrB1.26278187
						chrB1.26353630	chrB1.23130279--chrB1.26142655(BIN)
36.024				chrB1.26466247	chrB1.26466247
						chrB1.26527843	chrB1.23672952--chrB1.23914852(BIN)
						chrB1.26570752	chrB1.23672952--chrB1.23914852(BIN)
						chrB1.26591291	chrB1.23615118--chrB1.24397748(BIN)
						chrB1.26609060	chrB1.23672952--chrB1.23914852(BIN)
						chrB1.26627364	chrB1.23615118--chrB1.23914852(BIN)
						chrB1.26648902	chrB1.23130279--chrB1.26142655(BIN)
						chrB1.26692271	chrB1.23615118--chrB1.24397748(BIN)
						chrB1.26765390	chrB1.23615118--chrB1.23914852(BIN)
						chrB1.26813023	chrB1.24045324--chrB1.24397748(BIN)
					chrB1.26841827
36.341			chrB1.26428113	chrB1.26428113	chrB1.26428113
					chrB1.25673033
						chrB1.26878387	chrB1.24045324--chrB1.24397748(BIN)
						chrB1.26935639	chrB1.23615118--chrB1.24397748(BIN)
						chrB1.26986171	chrB1.23914852--chrB1.24232710(BIN)
36.666		chrB1.27009817	chrB1.27009817	chrB1.27009817	chrB1.27009817
					chrB1.26068673
						chrB1.27042126	chrB1.23672952--chrB1.24397748(BIN)
						chrB1.27082545	chrB1.23615118--chrB1.24232710(BIN)
36.915		chrB1.27133013	chrB1.27133013	chrB1.27133013	chrB1.27133013
						chrB1.27176080	chrB1.24207719--chrB1.26142655(BIN)
						chrB1.27236040	chrB1.24207719--chrB1.25704341(BIN)
37.303	chrB1.27279465	chrB1.27279465	chrB1.27279465	chrB1.27279465	chrB1.27279465
						chrB1.27327686	chrB1.24207719--chrB1.24397748(BIN)
						chrB1.27375180	chrB1.24207719--chrB1.25434010(BIN)
37.61				chrB1.27436700	chrB1.27436700
						chrB1.27466818	chrB1.24207719--chrB1.26142655(BIN)
						chrB1.27492123	chrB1.24397748--chrB1.25704341(BIN)
						chrB1.27517899	chrB1.24459213--chrB1.26142655(BIN)
						chrB1.27548216	chrB1.24459213--chrB1.26142655(BIN)
						chrB1.27574143	chrB1.24207719--chrB1.26142655(BIN)
						chrB1.27584585	chrB1.24459213--chrB1.26142655(BIN)
						chrB1.27617667	chrB1.24397748--chrB1.26142655(BIN)
						chrB1.27640877	chrB1.23914852--chrB1.26142655(BIN)
37.61		chrB1.27671465	chrB1.27671465	chrB1.27671465	chrB1.27671465
						chrB1.27695124	chrB1.24397748--chrB1.26142655(BIN)
						chrB1.27750801	chrB1.24397748--chrB1.26142655(BIN)
						chrB1.27868580	chrB1.27827545--chrB1.28784785(BIN)
						chrB1.27904743	chrB1.24397748--chrB1.26142655(BIN)
						chrB1.27931135	chrB1.27827545--chrB1.28784785(BIN)
						chrB1.28052370	chrB1.27827545--chrB1.28784785(BIN)
						chrB1.28072350	chrB1.27827545--chrB1.47044616(BIN)
						chrB1.28104143	chrB1.27827545--chrB1.28784785(BIN)
						chrB1.28144441	chrB1.27827545--chrB1.28784785(BIN)
						chrB1.28192864	chrB1.27827545--chrB1.28784785(BIN)
						chrB1.28222748	chrB1.27827545--chrB1.28784785(BIN)
						chrB1.28254652	chrB1.27827545--chrB1.28784785(BIN)
						chrB1.28353827	chrB1.27827545--chrB1.28784785(BIN)
						chrB1.28395173	chrB1.27827545--chrB1.27904743(BIN)
						chrB1.28436795	chrB1.27827545--chrB1.28784785(BIN)
						chrB1.28480932	chrB1.27827545--chrB1.47044616(BIN)
						chrB1.28528742	chrB1.27827545--chrB1.28784785(BIN)
						chrB1.28570937	chrB1.27827545--chrB1.28784785(BIN)
						chrB1.28611834	chrB1.27827545--chrB1.29244692(BIN)
						chrB1.27868580	chrB1.27827545--chrB1.28784785(BIN)
						chrB1.27931135	chrB1.27827545--chrB1.28784785(BIN)
						chrB1.28028778	chrB1.27827545--chrB1.28784785(BIN)
						chrB1.28052370	chrB1.27827545--chrB1.28784785(BIN)
						chrB1.28072350	chrB1.27827545--chrB1.47044616(BIN)
						chrB1.28104143	chrB1.27827545--chrB1.28784785(BIN)
						chrB1.28144441	chrB1.27827545--chrB1.28784785(BIN)
						chrB1.28192864	chrB1.27827545--chrB1.28784785(BIN)
						chrB1.28222748	chrB1.27827545--chrB1.28784785(BIN)
						chrB1.28254652	chrB1.27827545--chrB1.28784785(BIN)
						chrB1.28353827	chrB1.27827545--chrB1.28784785(BIN)
						chrB1.28395173	chrB1.27827545--chrB1.27904743(BIN)
						chrB1.28436795	chrB1.27827545--chrB1.28784785(BIN)
						chrB1.28480932	chrB1.27827545--chrB1.47044616(BIN)
						chrB1.28528742	chrB1.27827545--chrB1.28784785(BIN)
						chrB1.28570937	chrB1.27827545--chrB1.28784785(BIN)
						chrB1.28611834	chrB1.27827545--chrB1.29244692(BIN)
39.166				chrB1.28621662	chrB1.28621662
						chrB1.28641968	chrB1.28784785--chrB1.29244692(BIN)
						chrB1.28665111	chrB1.27827545--chrB1.28784785(BIN)
						chrB1.28704922	chrB1.28784785--chrB1.29836160(BIN)
						chrB1.28641968	chrB1.28784785--chrB1.29244692(BIN)
						chrB1.28665111	chrB1.27827545--chrB1.28784785(BIN)
						chrB1.28704922	chrB1.28784785--chrB1.29836160(BIN)
39.166	chrB1.28784785	chrB1.28784785	chrB1.28784785	chrB1.28784785	chrB1.28784785
						chrB1.28841014	chrB1.28784785--chrB1.28929871(BIN)
						chrB1.28841014	chrB1.28784785--chrB1.28929871(BIN)
39.511		chrB1.28929871	chrB1.28929871	chrB1.28929871	chrB1.28929871
						chrB1.29022913	chrB1.29244692--chrB1.29836160(BIN)
						chrB1.29022913	chrB1.29244692--chrB1.29836160(BIN)
					chrB1.29053971
					chrB1.28733154
					chrB1.28757933
						chrB1.29093209	chrB1.28929871--chrB1.30056465(BIN)
						chrB1.29175021	chrB1.28929871--chrB1.29836160(BIN)
						chrB1.29340045	chrB1.29244692--chrB1.29836160(BIN)
						chrB1.29093209	chrB1.28929871--chrB1.30056465(BIN)
						chrB1.29175021	chrB1.28929871--chrB1.29836160(BIN)
						chrB1.29340045	chrB1.29244692--chrB1.29836160(BIN)
					chrB1.29628610
41.085		chrB1.29244692	chrB1.29244692	chrB1.29244692	chrB1.29244692
					chrB1.29266617
					chrB1.29601750
						chrB1.29797268	chrB1.27827545--chrB1.30056465(BIN)
						chrB1.29797268	chrB1.27827545--chrB1.30056465(BIN)
41.881	chrB1.29836160	chrB1.29836160	chrB1.29836160	chrB1.29836160	chrB1.29836160
41.881				chrB1.29558617	chrB1.29558617
						chrB1.30004156	chrB1.29836898--chrB1.30478250(BIN)
						chrB1.30004156	chrB1.29836898--chrB1.30478250(BIN)
41.881				chrB1.29836898	chrB1.29836898
43.463			chrB1.30084829	chrB1.30084829	chrB1.30084829
43.463		chrB1.30056465	chrB1.30056465	chrB1.30056465	chrB1.30056465
					chrB1.29981477
						chrB1.30145817	chrB1.29836898--chrB1.30478250(BIN)
						chrB1.30183150	chrB1.29836898--chrB1.31288223(BIN)
						chrB1.30218977	chrB1.29244692--chrB1.30478250(BIN)
						chrB1.30145817	chrB1.29836898--chrB1.30478250(BIN)
						chrB1.30183150	chrB1.29836898--chrB1.31288223(BIN)
						chrB1.30218977	chrB1.29244692--chrB1.30478250(BIN)
46.395			chrB1.30292485	chrB1.30292485	chrB1.30292485
47.195				chrB1.30400279	chrB1.30400279
					chrB1.29878255
					chrB1.30550227
47.195		chrB1.30332936		chrB1.30332936	chrB1.30332936
47.973	chrB1.30478250		chrB1.30478250	chrB1.30478250	chrB1.30478250
					chrB1.30618756
						chrB1.30669124	chrB1.30446454--chrB1.30949785(BIN)
						chrB1.30809144	chrB1.30873997--chrB1.47044616(BIN)
						chrB1.30861890	chrB1.29836898--chrB1.47044616(BIN)
						chrB1.30919074	chrB1.30873997--chrB1.31288223(BIN)
						chrB1.30669124	chrB1.30446454--chrB1.30949785(BIN)
						chrB1.30809144	chrB1.30873997--chrB1.47044616(BIN)
						chrB1.30861890	chrB1.29836898--chrB1.47044616(BIN)
						chrB1.30919074	chrB1.30873997--chrB1.31288223(BIN)
47.973				chrB1.30446454	chrB1.30446454
49.103		chrB1.30873997	chrB1.30873997	chrB1.30873997	chrB1.30873997
49.489			chrB1.30976376	chrB1.30976376	chrB1.30976376
49.489				chrB1.30949785	chrB1.30949785
49.733	chrB1.30993856			chrB1.30993856	chrB1.30993856
						chrB1.31010958	chrB1.30084829--chrB1.33200131(BIN)
						chrB1.31022222	chrB1.30873997--chrB1.31288223(BIN)
						chrB1.31010958	chrB1.30084829--chrB1.33200131(BIN)
						chrB1.31022222	chrB1.30873997--chrB1.31288223(BIN)
49.733			chrB1.31088013	chrB1.31088013	chrB1.31088013
50.739		chrB1.31117969		chrB1.31117969	chrB1.31117969
						chrB1.31171800	chrB1.30873997--chrB1.31288223(BIN)
						chrB1.31232641	chrB1.30084829--chrB1.33200131(BIN)
						chrB1.31171800	chrB1.30873997--chrB1.31288223(BIN)
						chrB1.31232641	chrB1.30084829--chrB1.33200131(BIN)
50.739			chrB1.31288223	chrB1.31288223	chrB1.31288223
						chrB1.31298135	chrB1.27436700--chrB1.28784785(BIN)
						chrB1.31302174	chrB1.27827545--chrB1.48290475(BIN)
						chrB1.31366940	chrB1.30873997--chrB1.47044616(BIN)
						chrB1.31455657	chrB1.30084829--chrB1.31832169(BIN)
						chrB1.31487464	chrB1.30084829--chrB1.32103284(BIN)
						chrB1.31302174	chrB1.27827545--chrB1.48290475(BIN)
						chrB1.31366940	chrB1.30873997--chrB1.47044616(BIN)
						chrB1.31455657	chrB1.30084829--chrB1.31832169(BIN)
						chrB1.31487464	chrB1.30084829--chrB1.32103284(BIN)
51.365		chrB1.31517554		chrB1.31517554	chrB1.31517554
					chrB1.29739261
						chrB1.31580329	chrB1.30084829--chrB1.31832169(BIN)
						chrB1.31686016	chrB1.30084829--chrB1.47044616(BIN)
						chrB1.31580329	chrB1.30084829--chrB1.31832169(BIN)
						chrB1.31686016	chrB1.30084829--chrB1.47044616(BIN)
52.057			chrB1.31736514	chrB1.31736514	chrB1.31736514
					chrB1.31814024
53.662	chrB1.31832169	chrB1.31832169	chrB1.31832169	chrB1.31832169	chrB1.31832169
						chrB1.31852486	chrB1.31517554--chrB1.32103284(BIN)
						chrB1.31909517	chrB1.31147627--chrB1.32691631(BIN)
						chrB1.31950524	chrB1.31147627--chrB1.32691631(BIN)
						chrB1.31970662	chrB1.31147627--chrB1.32691631(BIN)
						chrB1.32000471	chrB1.31147627--chrB1.32691631(BIN)
						chrB1.31852486	chrB1.31517554--chrB1.32103284(BIN)
						chrB1.31909517	chrB1.31147627--chrB1.32691631(BIN)
						chrB1.31950524	chrB1.31147627--chrB1.32691631(BIN)
						chrB1.31970662	chrB1.31147627--chrB1.32691631(BIN)
						chrB1.32000471	chrB1.31147627--chrB1.32691631(BIN)
					chrB1.32034005
						chrB1.32077267	chrB1.31147627--chrB1.32691631(BIN)
						chrB1.32077267	chrB1.31147627--chrB1.32691631(BIN)
54.275		chrB1.32103284	chrB1.32103284	chrB1.32103284	chrB1.32103284
					chrB1.31929237
					chrB1.31147627
					chrB1.31773721
55.881			chrB1.32165714	chrB1.32165714	chrB1.32165714
56.129				chrB1.32190675	chrB1.32190675
						chrB1.32219501	chrB1.30084829--chrB1.34305583(BIN)
						chrB1.32244544	chrB1.31147627--chrB1.48290475(BIN)
						chrB1.32272229	chrB1.31147627--chrB1.32749888(BIN)
						chrB1.32344887	chrB1.31147627--chrB1.32749888(BIN)
						chrB1.32219501	chrB1.30084829--chrB1.34305583(BIN)
						chrB1.32224719	chrB1.31147627--chrB1.32749888(BIN)
						chrB1.32244544	chrB1.31147627--chrB1.48290475(BIN)
						chrB1.32272229	chrB1.31147627--chrB1.32749888(BIN)
						chrB1.32344887	chrB1.31147627--chrB1.32749888(BIN)
						chrB1.32458956	chrB1.33025037--chrB1.34196671(BIN)
						chrB1.32498198	chrB1.31147627--chrB1.32749888(BIN)
						chrB1.32537727	chrB1.31147627--chrB1.32749888(BIN)
					chrB1.32560285
57.147		chrB1.32749888	chrB1.32749888	chrB1.32749888	chrB1.32749888
						chrB1.32805905	chrB1.31147627--chrB1.33584737(BIN)
						chrB1.32836625	chrB1.32691631--chrB1.33025037(BIN)
						chrB1.32871723	chrB1.32691631--chrB1.33200131(BIN)
						chrB1.32900354	chrB1.32691631--chrB1.33200131(BIN)
57.147	chrB1.33002719	chrB1.33002719	chrB1.33002719	chrB1.33002719	chrB1.33002719
57.147		chrB1.33025037	chrB1.33025037	chrB1.33025037	chrB1.33025037
					chrB1.32780233
						chrB1.33053215	chrB1.30084829--chrB1.48290475(BIN)
57.147			chrB1.33105346	chrB1.33105346	chrB1.33105346
						chrB1.33117945	chrB1.32691631--chrB1.33200131(BIN)
					chrB1.33299872
57.582			chrB1.33200131	chrB1.33200131	chrB1.33200131
58.144			chrB1.33284461	chrB1.33284461	chrB1.33284461
						chrB1.33319727	chrB1.33025037--chrB1.33284461(BIN)
						chrB1.33380077	chrB1.33002719--chrB1.33200131(BIN)
						chrB1.33414087	chrB1.33105346--chrB1.33284461(BIN)
						chrB1.33463341	chrB1.33002719--chrB1.33200131(BIN)
						chrB1.33501857	chrB1.33025037--chrB1.33200131(BIN)
						chrB1.33523120	chrB1.31147627--chrB1.41544093(BIN)
58.408			chrB1.33584737	chrB1.33584737	chrB1.33584737
58.681		chrB1.33625101	chrB1.33625101	chrB1.33625101	chrB1.33625101
						chrB1.33645232	chrB1.33025037--chrB1.41544093(BIN)
						chrB1.33663501	chrB1.33200131--chrB1.33584737(BIN)
						chrB1.33727624	chrB1.33584737--chrB1.41544093(BIN)
						chrB1.33776155	chrB1.31147627--chrB1.41544093(BIN)
						chrB1.33799272	chrB1.31147627--chrB1.34196671(BIN)
						chrB1.33918463	chrB1.32691631--chrB1.34196671(BIN)
						chrB1.33945422	chrB1.33584737--chrB1.41544093(BIN)
						chrB1.33978874	chrB1.33200131--chrB1.41544093(BIN)
						chrB1.34017063	chrB1.33584737--chrB1.34196671(BIN)
						chrB1.34048353	chrB1.33584737--chrB1.41544093(BIN)
						chrB1.34071734	chrB1.34305583--chrB1.41624195(BIN)
						chrB1.34123288	chrB1.33584737--chrB1.34196671(BIN)
						chrB1.34178944	chrB1.33584737--chrB1.34196671(BIN)
						chrB1.34242346	chrB1.33584737--chrB1.33625101(BIN)
						chrB1.34278507	chrB1.33584737--chrB1.41544093(BIN)
						chrB1.34324851	chrB1.33200131--chrB1.41544093(BIN)
						chrB1.34400332	chrB1.33584737--chrB1.34196671(BIN)
						chrB1.34452021	chrB1.33584737--chrB1.41544093(BIN)
						chrB1.34489303	chrB1.33584737--chrB1.34305583(BIN)
						chrB1.34518339	chrB1.33584737--chrB1.34305583(BIN)
						chrB1.34556516	chrB1.33584737--chrB1.34305583(BIN)
						chrB1.34570902	chrB1.33584737--chrB1.34305583(BIN)
						chrB1.34687224	chrB1.30084829--chrB1.34305583(BIN)
						chrB1.34737565	chrB1.33584737--chrB1.41852143(BIN)
						chrB1.34801019	chrB1.33200131--chrB1.41544093(BIN)
						chrB1.34839216	chrB1.33584737--chrB1.41544093(BIN)
						chrB1.34872795	chrB1.33584737--chrB1.41544093(BIN)
						chrB1.34903694	chrB1.27827545--chrB1.48290475(BIN)
						chrB1.34913133	chrB1.27827545--chrB1.48290475(BIN)
						chrB1.34936461	chrB1.33584737--chrB1.34305583(BIN)
						chrB1.34947167	chrB1.33584737--chrB1.41544093(BIN)
						chrB1.34981069	chrB1.33284461--chrB1.41544093(BIN)
						chrB1.35000583	chrB1.33584737--chrB1.34196671(BIN)
						chrB1.35054442	chrB1.33284461--chrB1.34196671(BIN)
						chrB1.35162048	chrB1.33584737--chrB1.34196671(BIN)
						chrB1.35287501	chrB1.33584737--chrB1.34196671(BIN)
						chrB1.35313322	chrB1.32691631--chrB1.34305583(BIN)
						chrB1.35371280	chrB1.29558617--chrB1.48290475(BIN)
						chrB1.35414041	chrB1.33025037--chrB1.41544093(BIN)
						chrB1.35471128	chrB1.33200131--chrB1.41544093(BIN)
						chrB1.35498839	chrB1.29558617--chrB1.48290475(BIN)
						chrB1.35516899	chrB1.34305583--chrB1.41544093(BIN)
						chrB1.35602011	chrB1.33584737--chrB1.41544093(BIN)
						chrB1.35620134	chrB1.30084829--chrB1.46452244(BIN)
						chrB1.35716308	chrB1.33584737--chrB1.41544093(BIN)
						chrB1.35831119	chrB1.34305583--chrB1.41544093(BIN)
						chrB1.35886202	chrB1.29558617--chrB1.48290475(BIN)
						chrB1.35917246	chrB1.33584737--chrB1.34196671(BIN)
						chrB1.35974350	chrB1.33879552--chrB1.41544093(BIN)
						chrB1.36020664	chrB1.33584737--chrB1.33625101(BIN)
						chrB1.36058261	chrB1.31147627--chrB1.41544093(BIN)
						chrB1.36131899	chrB1.33584737--chrB1.33625101(BIN)
						chrB1.39613951	chrB1.33584737--chrB1.41544093(BIN)
						chrB1.39738317	chrB1.33584737--chrB1.33625101(BIN)
						chrB1.39764119	chrB1.30084829--chrB1.48290475(BIN)
						chrB1.39795244	chrB1.33584737--chrB1.34196671(BIN)
						chrB1.39836124	chrB1.33584737--chrB1.41544093(BIN)
						chrB1.39862321	chrB1.33879552--chrB1.34196671(BIN)
						chrB1.39896512	chrB1.30084829--chrB1.46452244(BIN)
						chrB1.40053943	chrB1.33584737--chrB1.34196671(BIN)
						chrB1.40121921	chrB1.29558617--chrB1.53135438(BIN)
						chrB1.40147822	chrB1.30084829--chrB1.48290475(BIN)
						chrB1.40188750	chrB1.33879552--chrB1.41544093(BIN)
						chrB1.40213753	chrB1.29836898--chrB1.47044616(BIN)
						chrB1.40273957	chrB1.30084829--chrB1.48290475(BIN)
						chrB1.40322089	chrB1.30084829--chrB1.47044616(BIN)
						chrB1.40366452	chrB1.27827545--chrB1.53135438(BIN)
						chrB1.40652998	chrB1.33584737--chrB1.34196671(BIN)
						chrB1.40690835	chrB1.31147627--chrB1.34196671(BIN)
						chrB1.40727631	chrB1.34305583--chrB1.41544093(BIN)
						chrB1.40734251	chrB1.33584737--chrB1.34196671(BIN)
						chrB1.40802495	chrB1.31147627--chrB1.34196671(BIN)
						chrB1.40839432	chrB1.33584737--chrB1.41544093(BIN)
						chrB1.40870166	chrB1.32691631--chrB1.34196671(BIN)
						chrB1.40904696	chrB1.33584737--chrB1.33625101(BIN)
						chrB1.41077180	chrB1.34305583--chrB1.41544093(BIN)
						chrB1.41126892	chrB1.33584737--chrB1.34196671(BIN)
						chrB1.41163300	chrB1.33584737--chrB1.33625101(BIN)
						chrB1.41348978	chrB1.33584737--chrB1.34305583(BIN)
						chrB1.41391750	chrB1.33200131--chrB1.41544093(BIN)
						chrB1.41421707	chrB1.33200131--chrB1.41544093(BIN)
						chrB1.41450787	chrB1.33584737--chrB1.41544093(BIN)
						chrB1.41507931	chrB1.34305583--chrB1.36192673(BIN)
					chrB1.41544093
59.234				chrB1.33879552	chrB1.33879552
59.511			chrB1.34196671	chrB1.34196671	chrB1.34196671
					chrB1.40335721
		chrB1.34377399	chrB1.34377399		chrB1.34377399
					chrB1.34527110
59.511		chrB1.34305583	chrB1.34305583	chrB1.34305583	chrB1.34305583
59.511				chrB1.36192673	chrB1.36192673
59.511		chrB1.40462471	chrB1.40462471	chrB1.40462471	chrB1.40462471
59.511		chrB1.40500663	chrB1.40500663	chrB1.40500663	chrB1.40500663
59.889			chrB1.41624195	chrB1.41624195	chrB1.41624195
						chrB1.41680782	chrB1.34305583--chrB1.41544093(BIN)
						chrB1.41788543	chrB1.34305583--chrB1.41544093(BIN)
						chrB1.41808999	chrB1.33879552--chrB1.41624195(BIN)
						chrB1.41882242	chrB1.34305583--chrB1.41544093(BIN)
						chrB1.41915018	chrB1.33105346--chrB1.41624195(BIN)
						chrB1.41937266	chrB1.32691631--chrB1.34305583(BIN)
						chrB1.41985128	chrB1.33879552--chrB1.34305583(BIN)
60.537				chrB1.42017548	chrB1.42017548
						chrB1.42109308	chrB1.40462471--chrB1.40500663(BIN)
						chrB1.42139658	chrB1.40500663--chrB1.41852143(BIN)
						chrB1.42178072	chrB1.40462471--chrB1.40500663(BIN)
						chrB1.42205483	chrB1.33584737--chrB1.41544093(BIN)
						chrB1.42238508	chrB1.33879552--chrB1.45540988(BIN)
						chrB1.42272339	chrB1.40462471--chrB1.40500663(BIN)
						chrB1.42313026	chrB1.40462471--chrB1.40764740(BIN)
						chrB1.42422536	chrB1.33879552--chrB1.41544093(BIN)
						chrB1.42476406	chrB1.27827545--chrB1.48290475(BIN)
						chrB1.42613109	chrB1.33879552--chrB1.45540988(BIN)
						chrB1.42691169	chrB1.33584737--chrB1.41624195(BIN)
						chrB1.42732286	chrB1.33025037--chrB1.41544093(BIN)
						chrB1.42770275	chrB1.33584737--chrB1.34305583(BIN)
						chrB1.42791819	chrB1.31147627--chrB1.53135438(BIN)
						chrB1.42795738	chrB1.40462471--chrB1.40764740(BIN)
						chrB1.42856668	chrB1.34305583--chrB1.41544093(BIN)
						chrB1.42884557	chrB1.40500663--chrB1.46452244(BIN)
						chrB1.42915361	chrB1.27827545--chrB1.48290475(BIN)
						chrB1.43018667	chrB1.33879552--chrB1.41544093(BIN)
						chrB1.43054339	chrB1.33584737--chrB1.45540988(BIN)
						chrB1.43107625	chrB1.33584737--chrB1.41852143(BIN)
						chrB1.43131849	chrB1.40462471--chrB1.40764740(BIN)
						chrB1.43160812	chrB1.40462471--chrB1.41852143(BIN)
						chrB1.43176269	chrB1.33584737--chrB1.45540988(BIN)
						chrB1.43228638	chrB1.40462471--chrB1.40764740(BIN)
						chrB1.43254208	chrB1.40462471--chrB1.41852143(BIN)
						chrB1.43293324	chrB1.40462471--chrB1.40764740(BIN)
						chrB1.43333709	chrB1.33879552--chrB1.34305583(BIN)
						chrB1.43454644	chrB1.33879552--chrB1.34305583(BIN)
						chrB1.43554300	chrB1.33879552--chrB1.34305583(BIN)
						chrB1.43642753	chrB1.33879552--chrB1.41544093(BIN)
						chrB1.43652841	chrB1.33879552--chrB1.34305583(BIN)
						chrB1.43700569	chrB1.34377399--chrB1.41544093(BIN)
						chrB1.43713214	chrB1.40462471--chrB1.40764740(BIN)
						chrB1.43747990	chrB1.40462471--chrB1.41624195(BIN)
						chrB1.43798697	chrB1.40462471--chrB1.40764740(BIN)
						chrB1.43904581	chrB1.40500663--chrB1.41624195(BIN)
						chrB1.43970814	chrB1.45882150--chrB1.48290475(BIN)
						chrB1.43998205	chrB1.40462471--chrB1.41624195(BIN)
						chrB1.44178344	chrB1.33879552--chrB1.41852143(BIN)
						chrB1.44210278	chrB1.33879552--chrB1.45540988(BIN)
						chrB1.44246669	chrB1.40462471--chrB1.41852143(BIN)
						chrB1.44356595	chrB1.40462471--chrB1.41852143(BIN)
						chrB1.44467022	chrB1.40462471--chrB1.41852143(BIN)
						chrB1.44485300	chrB1.33879552--chrB1.41852143(BIN)
						chrB1.44532964	chrB1.33879552--chrB1.41852143(BIN)
						chrB1.44552648	chrB1.40462471--chrB1.41624195(BIN)
						chrB1.44569013	chrB1.33879552--chrB1.41852143(BIN)
						chrB1.44663493	chrB1.27827545--chrB1.48290475(BIN)
60.796				chrB1.44699406	chrB1.44699406
						chrB1.44843052	chrB1.33879552--chrB1.41852143(BIN)
						chrB1.44882894	chrB1.40462471--chrB1.41624195(BIN)
						chrB1.44908471	chrB1.28784785--chrB1.53135438(BIN)
						chrB1.45001381	chrB1.33584737--chrB1.41852143(BIN)
60.796				chrB1.45052511	chrB1.45052511
						chrB1.45068851	chrB1.31147627--chrB1.41852143(BIN)
						chrB1.45107846	chrB1.40462471--chrB1.40764740(BIN)
						chrB1.45133719	chrB1.27827545--chrB1.48290475(BIN)
						chrB1.45170735	chrB1.33584737--chrB1.41852143(BIN)
60.796				chrB1.45191736	chrB1.45191736
						chrB1.45271245	chrB1.40462471--chrB1.40764740(BIN)
						chrB1.45327762	chrB1.40462471--chrB1.46452244(BIN)
						chrB1.45352082	chrB1.33879552--chrB1.41544093(BIN)
						chrB1.45401872	chrB1.40500663--chrB1.41624195(BIN)
						chrB1.45453259	chrB1.40462471--chrB1.46452244(BIN)
						chrB1.45514412	chrB1.33584737--chrB1.41852143(BIN)
						chrB1.45559348	chrB1.40462471--chrB1.46452244(BIN)
						chrB1.45619807	chrB1.40462471--chrB1.41624195(BIN)
						chrB1.45656620	chrB1.40462471--chrB1.41624195(BIN)
						chrB1.45665493	chrB1.40462471--chrB1.41624195(BIN)
						chrB1.45726215	chrB1.33025037--chrB1.45882150(BIN)
						chrB1.45753165	chrB1.40462471--chrB1.40764740(BIN)
						chrB1.45798426	chrB1.40500663--chrB1.45540988(BIN)
						chrB1.45842399	chrB1.40500663--chrB1.45771009(BIN)
61.154	chrB1.45882150	chrB1.45882150	chrB1.45882150	chrB1.45882150	chrB1.45882150
						chrB1.45981117	chrB1.41852143--chrB1.44699406(BIN)
61.154				chrB1.46067863	chrB1.46067863
					chrB1.35855530
		chrB1.43417551	chrB1.43417551		chrB1.43417551
						chrB1.46153579	chrB1.41852143--chrB1.45540988(BIN)
						chrB1.46209522	chrB1.31147627--chrB1.53135438(BIN)
						chrB1.46243379	chrB1.45191736--chrB1.45882150(BIN)
						chrB1.46260681	chrB1.41852143--chrB1.45882150(BIN)
						chrB1.46280752	chrB1.41624195--chrB1.45540988(BIN)
						chrB1.46330073	chrB1.41852143--chrB1.45540988(BIN)
61.825			chrB1.46345614	chrB1.46345614	chrB1.46345614
						chrB1.46377926	chrB1.41852143--chrB1.45882150(BIN)
61.825			chrB1.46452244	chrB1.46452244	chrB1.46452244
						chrB1.46494969	chrB1.41852143--chrB1.45540988(BIN)
						chrB1.46531726	chrB1.43417551--chrB1.45882150(BIN)
						chrB1.46571338	chrB1.41852143--chrB1.46452244(BIN)
						chrB1.46614638	chrB1.40462471--chrB1.46452244(BIN)
					chrB1.46680709
			chrB1.45540988		chrB1.45540988
					chrB1.43615524
						chrB1.46828108	chrB1.30084829--chrB1.48290475(BIN)
						chrB1.46850987	chrB1.30084829--chrB1.46452244(BIN)
						chrB1.46885872	chrB1.45191736--chrB1.45882150(BIN)
62.632	chrB1.46944675	chrB1.46944675	chrB1.46944675	chrB1.46944675	chrB1.46944675
						chrB1.46972154	chrB1.45191736--chrB1.45882150(BIN)
						chrB1.46995361	chrB1.45771009--chrB1.46452244(BIN)
						chrB1.47005108	chrB1.45882150--chrB1.48290475(BIN)
						chrB1.47065676	chrB1.40462471--chrB1.46452244(BIN)
						chrB1.47103702	chrB1.45191736--chrB1.46452244(BIN)
						chrB1.47201745	chrB1.45191736--chrB1.46452244(BIN)
						chrB1.47254623	chrB1.45191736--chrB1.46452244(BIN)
						chrB1.47290719	chrB1.45191736--chrB1.46452244(BIN)
						chrB1.47355229	chrB1.45191736--chrB1.46452244(BIN)
						chrB1.47386619	chrB1.45882150--chrB1.46452244(BIN)
						chrB1.47474987	chrB1.30084829--chrB1.53135438(BIN)
						chrB1.47517935	chrB1.45191736--chrB1.46452244(BIN)
						chrB1.47554444	chrB1.40500663--chrB1.41624195(BIN)
						chrB1.47574065	chrB1.45191736--chrB1.46452244(BIN)
						chrB1.47606534	chrB1.45882150--chrB1.48290475(BIN)
						chrB1.47641896	chrB1.30084829--chrB1.53135438(BIN)
						chrB1.47664716	chrB1.40500663--chrB1.53135438(BIN)
						chrB1.47715988	chrB1.45191736--chrB1.45882150(BIN)
						chrB1.47795837	chrB1.45191736--chrB1.46452244(BIN)
						chrB1.47832040	chrB1.45771009--chrB1.46452244(BIN)
						chrB1.47872342	chrB1.45191736--chrB1.46452244(BIN)
						chrB1.47916759	chrB1.45191736--chrB1.46452244(BIN)
						chrB1.47967514	chrB1.45191736--chrB1.46452244(BIN)
						chrB1.48000943	chrB1.40500663--chrB1.46452244(BIN)
						chrB1.48025332	chrB1.45191736--chrB1.46452244(BIN)
						chrB1.48143750	chrB1.45771009--chrB1.46452244(BIN)
						chrB1.48191914	chrB1.45771009--chrB1.46452244(BIN)
63.102				chrB1.48290475	chrB1.48290475
63.102			chrB1.48169189	chrB1.48169189	chrB1.48169189
63.569				chrB1.48112916	chrB1.48112916
						chrB1.48337931	chrB1.45771009--chrB1.46452244(BIN)
						chrB1.48386018	chrB1.45191736--chrB1.46452244(BIN)
						chrB1.48420662	chrB1.45771009--chrB1.46452244(BIN)
						chrB1.48451152	chrB1.45882150--chrB1.48290475(BIN)
64.502			chrB1.48483266	chrB1.48483266	chrB1.48483266
						chrB1.48534426	chrB1.45771009--chrB1.51676834(BIN)
						chrB1.48536492	chrB1.31147627--chrB1.48290475(BIN)
						chrB1.48595156	chrB1.40462471--chrB1.46452244(BIN)
						chrB1.48622148	chrB1.45771009--chrB1.48290475(BIN)
						chrB1.48731352	chrB1.45771009--chrB1.46452244(BIN)
						chrB1.48783888	chrB1.45771009--chrB1.46452244(BIN)
						chrB1.48809548	chrB1.27827545--chrB1.51213260(BIN)
						chrB1.48871279	chrB1.45191736--chrB1.46452244(BIN)
						chrB1.48949269	chrB1.45191736--chrB1.46452244(BIN)
						chrB1.48974931	chrB1.45191736--chrB1.46452244(BIN)
						chrB1.49097309	chrB1.45191736--chrB1.46452244(BIN)
						chrB1.49143406	chrB1.45771009--chrB1.46452244(BIN)
						chrB1.49189660	chrB1.50920575--chrB1.51213260(BIN)
						chrB1.49200891	chrB1.46067863--chrB1.51213260(BIN)
64.502	chrB1.49303670	chrB1.49303670	chrB1.49303670	chrB1.49303670	chrB1.49303670
						chrB1.49357038	chrB1.41852143--chrB1.45540988(BIN)
						chrB1.49388400	chrB1.46067863--chrB1.46345614(BIN)
						chrB1.49445061	chrB1.46067863--chrB1.51191969(BIN)
						chrB1.49492002	chrB1.47438621--chrB1.48483266(BIN)
						chrB1.49533026	chrB1.45191736--chrB1.51676834(BIN)
						chrB1.49737899	chrB1.27827545--chrB1.51213260(BIN)
						chrB1.49765512	chrB1.46067863--chrB1.48290475(BIN)
						chrB1.49851834	chrB1.30084829--chrB1.53135438(BIN)
						chrB1.49934474	chrB1.46067863--chrB1.48483266(BIN)
						chrB1.49951222	chrB1.46067863--chrB1.51027910(BIN)
						chrB1.50001485	chrB1.27827545--chrB1.51213260(BIN)
					chrB1.50062956
		chrB1.47438621	chrB1.47438621		chrB1.47438621
						chrB1.50107782	chrB1.46067863--chrB1.48290475(BIN)
						chrB1.50198178	chrB1.48483266--chrB1.51676834(BIN)
						chrB1.50361993	chrB1.49303670--chrB1.51191969(BIN)
						chrB1.50445964	chrB1.46944675--chrB1.48290475(BIN)
						chrB1.50594198	chrB1.45191736--chrB1.48483266(BIN)
						chrB1.50641331	chrB1.30084829--chrB1.53135438(BIN)
						chrB1.50659605	chrB1.45191736--chrB1.48483266(BIN)
						chrB1.50698092	chrB1.40462471--chrB1.51213260(BIN)
						chrB1.50757642	chrB1.45191736--chrB1.48483266(BIN)
						chrB1.50843824	chrB1.40462471--chrB1.51676834(BIN)
						chrB1.50850667	chrB1.46944675--chrB1.51676834(BIN)
						chrB1.50863231	chrB1.40462471--chrB1.51213260(BIN)
						chrB1.50869325	chrB1.47438621--chrB1.48483266(BIN)
						chrB1.50942467	chrB1.46067863--chrB1.48290475(BIN)
						chrB1.51081751	chrB1.46067863--chrB1.53135438(BIN)
						chrB1.51109095	chrB1.46067863--chrB1.51191969(BIN)
						chrB1.51143210	chrB1.48169189--chrB1.49303670(BIN)
						chrB1.51275051	chrB1.46944675--chrB1.48112916(BIN)
						chrB1.51298656	chrB1.46067863--chrB1.53135438(BIN)
						chrB1.51339102	chrB1.46067863--chrB1.51213260(BIN)
						chrB1.51369745	chrB1.45191736--chrB1.51676834(BIN)
						chrB1.51430752	chrB1.46944675--chrB1.51027910(BIN)
						chrB1.51458263	chrB1.46944675--chrB1.51027910(BIN)
						chrB1.51528522	chrB1.46944675--chrB1.51027910(BIN)
						chrB1.51546086	chrB1.40462471--chrB1.51676834(BIN)
						chrB1.51547629	chrB1.46944675--chrB1.48290475(BIN)
						chrB1.51588851	chrB1.45191736--chrB1.51213260(BIN)
						chrB1.51625154	chrB1.48169189--chrB1.49303670(BIN)
						chrB1.51712304	chrB1.46944675--chrB1.51676834(BIN)
						chrB1.51838382	chrB1.46067863--chrB1.51027910(BIN)
						chrB1.51872417	chrB1.47438621--chrB1.48483266(BIN)
						chrB1.51937999	chrB1.30084829--chrB1.53135438(BIN)
						chrB1.52068538	chrB1.46067863--chrB1.51027910(BIN)
						chrB1.52106019	chrB1.48483266--chrB1.49303670(BIN)
						chrB1.52151542	chrB1.48169189--chrB1.49303670(BIN)
						chrB1.52193554	chrB1.48483266--chrB1.51191969(BIN)
						chrB1.52218823	chrB1.46067863--chrB1.51191969(BIN)
						chrB1.52256158	chrB1.45882150--chrB1.51213260(BIN)
						chrB1.52304507	chrB1.46944675--chrB1.53135438(BIN)
						chrB1.52337428	chrB1.50286590--chrB1.53135438(BIN)
						chrB1.52418432	chrB1.46067863--chrB1.53135438(BIN)
					chrB1.52444854
					chrB1.49984714
					chrB1.51904992
	chrB1.50441549				chrB1.50441549
					chrB1.48994216
	chrB1.49567181				chrB1.49567181
					chrB1.50220394
64.773				chrB1.49821872	chrB1.49821872
64.773				chrB1.50034583	chrB1.50034583
64.773				chrB1.50286590	chrB1.50286590
					chrB1.50973455
					chrB1.49882019
					chrB1.51751026
	chrB1.51969227				chrB1.51969227
					chrB1.51797788
						chrB1.52461164	chrB1.47438621--chrB1.51027910(BIN)
						chrB1.52487794	chrB1.46944675--chrB1.51676834(BIN)
						chrB1.52520680	chrB1.48169189--chrB1.49303670(BIN)
						chrB1.52596937	chrB1.45771009--chrB1.51676834(BIN)
						chrB1.52612165	chrB1.48483266--chrB1.49303670(BIN)
						chrB1.52716125	chrB1.49303670--chrB1.51191969(BIN)
						chrB1.52765762	chrB1.49303670--chrB1.51191969(BIN)
		chrB1.52949608	chrB1.52949608		chrB1.52949608
65.055				chrB1.50393447	chrB1.50393447
65.878				chrB1.52704194	chrB1.52704194
					chrB1.49469037
					chrB1.52847321
						chrB1.53002436	chrB1.27827545--chrB1.51213260(BIN)
						chrB1.53008349	chrB1.48169189--chrB1.51027910(BIN)
						chrB1.53056401	chrB1.48169189--chrB1.48483266(BIN)
						chrB1.53083033	chrB1.40462471--chrB1.53135438(BIN)
						chrB1.53110999	chrB1.40462471--chrB1.51676834(BIN)
67.174		chrB1.53135438	chrB1.53135438	chrB1.53135438	chrB1.53135438
67.174				chrB1.53172699	chrB1.53172699
67.174	chrB1.53217751			chrB1.53217751	chrB1.53217751
					chrB1.50822766
					chrB1.51233681
					chrB1.48768284
					chrB1.49269907
					chrB1.50134830
						chrB1.53344804	chrB1.50393447--chrB1.53135438(BIN)
						chrB1.53390101	chrB1.40462471--chrB1.53135438(BIN)
						chrB1.53399389	chrB1.50393447--chrB1.53135438(BIN)
						chrB1.53450424	chrB1.40462471--chrB1.53135438(BIN)
						chrB1.53473616	chrB1.48768284--chrB1.52704194(BIN)
						chrB1.53557168	chrB1.50393447--chrB1.52949608(BIN)
					chrB1.53560410
						chrB1.53635657	chrB1.51676834--chrB1.52949608(BIN)
					chrB1.54409265
					chrB1.53969055
					chrB1.53778079
67.9				chrB1.53526037	chrB1.53526037
68.41		chrB1.53672518	chrB1.53672518	chrB1.53672518	chrB1.53672518
					chrB1.55425681
69.359			chrB1.53943331	chrB1.53943331	chrB1.53943331
69.726		chrB1.54024132	chrB1.54024132	chrB1.54024132	chrB1.54024132
					chrB1.53881271
70.096	chrB1.54227620	chrB1.54227620	chrB1.54227620	chrB1.54227620	chrB1.54227620
70.625			chrB1.54564324	chrB1.54564324	chrB1.54564324
70.931	chrB1.54628631	chrB1.54628631	chrB1.54628631	chrB1.54628631	chrB1.54628631
71.334		chrB1.54960011	chrB1.54960011	chrB1.54960011	chrB1.54960011
					chrB1.54311401
					chrB1.54288238
					chrB1.55276626
					chrB1.55392502
71.789		chrB1.55467057	chrB1.55467057	chrB1.55467057	chrB1.55467057
72.143		chrB1.55704475	chrB1.55704475	chrB1.55704475	chrB1.55704475
72.655				chrB1.55733675	chrB1.55733675
					chrB1.55891425
72.655	chrB1.55869798	chrB1.55869798	chrB1.55869798	chrB1.55869798	chrB1.55869798
73.119		chrB1.55983965	chrB1.55983965	chrB1.55983965	chrB1.55983965
		chrB1.55784895	chrB1.55784895		chrB1.55784895
73.627		chrB1.56036889	chrB1.56036889	chrB1.56036889	chrB1.56036889
74.434		chrB1.56460605	chrB1.56460605	chrB1.56460605	chrB1.56460605
74.992		chrB1.56503049	chrB1.56503049	chrB1.56503049	chrB1.56503049
					chrB1.55831629
					chrB1.55495381
					chrB1.56100529
75.745	chrB1.56549764	chrB1.56549764	chrB1.56549764	chrB1.56549764	chrB1.56549764
76.164		chrB1.56600687	chrB1.56600687	chrB1.56600687	chrB1.56600687
76.579		chrB1.56804042	chrB1.56804042	chrB1.56804042	chrB1.56804042
					chrB1.56636444
77.426		chrB1.57062224	chrB1.57062224	chrB1.57062224	chrB1.57062224
	chrB1.60326996				chrB1.60326996
	chrB1.57006630	chrB1.57006630	chrB1.57006630		chrB1.57006630
					chrB1.57262913
78.275	chrB1.57126208		chrB1.57126208	chrB1.57126208	chrB1.57126208
78.275		chrB1.58508701	chrB1.58508701	chrB1.58508701	chrB1.58508701
					chrB1.57152089
					chrB1.59558010
					chrB1.57791565
					chrB1.59189194
79.105		chrB1.59930916	chrB1.59930916	chrB1.59930916	chrB1.59930916
79.105	chrB1.60483335	chrB1.60483335	chrB1.60483335	chrB1.60483335	chrB1.60483335
		chrB1.57381527	chrB1.57381527		chrB1.57381527
79.629		chrB1.60632661	chrB1.60632661	chrB1.60632661	chrB1.60632661
79.909			chrB1.60961480	chrB1.60961480	chrB1.60961480
80.144			chrB1.60753092	chrB1.60753092	chrB1.60753092
					chrB1.61035937
					chrB1.62930589
80.444		chrB1.61121949	chrB1.61121949	chrB1.61121949	chrB1.61121949
80.444	chrB1.61903753	chrB1.61903753	chrB1.61903753	chrB1.61903753	chrB1.61903753
82.1	chrB1.61682897	chrB1.61682897	chrB1.61682897	chrB1.61682897	chrB1.61682897
83.212			chrB1.61940801	chrB1.61940801	chrB1.61940801
	chrB1.62956917				chrB1.62956917
					chrB1.61671875
84.037			chrB1.62142722	chrB1.62142722	chrB1.62142722
84.037	chrB1.62620434	chrB1.62620434	chrB1.62620434	chrB1.62620434	chrB1.62620434
					chrB1.62099638
					chrB1.61986672
					chrB1.63299406
84.929			chrB1.63464285	chrB1.63464285	chrB1.63464285
84.929				chrB1.63795299	chrB1.63795299
					chrB1.64238297
					chrB1.63221081
85.14				chrB1.64260503	chrB1.64260503
85.14		chrB1.64348440	chrB1.64348440	chrB1.64348440	chrB1.64348440
					chrB1.64047917
					chrB1.65069607
					chrB1.65193055
85.602		chrB1.65026558	chrB1.65026558	chrB1.65026558	chrB1.65026558
					chrB1.66885946
85.834		chrB1.65701837	chrB1.65701837	chrB1.65701837	chrB1.65701837
85.834				chrB1.65945307	chrB1.65945307
86.035		chrB1.66361940	chrB1.66361940	chrB1.66361940	chrB1.66361940
					chrB1.66169287
					chrB1.55065622
86.456				chrB1.67201344	chrB1.67201344
86.937			chrB1.67526410	chrB1.67526410	chrB1.67526410
			chrB1.65326580		chrB1.65326580
					chrB1.65589149
						chrB1.67641448	chrB1.67948995--chrB1.70047073(BIN)
						chrB1.67705158	chrB1.67948995--chrB1.70047073(BIN)
						chrB1.67829065	chrB1.67753223--chrB1.70667684(BIN)
						chrB1.67867628	chrB1.67616191--chrB1.73012819(BIN)
						chrB1.67886161	chrB1.67948995--chrB1.70047073(BIN)
87.586		chrB1.67948995	chrB1.67948995	chrB1.67948995	chrB1.67948995
						chrB1.67990623	chrB1.67616191--chrB1.70047073(BIN)
						chrB1.68027433	chrB1.67948995--chrB1.70047073(BIN)
						chrB1.68061709	chrB1.67616191--chrB1.69204655(BIN)
87.901	chrB1.68139580	chrB1.68139580	chrB1.68139580	chrB1.68139580	chrB1.68139580
					chrB1.64820316
						chrB1.68203621	chrB1.67616191--chrB1.84351475(BIN)
						chrB1.68255122	chrB1.67616191--chrB1.69204655(BIN)
						chrB1.68416123	chrB1.67616191--chrB1.84351475(BIN)
88.453	chrB1.68583450			chrB1.68583450	chrB1.68583450
					chrB1.68538402
					chrB1.63533723
						chrB1.68605265	chrB1.67616191--chrB1.69314537(BIN)
						chrB1.68631959	chrB1.67616191--chrB1.72593811(BIN)
						chrB1.68784108	chrB1.67616191--chrB1.69314537(BIN)
						chrB1.68813280	chrB1.67948995--chrB1.84351475(BIN)
						chrB1.69001704	chrB1.67616191--chrB1.69204655(BIN)
						chrB1.69027394	chrB1.67616191--chrB1.70849448(BIN)
						chrB1.69069618	chrB1.67753223--chrB1.71005453(BIN)
						chrB1.69107197	chrB1.67616191--chrB1.70849448(BIN)
						chrB1.69154005	chrB1.67616191--chrB1.71005453(BIN)
			chrB1.69204655		chrB1.69204655
88.873		chrB1.68950005	chrB1.68950005	chrB1.68950005	chrB1.68950005
					chrB1.69239272
					chrB1.68350196
						chrB1.69289982	chrB1.67616191--chrB1.70047073(BIN)
						chrB1.69342242	chrB1.67616191--chrB1.69204655(BIN)
						chrB1.69364212	chrB1.67616191--chrB1.84351475(BIN)
						chrB1.69373314	chrB1.67616191--chrB1.84351475(BIN)
						chrB1.69399897	chrB1.67616191--chrB1.70849448(BIN)
						chrB1.69442285	chrB1.67616191--chrB1.70849448(BIN)
						chrB1.69475894	chrB1.67753223--chrB1.71381598(BIN)
						chrB1.69510982	chrB1.67948995--chrB1.70047073(BIN)
						chrB1.69554447	chrB1.67616191--chrB1.84351475(BIN)
						chrB1.69600554	chrB1.67616191--chrB1.69314537(BIN)
						chrB1.69632385	chrB1.67753223--chrB1.71274215(BIN)
						chrB1.69675500	chrB1.67616191--chrB1.84351475(BIN)
						chrB1.69723210	chrB1.67616191--chrB1.70946168(BIN)
89.355				chrB1.69759642	chrB1.69759642
						chrB1.69790251	chrB1.67616191--chrB1.76336309(BIN)
						chrB1.69824527	chrB1.67616191--chrB1.84351475(BIN)
						chrB1.69964134	chrB1.67753223--chrB1.71005453(BIN)
						chrB1.69970471	chrB1.69314537--chrB1.70849448(BIN)
						chrB1.69975502	chrB1.69314537--chrB1.70849448(BIN)
89.968				chrB1.70047073	chrB1.70047073
						chrB1.70087895	chrB1.69314537--chrB1.70849448(BIN)
						chrB1.70165111	chrB1.67753223--chrB1.71005453(BIN)
						chrB1.70209673	chrB1.69314537--chrB1.70849448(BIN)
						chrB1.70253675	chrB1.67753223--chrB1.71005453(BIN)
						chrB1.70331517	chrB1.67616191--chrB1.71381598(BIN)
						chrB1.70359428	chrB1.67616191--chrB1.84351475(BIN)
						chrB1.70465527	chrB1.69314537--chrB1.70849448(BIN)
						chrB1.70485186	chrB1.67616191--chrB1.72593811(BIN)
						chrB1.70516082	chrB1.69314537--chrB1.70849448(BIN)
						chrB1.70583525	chrB1.69314537--chrB1.70849448(BIN)
						chrB1.70616100	chrB1.84551660--chrB1.85640423(BIN)
						chrB1.70727752	chrB1.69314537--chrB1.70849448(BIN)
						chrB1.70781780	chrB1.67753223--chrB1.71274215(BIN)
90.485		chrB1.70667684	chrB1.70667684	chrB1.70667684	chrB1.70667684
90.712		chrB1.70849448	chrB1.70849448	chrB1.70849448	chrB1.70849448
						chrB1.70876845	chrB1.67753223--chrB1.71274215(BIN)
						chrB1.70899760	chrB1.69314537--chrB1.70849448(BIN)
91.251		chrB1.70946168	chrB1.70946168	chrB1.70946168	chrB1.70946168
91.638		chrB1.71005453	chrB1.71005453	chrB1.71005453	chrB1.71005453
					chrB1.69935910
						chrB1.71054523	chrB1.67616191--chrB1.71897171(BIN)
						chrB1.71073426	chrB1.67616191--chrB1.84351475(BIN)
					chrB1.71098256
						chrB1.71136999	chrB1.70946168--chrB1.71381598(BIN)
						chrB1.71195310	chrB1.71005453--chrB1.72133712(BIN)
						chrB1.71247488	chrB1.71005453--chrB1.71927936(BIN)
					chrB1.71304337
92.234				chrB1.71173481	chrB1.71173481
92.234	chrB1.71274215	chrB1.71274215	chrB1.71274215	chrB1.71274215	chrB1.71274215
						chrB1.71323895	chrB1.70946168--chrB1.71897171(BIN)
92.452			chrB1.71381598	chrB1.71381598	chrB1.71381598
						chrB1.71405720	chrB1.70946168--chrB1.71927936(BIN)
						chrB1.71516916	chrB1.70946168--chrB1.71927936(BIN)
						chrB1.71551172	chrB1.70946168--chrB1.71927936(BIN)
						chrB1.71614557	chrB1.71274215--chrB1.71927936(BIN)
						chrB1.71654988	chrB1.67616191--chrB1.84351475(BIN)
						chrB1.71763574	chrB1.71005453--chrB1.71897171(BIN)
92.784				chrB1.71793056	chrB1.71793056
					chrB1.70987985
						chrB1.71821251	chrB1.71005453--chrB1.72593811(BIN)
						chrB1.71898926	chrB1.71274215--chrB1.72133712(BIN)
						chrB1.72166330	chrB1.71897171--chrB1.72293095(BIN)
					chrB1.72217917
93.977			chrB1.71927936	chrB1.71927936	chrB1.71927936
93.977		chrB1.72011680	chrB1.72011680	chrB1.72011680	chrB1.72011680
93.977		chrB1.72133712	chrB1.72133712	chrB1.72133712	chrB1.72133712
						chrB1.72258397	chrB1.71274215--chrB1.72640282(BIN)
94.91		chrB1.72293095	chrB1.72293095	chrB1.72293095	chrB1.72293095
						chrB1.72351375	chrB1.71897171--chrB1.72293095(BIN)
						chrB1.72369837	chrB1.71897171--chrB1.72593811(BIN)
						chrB1.72403115	chrB1.72011680--chrB1.72593811(BIN)
						chrB1.72470197	chrB1.72293095--chrB1.72593811(BIN)
						chrB1.72535180	chrB1.72453901--chrB1.72593811(BIN)
						chrB1.72657303	chrB1.72011680--chrB1.72917734(BIN)
						chrB1.72747871	chrB1.72612642--chrB1.72917734(BIN)
						chrB1.72830854	chrB1.72501237--chrB1.72640282(BIN)
						chrB1.72980402	chrB1.67616191--chrB1.84351475(BIN)
						chrB1.73130770	chrB1.72802517--chrB1.72917734(BIN)
						chrB1.73159196	chrB1.72612642--chrB1.75588100(BIN)
						chrB1.73223034	chrB1.71897171--chrB1.75588100(BIN)
						chrB1.73251593	chrB1.72612642--chrB1.72917734(BIN)
						chrB1.73330940	chrB1.72802517--chrB1.74284184(BIN)
						chrB1.73481735	chrB1.72612642--chrB1.74284184(BIN)
						chrB1.73522536	chrB1.67616191--chrB1.84351475(BIN)
						chrB1.73565061	chrB1.73012819--chrB1.74284184(BIN)
						chrB1.73631077	chrB1.72802517--chrB1.75588100(BIN)
						chrB1.73762786	chrB1.72802517--chrB1.74284184(BIN)
					chrB1.73799931
96.78		chrB1.72453901	chrB1.72453901	chrB1.72453901	chrB1.72453901
96.78		chrB1.72501237	chrB1.72501237	chrB1.72501237	chrB1.72501237
97.209				chrB1.72640282	chrB1.72640282
97.411			chrB1.72612642	chrB1.72612642	chrB1.72612642
					chrB1.72580864
97.765	chrB1.72593811		chrB1.72593811	chrB1.72593811	chrB1.72593811
					chrB1.72718625
					chrB1.73043466
98.932		chrB1.72879912	chrB1.72879912	chrB1.72879912	chrB1.72879912
98.932				chrB1.72917734	chrB1.72917734
99.161				chrB1.72955930	chrB1.72955930
99.161	chrB1.73012819	chrB1.73012819	chrB1.73012819	chrB1.73012819	chrB1.73012819
					chrB1.73073848
100.274		chrB1.73411759	chrB1.73411759	chrB1.73411759	chrB1.73411759
					chrB1.73204634
100.539	chrB1.73591646	chrB1.73591646	chrB1.73591646	chrB1.73591646	chrB1.73591646
100.739			chrB1.73671470	chrB1.73671470	chrB1.73671470
100.739	chrB1.73706261	chrB1.73706261	chrB1.73706261	chrB1.73706261	chrB1.73706261
						chrB1.73869462	chrB1.73012819--chrB1.74284184(BIN)
						chrB1.73911267	chrB1.72802517--chrB1.74284184(BIN)
100.976		chrB1.73956480	chrB1.73956480	chrB1.73956480	chrB1.73956480
						chrB1.73996385	chrB1.73411759--chrB1.74520569(BIN)
						chrB1.74010895	chrB1.72612642--chrB1.73012819(BIN)
						chrB1.74025973	chrB1.72802517--chrB1.74284184(BIN)
						chrB1.74048097	chrB1.73411759--chrB1.74284184(BIN)
101.297		chrB1.74109310	chrB1.74109310	chrB1.74109310	chrB1.74109310
					chrB1.74183346
101.297			chrB1.74218512	chrB1.74218512	chrB1.74218512
					chrB1.73830685
101.885				chrB1.74284184	chrB1.74284184
101.885		chrB1.74359464	chrB1.74359464	chrB1.74359464	chrB1.74359464
						chrB1.74444653	chrB1.72802517--chrB1.82228288(BIN)
						chrB1.74455615	chrB1.73411759--chrB1.74284184(BIN)
						chrB1.74493853	chrB1.73706261--chrB1.74520569(BIN)
102.814			chrB1.74520569	chrB1.74520569	chrB1.74520569
						chrB1.74619956	chrB1.73706261--chrB1.74520569(BIN)
						chrB1.74653866	chrB1.73956480--chrB1.74757507(BIN)
						chrB1.74709619	chrB1.73706261--chrB1.74520569(BIN)
102.814		chrB1.74757507	chrB1.74757507	chrB1.74757507	chrB1.74757507
102.814			chrB1.74741991	chrB1.74741991	chrB1.74741991
						chrB1.74806156	chrB1.74359464--chrB1.75588100(BIN)
						chrB1.74904569	chrB1.73706261--chrB1.74520569(BIN)
						chrB1.74989642	chrB1.74359464--chrB1.75284367(BIN)
						chrB1.75013033	chrB1.73706261--chrB1.74757507(BIN)
102.814		chrB1.75090157	chrB1.75090157	chrB1.75090157	chrB1.75090157
102.814	chrB1.74522405		chrB1.74522405	chrB1.74522405	chrB1.74522405
					chrB1.74579668
					chrB1.74539980
					chrB1.74949802
103.482			chrB1.75122539	chrB1.75122539	chrB1.75122539
103.816		chrB1.75145592	chrB1.75145592	chrB1.75145592	chrB1.75145592
						chrB1.75184513	chrB1.74359464--chrB1.74757507(BIN)
					chrB1.75222203
					chrB1.74833669
104.287		chrB1.75284367	chrB1.75284367	chrB1.75284367	chrB1.75284367
						chrB1.75369423	chrB1.74359464--chrB1.75090157(BIN)
104.76			chrB1.75407022	chrB1.75407022	chrB1.75407022
105.181			chrB1.75458898	chrB1.75458898	chrB1.75458898
						chrB1.75508056	chrB1.74522405--chrB1.75145592(BIN)
						chrB1.75533010	chrB1.74522405--chrB1.75145592(BIN)
105.181	chrB1.75588100	chrB1.75588100	chrB1.75588100	chrB1.75588100	chrB1.75588100
105.181		chrB1.75683155	chrB1.75683155	chrB1.75683155	chrB1.75683155
						chrB1.75753525	chrB1.75122539--chrB1.75588100(BIN)
105.634		chrB1.75772567	chrB1.75772567	chrB1.75772567	chrB1.75772567
106.394			chrB1.75866028	chrB1.75866028	chrB1.75866028
						chrB1.75943986	chrB1.72802517--chrB1.75588100(BIN)
						chrB1.76039157	chrB1.74359464--chrB1.75588100(BIN)
						chrB1.76079085	chrB1.83841517--chrB1.85640423(BIN)
106.997				chrB1.76120330	chrB1.76120330
						chrB1.76163050	chrB1.75407022--chrB1.75588100(BIN)
106.997		chrB1.76202899	chrB1.76202899	chrB1.76202899	chrB1.76202899
						chrB1.76232544	chrB1.74081033--chrB1.80994454(BIN)
					chrB1.76308636
						chrB1.76463740	chrB1.74081033--chrB1.76336309(BIN)
						chrB1.76489566	chrB1.75588100--chrB1.75683155(BIN)
						chrB1.76552009	chrB1.83841517--chrB1.85640423(BIN)
						chrB1.76629218	chrB1.76540026--chrB1.78778061(BIN)
						chrB1.76641751	chrB1.75683155--chrB1.76202899(BIN)
						chrB1.76791424	chrB1.75683155--chrB1.76202899(BIN)
						chrB1.76840025	chrB1.75588100--chrB1.76202899(BIN)
						chrB1.76866729	chrB1.75683155--chrB1.76202899(BIN)
						chrB1.77059504	chrB1.75407022--chrB1.76202899(BIN)
						chrB1.77091723	chrB1.74081033--chrB1.80994454(BIN)
						chrB1.77196178	chrB1.74081033--chrB1.76336309(BIN)
						chrB1.77199425	chrB1.74081033--chrB1.76754436(BIN)
						chrB1.77219884	chrB1.75588100--chrB1.76202899(BIN)
						chrB1.77248516	chrB1.74081033--chrB1.80994454(BIN)
						chrB1.77288160	chrB1.74081033--chrB1.76202899(BIN)
						chrB1.77327883	chrB1.74081033--chrB1.76202899(BIN)
						chrB1.77367788	chrB1.74081033--chrB1.76202899(BIN)
						chrB1.77445713	chrB1.74081033--chrB1.76377146(BIN)
						chrB1.77489342	chrB1.74081033--chrB1.76202899(BIN)
						chrB1.77511971	chrB1.67616191--chrB1.84351475(BIN)
						chrB1.77544402	chrB1.75407022--chrB1.76202899(BIN)
						chrB1.77595236	chrB1.74081033--chrB1.76202899(BIN)
						chrB1.77685401	chrB1.74081033--chrB1.76202899(BIN)
						chrB1.77718003	chrB1.74081033--chrB1.76202899(BIN)
						chrB1.77751682	chrB1.74081033--chrB1.76202899(BIN)
						chrB1.77792399	chrB1.74081033--chrB1.76336309(BIN)
						chrB1.77836740	chrB1.75407022--chrB1.76202899(BIN)
						chrB1.77872664	chrB1.74081033--chrB1.80994454(BIN)
						chrB1.77972963	chrB1.74081033--chrB1.76202899(BIN)
						chrB1.78028001	chrB1.74081033--chrB1.81412546(BIN)
						chrB1.78041166	chrB1.74081033--chrB1.78778061(BIN)
						chrB1.78067888	chrB1.75588100--chrB1.76202899(BIN)
						chrB1.78096928	chrB1.74081033--chrB1.80994454(BIN)
						chrB1.78155285	chrB1.74081033--chrB1.76202899(BIN)
						chrB1.78227442	chrB1.75683155--chrB1.76202899(BIN)
						chrB1.78267129	chrB1.75683155--chrB1.76202899(BIN)
						chrB1.78301950	chrB1.74081033--chrB1.76202899(BIN)
						chrB1.78322931	chrB1.74081033--chrB1.76202899(BIN)
						chrB1.78345628	chrB1.74081033--chrB1.76754436(BIN)
						chrB1.78394267	chrB1.74081033--chrB1.76202899(BIN)
						chrB1.78451555	chrB1.74081033--chrB1.76754436(BIN)
						chrB1.78572017	chrB1.74081033--chrB1.76336309(BIN)
						chrB1.78647948	chrB1.74081033--chrB1.80994454(BIN)
						chrB1.78842420	chrB1.67616191--chrB1.70849448(BIN)
						chrB1.78871179	chrB1.76021703--chrB1.76377146(BIN)
						chrB1.78931103	chrB1.74081033--chrB1.78778061(BIN)
						chrB1.79018066	chrB1.71274215--chrB1.80994454(BIN)
						chrB1.79053448	chrB1.76021703--chrB1.76377146(BIN)
						chrB1.79064501	chrB1.74081033--chrB1.80994454(BIN)
						chrB1.79102251	chrB1.76540026--chrB1.77942150(BIN)
						chrB1.79171466	chrB1.76540026--chrB1.80994454(BIN)
						chrB1.79205143	chrB1.74081033--chrB1.76377146(BIN)
						chrB1.79239109	chrB1.76021703--chrB1.76377146(BIN)
						chrB1.79257875	chrB1.74081033--chrB1.78778061(BIN)
						chrB1.79378839	chrB1.76021703--chrB1.76377146(BIN)
						chrB1.79458443	chrB1.76540026--chrB1.77840014(BIN)
						chrB1.79537542	chrB1.76540026--chrB1.77840014(BIN)
					chrB1.79709305
107.602	chrB1.76336309	chrB1.76336309	chrB1.76336309	chrB1.76336309	chrB1.76336309
107.821		chrB1.76377146	chrB1.76377146	chrB1.76377146	chrB1.76377146
108.212			chrB1.76712649	chrB1.76712649	chrB1.76712649
108.212		chrB1.76754436	chrB1.76754436	chrB1.76754436	chrB1.76754436
108.345		chrB1.76566516	chrB1.76566516	chrB1.76566516	chrB1.76566516
108.794		chrB1.76540026	chrB1.76540026	chrB1.76540026	chrB1.76540026
108.794		chrB1.77840014	chrB1.77840014	chrB1.77840014	chrB1.77840014
108.794		chrB1.77942150	chrB1.77942150	chrB1.77942150	chrB1.77942150
					chrB1.78426777
					chrB1.74081033
						chrB1.79823435	chrB1.83841517--chrB1.85640423(BIN)
						chrB1.79954352	chrB1.76540026--chrB1.77840014(BIN)
						chrB1.79961338	chrB1.74081033--chrB1.80994454(BIN)
						chrB1.79990041	chrB1.74081033--chrB1.81412546(BIN)
						chrB1.80168940	chrB1.83841517--chrB1.85640423(BIN)
						chrB1.80236899	chrB1.74081033--chrB1.81412546(BIN)
						chrB1.80282129	chrB1.76540026--chrB1.77840014(BIN)
						chrB1.80325132	chrB1.76540026--chrB1.77840014(BIN)
						chrB1.80355235	chrB1.76540026--chrB1.80994454(BIN)
						chrB1.80388384	chrB1.74081033--chrB1.80994454(BIN)
						chrB1.80500264	chrB1.74081033--chrB1.80994454(BIN)
						chrB1.80607556	chrB1.74081033--chrB1.76754436(BIN)
						chrB1.80640158	chrB1.74081033--chrB1.80994454(BIN)
						chrB1.80768115	chrB1.76540026--chrB1.77840014(BIN)
						chrB1.80774304	chrB1.77942150--chrB1.80994454(BIN)
						chrB1.80782938	chrB1.76674502--chrB1.80994454(BIN)
					chrB1.80994454
		chrB1.79496909	chrB1.79496909		chrB1.79496909
109.263			chrB1.78750116	chrB1.78750116	chrB1.78750116
109.682			chrB1.78778061	chrB1.78778061	chrB1.78778061
110.009				chrB1.78802609	chrB1.78802609
110.167				chrB1.78889715	chrB1.78889715
110.702		chrB1.79860146	chrB1.79860146	chrB1.79860146	chrB1.79860146
					chrB1.79732750
					chrB1.79129071
111.237		chrB1.79937526	chrB1.79937526	chrB1.79937526	chrB1.79937526
111.237	chrB1.80128612			chrB1.80128612	chrB1.80128612
111.351		chrB1.80205949	chrB1.80205949	chrB1.80205949	chrB1.80205949
						chrB1.81064691	chrB1.78959343--chrB1.80994454(BIN)
111.497	chrB1.81109240			chrB1.81109240	chrB1.81109240
						chrB1.81135934	chrB1.77942150--chrB1.80994454(BIN)
						chrB1.81175904	chrB1.76674502--chrB1.80470785(BIN)
						chrB1.81188276	chrB1.74081033--chrB1.81412546(BIN)
						chrB1.81220845	chrB1.79646419--chrB1.80470785(BIN)
						chrB1.81278686	chrB1.76377146--chrB1.76754436(BIN)
						chrB1.81311618	chrB1.79937526--chrB1.81412546(BIN)
						chrB1.81389911	chrB1.79646419--chrB1.80470785(BIN)
112.119				chrB1.81412546	chrB1.81412546
112.119	chrB1.81367835	chrB1.81367835	chrB1.81367835	chrB1.81367835	chrB1.81367835
						chrB1.81430179	chrB1.78778061--chrB1.80994454(BIN)
						chrB1.81455160	chrB1.83841517--chrB1.85640423(BIN)
						chrB1.81486629	chrB1.76674502--chrB1.80470785(BIN)
						chrB1.81583137	chrB1.76674502--chrB1.80470785(BIN)
						chrB1.81584280	chrB1.76674502--chrB1.80470785(BIN)
						chrB1.81596283	chrB1.76674502--chrB1.80470785(BIN)
						chrB1.81633715	chrB1.76674502--chrB1.80470785(BIN)
						chrB1.81666308	chrB1.76674502--chrB1.80470785(BIN)
						chrB1.81685283	chrB1.83841517--chrB1.85640423(BIN)
112.486				chrB1.81729378	chrB1.81729378
					chrB1.79619230
					chrB1.81551071
						chrB1.81751634	chrB1.78802609--chrB1.81109240(BIN)
					chrB1.81782153
					chrB1.81872876
112.885		chrB1.81694452	chrB1.81694452	chrB1.81694452	chrB1.81694452
112.885		chrB1.81809906	chrB1.81809906	chrB1.81809906	chrB1.81809906
113.241			chrB1.81347537	chrB1.81347537	chrB1.81347537
						chrB1.81900264	chrB1.78802609--chrB1.80026376(BIN)
114.125		chrB1.81941257	chrB1.81941257	chrB1.81941257	chrB1.81941257
114.125		chrB1.81958610	chrB1.81958610	chrB1.81958610	chrB1.81958610
						chrB1.81965239	chrB1.67616191--chrB1.86410107(BIN)
						chrB1.81973500	chrB1.74081033--chrB1.80994454(BIN)
						chrB1.82012833	chrB1.83841517--chrB1.85640423(BIN)
						chrB1.82048811	chrB1.78802609--chrB1.79860146(BIN)
114.383		chrB1.82067531	chrB1.82067531	chrB1.82067531	chrB1.82067531
115.081		chrB1.82142792	chrB1.82142792	chrB1.82142792	chrB1.82142792
						chrB1.82170620	chrB1.78889715--chrB1.81412546(BIN)
						chrB1.82202338	chrB1.78889715--chrB1.81109240(BIN)
115.374	chrB1.82228288	chrB1.82228288	chrB1.82228288	chrB1.82228288	chrB1.82228288
						chrB1.82369130	chrB1.79937526--chrB1.81412546(BIN)
						chrB1.82428141	chrB1.78889715--chrB1.81412546(BIN)
						chrB1.82451877	chrB1.81109240--chrB1.81412546(BIN)
						chrB1.82504811	chrB1.78889715--chrB1.81412546(BIN)
						chrB1.82560444	chrB1.79937526--chrB1.81412546(BIN)
						chrB1.82601102	chrB1.79937526--chrB1.81412546(BIN)
						chrB1.82658519	chrB1.79937526--chrB1.81412546(BIN)
						chrB1.82684737	chrB1.81109240--chrB1.81412546(BIN)
						chrB1.82732843	chrB1.79937526--chrB1.81412546(BIN)
						chrB1.82765888	chrB1.79937526--chrB1.81412546(BIN)
						chrB1.82824157	chrB1.79937526--chrB1.81412546(BIN)
115.798		chrB1.82847583	chrB1.82847583	chrB1.82847583	chrB1.82847583
					chrB1.82267228
						chrB1.82912400	chrB1.79937526--chrB1.81412546(BIN)
						chrB1.82942523	chrB1.83841517--chrB1.85640423(BIN)
						chrB1.82957921	chrB1.79937526--chrB1.81412546(BIN)
						chrB1.83005108	chrB1.80888070--chrB1.81729378(BIN)
						chrB1.83036311	chrB1.79937526--chrB1.81412546(BIN)
						chrB1.83087559	chrB1.79937526--chrB1.81412546(BIN)
						chrB1.83127272	chrB1.79937526--chrB1.81412546(BIN)
116.645		chrB1.83164069	chrB1.83164069	chrB1.83164069	chrB1.83164069
						chrB1.83210916	chrB1.79937526--chrB1.81412546(BIN)
						chrB1.83255077	chrB1.79937526--chrB1.81412546(BIN)
						chrB1.83339811	chrB1.78802609--chrB1.81412546(BIN)
						chrB1.83388786	chrB1.79937526--chrB1.81412546(BIN)
116.876	chrB1.83433170	chrB1.83433170	chrB1.83433170	chrB1.83433170	chrB1.83433170
						chrB1.83468637	chrB1.79937526--chrB1.81367835(BIN)
						chrB1.83499836	chrB1.79937526--chrB1.81367835(BIN)
						chrB1.83562719	chrB1.79937526--chrB1.81367835(BIN)
						chrB1.83695885	chrB1.79937526--chrB1.81412546(BIN)
						chrB1.83702686	chrB1.79937526--chrB1.80888070(BIN)
						chrB1.83772905	chrB1.76674502--chrB1.81412546(BIN)
						chrB1.83828306	chrB1.79937526--chrB1.81367835(BIN)
117.19		chrB1.83841517	chrB1.83841517	chrB1.83841517	chrB1.83841517
					chrB1.83633633
						chrB1.83978488	chrB1.79937526--chrB1.80888070(BIN)
						chrB1.84016295	chrB1.79937526--chrB1.81412546(BIN)
						chrB1.84044254	chrB1.79937526--chrB1.80888070(BIN)
						chrB1.84067737	chrB1.78889715--chrB1.81412546(BIN)
						chrB1.84212414	chrB1.78889715--chrB1.81412546(BIN)
						chrB1.84228407	chrB1.79937526--chrB1.81367835(BIN)
						chrB1.84263220	chrB1.79937526--chrB1.81367835(BIN)
117.503		chrB1.84399888	chrB1.84399888	chrB1.84399888	chrB1.84399888
						chrB1.84433398	chrB1.79937526--chrB1.81412546(BIN)
						chrB1.84462143	chrB1.79937526--chrB1.81367835(BIN)
						chrB1.84491199	chrB1.79937526--chrB1.81412546(BIN)
						chrB1.84519945	chrB1.79937526--chrB1.81412546(BIN)
117.809		chrB1.84551660	chrB1.84551660	chrB1.84551660	chrB1.84551660
						chrB1.84560664	chrB1.80888070--chrB1.81367835(BIN)
						chrB1.84605580	chrB1.80205949--chrB1.81367835(BIN)
						chrB1.84763121	chrB1.81347537--chrB1.82228288(BIN)
						chrB1.84789540	chrB1.81347537--chrB1.81809906(BIN)
						chrB1.84844473	chrB1.72293095--chrB1.86667159(BIN)
						chrB1.84924280	chrB1.79937526--chrB1.82228288(BIN)
118.419		chrB1.84951129	chrB1.84951129	chrB1.84951129	chrB1.84951129
						chrB1.84977913	chrB1.86527741--chrB1.87208818(BIN)
[truncated: 3,249 more rows]

## Sheet: B2
CM(LOD0.5)	LOD3	LOD2	LOD1	LOD0.5	LOD0.1	BIN(0.1)	BIN(region)
[truncated: 3,612 more rows]

[truncated: 14 more sheets: B3, B4, C1, C2, D1, D2, D3, D4, E1, E2, E3, F1, F2, X]
