# Supplementary material for: A High-Resolution SNP Array-Based Linkage Map Anchors a New Domestic Cat Draft Genome Assembly and Provides Detailed Patterns of Recombination
Source: G3 (Bethesda). 2016 Mar 29;6(6):1607–16. doi: 10.1534/g3.116.028746 (PMC4889657; doi:10.1534/g3.116.028746)
Supplement: Supplemental Material [file supp_g3.116.028746_FileS1.txt]

AI	1	2	3	4	5	6	7	8	9	10	11	12	13	14	15	16	17	18	19	20	21	22	23	24	25	26	27	28	29	30	31	32	33	34	35	36	37	38	39	40	41	42	43	44	45	46	47	48	49
DAM	270	0	270	0	276	276	0	0	211	215	162	215	162	259	132	259	215	259	215	162	162	277	162	277	162	277	162	277	277	270	277	270	270	0	270	215	215	0	215	215	0	215	123	0	251	259	251	259	251
SIRE	133	0	133	0	170	170	0	0	170	170	133	170	133	153	151	153	170	153	170	153	153	160	153	160	153	160	153	160	160	160	160	160	160	0	160	265	265	0	265	265	0	265	160	0	153	160	153	160	153
SEX	0	0	1	0	0	0	0	0	0	1	0	0	0	0	0	0	1	0	0	1	1	1	1	1	0	0	0	0	1	0	0	1	1	1	1	1	1	0	1	1	1	1	0	1	1	0	0	1	0
chrA1.26766	BB	AB	BB	AA	AB	AB	AB	AB	AB	AA	AB	AB	AB	AB	AB	AB	AB	BB	AB	AB	AB	BB	AB	AB	AB	BB	AA	BB	BB	BB	AB	BB	BB	AB	BB	AA	AB	AB	AB	AB	AB	AB	BB	BB	AB	BB	AB	BB	AB
chrA1.101758	BB	BB	BB	BB	BB	BB	BB	BB	BB	BB	BB	BB	BB	BB	BB	BB	BB	BB	BB	BB	BB	BB	BB	BB	BB	BB	BB	BB	BB	BB	BB	BB	BB	BB	BB	BB	BB	BB	BB	BB	BB	BB	BB	BB	BB	BB	BB	BB	BB
chrA1.103328	AA	AA	AA	AA	AA	AA	AA	AA	AA	AA	AA	AA	AA	AA	AA	AA	AA	AA	AA	AA	AA	AA	AA	AA	AA	AA	AA	AA	AA	AA	NC	AA	AA	AA	AA	AA	AA	AA	AA	AA	AA	AA	AA	AA	AA	AA	AA	AA	AA
chrA1.192079	AB	BB	BB	AA	AA	AA	AA	AB	AB	AA	AB	AB	AA	AB	AA	AA	AB	AB	AB	AB	AB	AB	AB	AA	AB	AB	AA	AB	AA	BB	AA	AA	AA	AA	AB	AA	AB	AA	AB	AB	AA	AB	AA	AB	AA	AB	AB	AB	AA
chrA1.243385	AA	AB	AA	AA	AA	AA	AA	AB	AA	AA	AA	AA	AA	AA	AA	AA	AA	AA	AA	AA	AA	AA	AA	AA	AA	AA	AA	AA	AA	AA	AA	AA	AA	AA	AA	AA	AA	AA	AA	AA	AA	AA	AA	AA	AA	AA	AA	AA	AA
chrA1.289048	BB	NC	BB	BB	BB	BB	BB	NC	BB	BB	BB	BB	BB	BB	BB	BB	BB	BB	BB	BB	BB	BB	BB	BB	BB	BB	BB	BB	BB	BB	BB	BB	BB	BB	BB	BB	BB	BB	BB	BB	NC	BB	BB	BB	BB	BB	BB	BB	BB
chrA1.329868	BB	BB	BB	BB	BB	BB	BB	BB	BB	BB	BB	BB	BB	BB	BB	BB	BB	BB	BB	BB	BB	BB	BB	BB	BB	BB	BB	BB	BB	BB	BB	BB	BB	BB	BB	BB	BB	BB	BB	BB	BB	BB	BB	BB	BB	BB	BB	BB	BB
chrA1.362930	AB	AA	AA	AB	AA	AA	AB	AA	AA	AA	AA	AA	AB	AA	AB	AB	AA	AB	AA	AA	AA	AB	AA	AA	AA	AB	AA	AB	AB	AA	AA	AB	AB	AA	AB	AA	AA	AA	AA	AA	AA	AA	AA	AB	AA	AB	AA	AB	AA
chrA1.420808	AB	BB	BB	BB	BB	BB	BB	BB	BB	BB	BB	BB	AB	BB	AB	AB	BB	AB	BB	BB	BB	AB	BB	BB	BB	AB	BB	AB	AB	BB	BB	AB	AB	BB	AB	BB	BB	BB	BB	BB	BB	BB	BB	AB	BB	AB	BB	AB	BB
chrA1.458122	BB	BB	BB	BB	BB	BB	BB	BB	BB	BB	BB	BB	BB	BB	BB	BB	BB	BB	BB	BB	BB	BB	BB	BB	BB	BB	BB	BB	BB	BB	BB	BB	BB	BB	BB	BB	BB	BB	BB	BB	BB	BB	BB	BB	BB	BB	BB	BB	BB
chrA1.488287	BB	AB	AB	BB	BB	BB	BB	BB	BB	BB	BB	AB	BB	BB	BB	BB	AB	BB	AB	BB	BB	BB	BB	BB	BB	BB	BB	BB	BB	AB	BB	BB	BB	BB	BB	BB	AB	BB	AB	BB	BB	AB	BB	BB	BB	BB	BB	BB	BB
chrA1.501559	AA	AA	AA	AA	AA	AA	AA	AA	AA	AA	AA	AA	AA	AA	AA	AA	AA	AA	AA	AA	AA	AA	AA	AA	AA	AA	AA	AA	AA	AA	AA	AA	AA	AA	AA	AA	AA	AA	AA	AA	AA	AA	AA	AA	AA	AA	AA	AA	AA
chrA1.559688	AB	AA	AB	AA	AA	AA	AA	AA	AB	AA	AB	AA	AA	AB	AA	AA	AA	AB	AA	AB	AB	AB	AB	AA	AB	AB	AA	AB	AA	AB	AA	AA	AA	AA	AB	AA	AA	AA	AA	AB	AA	AA	AA	AB	AA	AB	AB	AB	AA
chrA1.578001	AA	AA	AA	AB	AA	AA	AB	AA	AA	AA	AA	AA	AA	AA	AA	AA	AA	AA	AA	AA	AA	AA	AA	AA	AA	AA	AA	AA	AA	AA	AA	AA	AA	AA	AA	AA	AA	AA	AA	AA	AA	AA	AA	AA	AA	AA	AA	AA	AA
chrA1.672836	BB	BB	BB	BB	BB	BB	BB	BB	BB	BB	BB	BB	BB	BB	BB	BB	BB	BB	BB	BB	BB	BB	BB	BB	BB	BB	BB	BB	BB	BB	BB	BB	BB	BB	BB	BB	BB	BB	BB	BB	BB	BB	BB	BB	BB	BB	BB	BB	BB
chrA1.672934	AB	BB	BB	BB	BB	BB	BB	BB	BB	BB	BB	BB	AB	BB	AB	AB	BB	AB	BB	BB	BB	AB	BB	BB	BB	AB	BB	AB	AB	BB	BB	AB	AB	BB	AB	BB	BB	BB	BB	BB	BB	BB	BB	AB	BB	AB	BB	AB	BB
chrA1.723221	AA	AA	AA	AA	AA	AA	AA	AA	AA	AA	AA	AA	AA	AA	AA	AA	AA	AA	AA	AA	AA	AA	AA	AA	AA	AA	AA	AA	AA	AA	AA	AA	AA	AA	AA	AA	AA	AA	AA	AA	AA	AA	AA	AA	AA	AA	AA	AA	AA
chrA1.748186	AB	AB	AB	AB	AB	AB	AA	AA	AB	BB	AB	BB	BB	AB	BB	BB	BB	AB	BB	AB	AB	AB	AB	AB	AB	AB	BB	AB	AB	AB	AB	AB	AB	AB	AB	BB	BB	AB	BB	AB	AB	BB	AA	AB	AB	AB	AB	AB	AB
chrA1.776134	AA	AA	AA	AA	AA	AA	AB	AA	AA	AA	AA	AA	AA	AA	AA	AA	AA	AA	AA	AA	AA	AA	AA	AA	AA	AA	AA	AA	AA	AA	AA	AA	AA	AA	AA	AA	AA	AA	AA	AA	AA	AA	AA	AA	AA	AA	AA	AA	AA
chrA1.799007	BB	BB	BB	BB	BB	BB	AB	BB	BB	BB	BB	BB	BB	BB	BB	BB	BB	BB	BB	BB	BB	BB	BB	BB	BB	BB	BB	BB	BB	BB	BB	BB	BB	BB	BB	BB	BB	BB	BB	BB	BB	BB	BB	BB	BB	BB	BB	BB	BB
chrA1.829024	AB	BB	AB	AB	AB	AB	AB	AB	AB	BB	AB	BB	BB	AB	BB	BB	BB	AB	BB	AB	AB	AB	AB	BB	AB	AB	BB	AB	BB	AB	BB	BB	BB	BB	AB	BB	BB	AB	BB	AB	AB	BB	BB	AB	BB	AB	AB	AB	BB
chrA1.857928	AA	AB	AA	AB	AA	AA	AB	AB	AA	AA	AA	AA	AA	AA	AA	AA	AA	AA	AA	AA	AA	AA	AA	AB	AA	AA	AA	AA	AB	AA	AB	AB	AB	AB	AA	AA	AA	AA	AA	AA	AA	AA	BB	AA	AB	AA	AA	AA	AB
chrA1.871860	AB	AA	AB	AA	AA	AA	AA	AA	AB	AA	AB	AA	AA	AB	AA	AA	AA	AB	AA	AB	AB	AB	AB	AA	AB	AB	AA	AB	AA	AB	AA	AA	AA	AA	AB	AA	AA	AA	AA	AB	AA	AA	AA	AB	AA	AB	AB	AB	AA
chrA1.929687	BB	BB	BB	BB	AB	AB	BB	AB	BB	BB	BB	BB	BB	BB	BB	BB	BB	BB	BB	BB	BB	BB	BB	BB	BB	BB	BB	BB	BB	BB	BB	BB	BB	BB	BB	BB	BB	AB	BB	BB	AB	BB	BB	BB	BB	BB	BB	BB	BB
chrA1.967031	AA	AA	AA	AB	AB	AB	AA	AA	AB	BB	AB	AB	AB	AB	AB	AB	AB	AA	AB	AB	AB	AA	AB	AB	AB	AA	BB	AA	AA	AA	AB	AA	AA	AB	AA	BB	AB	AB	AB	AB	AB	AB	AA	AA	AB	AA	AB	AA	AB
chrA1.979798	AA	AB	AA	AA	AA	AA	BB	AB	AA	AA	AA	AA	AA	AA	AA	AA	AA	AA	AA	AA	AA	AA	AA	AB	AA	AA	AA	AA	AB	AA	AB	AB	AB	AB	AA	AA	AA	AA	AA	AA	AA	AA	BB	AA	AB	AA	AA	AA	AB
chrA1.1000719	AA	AA	AA	AA	AA	AA	AA	AA	AA	AA	AA	AA	AA	AA	AA	AA	AA	AA	AA	AA	AA	AA	AA	AA	AA	AA	AA	AA	AA	AA	AA	AA	AA	AA	AA	AA	AA	AA	AA	AA	AA	AA	AA	AA	AA	AA	AA	AA	AA
chrA1.1046954	BB	BB	BB	BB	BB	BB	BB	BB	BB	BB	BB	BB	BB	BB	BB	BB	BB	BB	BB	BB	BB	BB	BB	BB	BB	BB	BB	BB	BB	BB	BB	BB	BB	BB	BB	BB	BB	BB	BB	BB	BB	BB	BB	BB	BB	BB	BB	BB	BB
chrA1.1094801	AA	AA	AA	AA	AA	AA	AA	AA	AA	AA	AA	AA	AA	AA	AA	AA	AA	AA	AA	AA	AA	AA	AA	AA	AA	AA	AA	AA	AA	AA	AA	AA	AA	AA	AA	AA	AA	AA	AA	AA	AA	AA	AA	AA	AA	AA	AA	AA	AA
chrA1.1112774	AA	AA	AA	AA	AA	AA	AA	AA	AA	AA	AA	AA	AA	AA	AA	AA	AA	AA	AA	AA	AA	AA	AA	AA	AA	AA	AA	AA	AA	AA	AA	AA	AA	AA	AA	AA	AA	AA	AA	AA	AA	AA	AA	AA	AA	AA	AA	AA	AA
chrA1.1211061	BB	AB	BB	BB	BB	BB	AA	AB	BB	BB	BB	BB	BB	BB	BB	BB	BB	BB	BB	BB	BB	BB	BB	AB	BB	BB	BB	BB	AB	BB	NC	AB	AB	BB	BB	BB	BB	BB	BB	BB	BB	BB	AB	BB	AB	BB	BB	BB	AB
chrA1.1229154	AB	BB	AB	BB	BB	BB	BB	BB	AB	BB	AB	BB	BB	BB	BB	BB	BB	BB	BB	BB	BB	AB	BB	BB	BB	AB	BB	AB	BB	AB	BB	BB	BB	BB	AB	BB	BB	BB	BB	BB	BB	BB	BB	AB	BB	AB	BB	AB	BB
chrA1.1257152	BB	BB	BB	AB	AA	AA	AB	AB	AB	AA	AB	AB	AB	AB	AB	AB	AB	BB	AB	AB	AB	BB	AB	AA	AB	BB	AA	BB	AB	BB	NC	AB	AB	AB	BB	AA	AB	AA	AB	NC	AA	AB	AB	BB	AB	BB	AB	BB	AA
chrA1.1313603	AA	AA	AA	AA	AA	AA	AB	AA	AA	AA	AA	AA	AA	AA	AA	AA	AA	AA	AA	AA	AA	AA	AA	AA	AA	AA	AA	AA	AA	AA	AA	AA	AA	AB	AA	AA	AA	AA	AA	AA	AA	AA	AB	AA	AA	AA	AA	AA	AA
chrA1.1340834	AA	AA	AA	AA	AA	AA	AA	AA	AA	AA	AA	AA	AA	AA	AA	AA	AA	AA	AA	AA	AA	AA	AA	AA	AA	AA	AA	AA	AA	AA	AA	AA	AA	AA	AA	AA	AA	AA	AA	AA	AA	AA	AA	AA	AA	AA	AA	AA	AA
chrA1.1363277	AB	BB	BB	AB	BB	BB	BB	BB	BB	BB	BB	BB	AB	AB	AB	AB	BB	AA	BB	AB	AB	AB	AB	BB	AB	AB	BB	AB	AB	BB	BB	AB	AB	BB	AB	BB	BB	BB	BB	AB	BB	BB	BB	AB	AB	AB	AB	AB	BB
chrA1.1389799	AA	AA	AA	AB	AA	AB	AB	AA	AB	BB	AA	AB	AA	AB	AB	AB	AA	AA	AB	AB	AA	AA	AA	BB	AA	AA	BB	AA	AB	AA	BB	AB	AB	AA	AB	BB	AB	AA	AB	AB	AA	AB	AB	AA	AB	AA	AB	AA	BB
chrA1.1420704	BB	AB	AB	BB	BB	BB	BB	BB	BB	BB	BB	BB	BB	BB	BB	BB	AB	BB	AB	BB	BB	BB	BB	BB	BB	BB	BB	BB	BB	AB	BB	BB	BB	BB	BB	BB	AB	BB	AB	BB	BB	AB	BB	BB	BB	BB	BB	BB	BB
chrA1.1445100	AB	AA	AB	AA	AB	AA	AA	AA	AB	AA	BB	AB	AB	AA	AA	AA	AB	AA	AA	AA	AB	AB	AB	AA	AB	AB	AA	AB	AA	AB	AA	AA	AA	AB	AA	AA	AA	AA	AA	AB	AA	AA	AB	AB	AA	AB	AA	AB	AA
chrA1.1476223	AA	AB	AA	AA	AA	AA	AA	AB	AA	AA	AA	AA	AA	AA	AA	AA	AA	AA	AA	AB	AA	AA	AA	AA	AA	AA	AB	AA	AA	AA	AA	AA	AA	AA	AA	AA	AA	AA	AA	AA	AA	AA	AA	AA	AA	AA	AA	AA	AA
chrA1.1492504	BB	BB	BB	BB	BB	BB	BB	BB	BB	BB	BB	BB	BB	BB	BB	BB	BB	BB	BB	BB	BB	BB	BB	BB	BB	BB	BB	BB	BB	BB	BB	BB	BB	BB	BB	BB	BB	BB	BB	BB	BB	BB	BB	BB	BB	BB	BB	BB	BB
chrA1.1528605	AB	AB	AB	AA	AA	AA	AB	AA	AA	AA	AA	AA	AB	AB	AB	AB	AB	BB	AB	AB	AB	AB	AB	AA	AB	AB	AA	AB	AB	AB	AA	AB	AB	AB	AB	AA	AB	AB	AB	AB	AB	AB	AA	AB	AB	AB	AB	AB	AA
chrA1.1557316	AB	AA	AA	BB	AB	BB	BB	AB	AB	BB	AA	AB	AB	BB	BB	BB	AA	BB	AB	AB	AB	AB	AB	BB	AB	AB	AB	AB	BB	AA	BB	BB	BB	AB	BB	BB	AB	BB	AB	BB	BB	AB	AB	AB	BB	AB	BB	AB	BB
chrA1.1571389	AA	AA	AA	AA	AB	AA	AA	AA	AA	AA	AB	AB	AB	AA	AA	AA	AB	AA	AA	AA	AB	AA	AB	AA	AB	AA	AA	AA	AA	AA	AA	AA	AA	AB	AA	AA	AA	AA	AA	AA	AA	AA	AB	AA	AA	AA	AA	AA	AA
chrA1.1606278	AA	AB	AA	AA	AB	AA	AA	AB	AA	AA	AB	AB	AB	AA	AA	AA	AB	AA	AA	AB	AB	AA	AB	AA	AB	AA	AB	AA	AA	AA	AA	AA	AA	AB	AA	AA	AA	AA	AA	AA	AA	AA	AB	AA	AA	AA	AA	AA	AA
chrA1.1629135	BB	AB	AB	AA	BB	AB	AB	BB	AB	AA	BB	AB	BB	AB	AB	AB	AB	BB	AA	BB	BB	BB	BB	AA	BB	BB	AB	BB	AB	AB	AA	AB	AB	BB	AB	AA	AA	BB	AA	AB	BB	AA	AB	BB	AB	BB	AB	BB	AA
chrA1.1652864	BB	AB	BB	BB	AB	BB	BB	AB	BB	BB	AB	AB	AB	BB	BB	BB	AB	BB	BB	AB	AB	BB	AB	BB	AB	BB	AB	BB	BB	BB	BB	BB	BB	AB	BB	BB	BB	BB	BB	BB	BB	BB	AB	BB	BB	BB	BB	BB	BB
chrA1.1679843	AA	AA	AA	AA	AB	AA	AA	AA	AA	AA	AB	AB	AB	AA	AA	AA	AB	AA	AA	AA	AB	AA	AB	AA	AB	AA	AA	AA	AA	AA	NC	AA	AA	AB	AA	AA	AA	AA	AA	AA	AA	AA	AB	AA	AA	AA	AA	AA	AA
chrA1.1713172	AB	AB	AB	BB	BB	BB	AB	BB	AB	BB	AB	BB	BB	AB	BB	BB	BB	AB	BB	AB	AB	AB	AB	BB	AB	AB	BB	AB	BB	AB	BB	BB	BB	BB	BB	BB	BB	BB	BB	AB	BB	BB	BB	AB	AB	AB	AB	AB	BB
chrA1.1737277	AB	AB	AA	BB	AA	AB	AB	AB	AB	BB	AA	AB	AB	AB	BB	AB	AA	AB	AB	NC	AA	AB	AA	BB	AA	AB	AB	AB	BB	AA	BB	BB	BB	AB	BB	BB	AB	AB	AB	AB	AB	AB	AB	AB	AB	AB	AB	AB	AB
chrA1.1757601	AA	AA	AA	AA	AA	AA	AA	AA	AA	AA	AA	AA	AA	AA	AA	AA	AA	AA	AA	AA	AA	AA	AA	AA	AA	AA	AA	AA	AA	AA	AA	AA	AA	AA	AA	AA	AA	AA	AA	AA	AA	AA	AA	AA	AA	AA	AA	AA	AA
chrA1.1779251	BB	BB	BB	BB	AB	BB	BB	BB	BB	BB	AB	AB	AB	BB	BB	BB	AB	BB	BB	BB	AB	BB	AB	BB	AB	BB	BB	BB	BB	BB	BB	BB	BB	AB	BB	BB	BB	BB	BB	BB	BB	BB	AB	BB	BB	BB	BB	BB	BB
chrA1.1842436	BB	BB	BB	BB	AB	BB	BB	BB	BB	BB	AB	AB	AB	BB	BB	BB	AB	BB	BB	BB	AB	BB	AB	BB	AB	BB	BB	BB	BB	BB	BB	BB	BB	AB	BB	BB	BB	BB	BB	BB	BB	BB	AB	BB	BB	BB	BB	BB	BB
chrA1.1874902	AB	AB	AA	BB	AA	AB	AB	AB	AB	BB	AA	AB	AB	AB	BB	AB	AA	AB	AB	AA	AA	AB	AA	BB	AA	AB	AA	AB	BB	AA	BB	BB	BB	AB	BB	BB	AB	AB	AB	AB	AB	AB	AB	AB	AB	AB	AB	AB	AB
chrA1.1933488	AB	BB	AB	BB	AA	AB	BB	AB	AB	BB	AA	AB	AB	BB	BB	BB	AB	BB	BB	AB	AB	AB	AB	BB	AB	AB	AB	AB	BB	AB	BB	BB	BB	AB	BB	BB	BB	AB	BB	BB	AB	BB	AB	AB	BB	AB	BB	AB	BB
chrA1.1957415	BB	AB	AB	BB	AA	AB	AB	AB	BB	BB	AB	AB	AB	AB	BB	AB	AA	AB	AB	AA	AA	BB	AA	BB	AA	BB	AA	BB	BB	AB	BB	BB	BB	AB	BB	BB	AB	AB	AB	AB	AB	AB	AB	BB	AB	BB	AB	BB	AB
chrA1.1980940	BB	BB	BB	BB	AB	BB	BB	BB	BB	BB	AB	AB	AB	BB	BB	BB	AB	BB	BB	BB	AB	BB	AB	BB	AB	BB	BB	BB	BB	BB	BB	BB	BB	AB	BB	BB	BB	BB	BB	BB	BB	BB	AB	BB	BB	BB	BB	BB	BB
chrA1.2020492	AA	AB	AB	AA	AB	AA	AB	AA	AA	AA	AB	AB	AB	AB	AA	AB	BB	AB	AB	AB	BB	AA	BB	AA	BB	AA	AB	AA	AA	AB	AA	AA	AA	AB	AA	AA	AB	AA	AB	AB	AA	AB	AB	AA	AB	AA	AB	AA	AB
chrA1.2046638	AA	AA	AA	AA	BB	AB	AB	AB	AA	AA	AB	AB	AB	AA	AA	AA	AB	AA	AA	AA	AB	AA	AB	AB	AB	AA	AA	AA	AB	AA	AB	AB	AB	AB	AB	AA	AA	AB	AA	AA	AB	AA	BB	AA	AB	AA	AA	AA	AB
chrA1.2183202	AA	AA	AA	AA	AB	AA	AB	AA	AA	AA	AB	AB	AB	AB	AA	AA	AB	AB	AA	AB	BB	AA	BB	AB	BB	AA	AA	AA	AB	AA	AB	AB	AB	AB	AB	AA	AA	AA	AA	AA	AA	AA	BB	AA	BB	AA	AB	AA	AB
chrA1.2191461	AA	AA	AA	AA	AA	AA	AA	AA	AA	AA	AA	AA	AA	AA	AA	AA	AA	AA	AA	AB	AA	AA	AA	AA	AA	AA	AB	AA	AA	AA	AA	AA	AA	AA	AA	AA	AA	AA	AA	AA	AA	AA	AA	AA	AA	AA	AA	AA	AA
chrA1.2207506	AA	AA	AA	AA	AA	AA	AA	AA	AA	AA	AA	AA	AA	AA	AA	AA	AA	AA	AA	AB	AA	AA	AA	AA	AA	AA	AB	AA	AA	AA	AA	AA	AA	AA	AA	AA	AA	AA	AA	AA	AA	AA	AA	AA	AA	AA	AA	AA	AA
chrA1.2226164	AB	AA	AA	AA	AA	AB	AA	AA	AB	AB	AA	AA	AB	AA	BB	BB	AA	AB	AB	AA	AA	AB	AA	AB	AA	AB	AB	AB	AB	AA	AB	AB	AB	AA	AB	AB	AB	AA	AB	AA	AA	AB	AA	AB	AA	AB	AA	AB	AB
chrA1.2246684	AB	AA	AA	AA	AA	AB	AA	AA	AB	AB	AA	AA	AB	AA	BB	BB	AA	AB	AB	AA	AA	AB	AA	AB	AA	AB	AB	AB	AB	AA	AB	AB	AB	AA	AB	AB	AB	AA	AB	AB	AA	AB	AA	AB	AA	AB	AA	AB	AB
chrA1.2294558	AB	BB	BB	BB	AB	AB	AB	BB	AB	AB	AB	AB	AA	BB	AA	AA	AB	AB	AB	BB	AB	AB	AB	AA	AB	AB	AB	AB	AA	BB	NC	AA	AA	AB	AA	AB	AB	BB	AB	AB	BB	AB	AA	AB	AB	AB	BB	AB	AA
chrA1.2319526	AA	AA	AA	AA	AA	AA	AB	AA	AA	AA	AA	AA	AA	AA	AA	AA	AA	AA	AA	AA	AA	AA	AA	AB	AA	AA	AA	AA	AB	AA	AB	AB	AB	AA	AB	AA	AA	AA	AA	AA	AA	AA	AB	AA	AB	AA	AA	AA	AB
chrA1.2358028	AB	BB	AB	AB	AB	AB	AB	BB	AB	AB	AB	AB	AA	AB	AA	AA	AA	AA	AA	AB	AA	AB	AA	AA	AA	AB	AB	AB	AA	AB	AA	AA	AA	AB	AA	AB	AA	BB	AA	BB	BB	AA	AA	AB	AA	AB	AB	AB	AA
chrA1.2385581	AA	AA	AA	AA	AA	AA	AA	AA	AA	AA	AA	AA	AA	AA	AA	AA	AA	AA	AA	AA	AA	AA	AA	AA	AA	AA	AA	AA	AA	AA	AA	AA	AA	AA	AA	AA	AA	AA	AA	AB	AA	AA	AA	AA	AA	AA	AA	AA	AA
chrA1.2420865	BB	BB	BB	BB	BB	BB	AB	BB	BB	BB	BB	BB	BB	BB	BB	BB	BB	BB	BB	BB	BB	BB	BB	AB	BB	BB	BB	BB	AB	BB	AB	AB	AB	BB	AB	BB	BB	BB	BB	BB	BB	BB	AB	BB	AB	BB	BB	BB	AB
chrA1.2442206	BB	BB	BB	AB	BB	BB	BB	BB	BB	BB	BB	BB	BB	BB	BB	BB	BB	BB	BB	BB	BB	BB	BB	BB	BB	BB	BB	BB	BB	BB	BB	BB	BB	BB	BB	BB	BB	BB	BB	BB	BB	BB	BB	BB	BB	BB	BB	BB	BB
chrA1.2467294	AB	AA	AA	AA	AA	AB	AA	AA	AB	AB	AA	AA	AB	AA	BB	BB	AA	AB	AB	AB	AA	AB	AA	AB	AA	AB	BB	AB	AB	AA	AB	AB	AB	AB	AB	AB	AB	AA	AB	AB	AA	AB	AB	AB	AA	AB	AA	AB	AB
chrA1.2494711	AA	AA	AA	AA	AB	AB	AA	AB	AA	AA	AA	AA	AA	AA	AA	AA	AA	AA	AA	AA	AA	AA	AA	AA	AA	AA	AA	AA	AA	AA	AA	AA	AA	AB	AA	AA	AA	AB	AA	AA	AB	AA	AB	AA	AA	AA	AA	AA	AA
chrA1.2543552	AB	AA	AA	AA	AA	AB	AA	AA	AB	AB	AA	AA	AB	AA	BB	BB	AA	AB	AB	AA	AA	AB	AA	AB	AA	AB	AB	AB	AB	AA	AB	AB	AB	AA	AB	AB	AB	AA	AB	AB	AA	AB	AA	AB	AA	AB	AA	AB	AB
chrA1.2566234	AB	AA	AA	BB	BB	BB	AA	AB	AB	AB	AB	AB	BB	AA	BB	AB	AB	AB	NC	AB	AB	AB	AB	AB	AB	AB	AB	AB	AB	AA	AB	AB	AB	AB	AB	AB	AB	BB	AB	AA	BB	AB	AA	AB	AA	AB	AA	AB	AA
chrA1.2594769	AA	AA	AA	AA	AA	AA	AA	AA	AA	AA	AA	AA	AA	AA	AA	AA	AA	AA	AA	AA	AA	AA	AA	AA	AA	AA	AA	AA	AA	AA	AA	AA	AA	AA	AA	AA	AA	AA	AA	AA	AA	AA	AA	AA	AA	AA	AA	AA	AA
chrA1.2668579	BB	AB	BB	AB	BB	BB	BB	BB	BB	BB	BB	BB	BB	BB	BB	BB	BB	BB	BB	BB	BB	BB	BB	BB	BB	BB	BB	BB	BB	BB	BB	BB	BB	AB	BB	BB	BB	AB	BB	BB	AB	BB	BB	BB	BB	BB	BB	BB	BB
chrA1.2717170	AA	AA	AA	AA	AA	AA	AA	AA	AA	AA	AA	AA	AA	AA	AA	AA	AA	AA	AA	AA	AA	AA	AA	AA	AA	AA	AA	AA	AA	AA	AA	AA	AA	AB	AA	AA	AA	AA	AA	AA	AA	AA	AB	AA	AA	AA	AA	AA	AA
chrA1.2758846	BB	BB	BB	BB	BB	BB	BB	BB	BB	BB	BB	BB	BB	BB	BB	BB	BB	BB	BB	BB	BB	BB	BB	BB	BB	BB	BB	BB	BB	BB	BB	BB	BB	BB	BB	BB	BB	BB	BB	BB	BB	BB	BB	BB	BB	BB	BB	BB	BB
chrA1.2799446	AA	AB	AA	AA	AA	AA	AA	AA	AA	AA	AA	AA	AA	AA	AA	AA	AA	AA	AA	AA	AA	AA	AA	AA	AA	AA	AA	AA	AA	AA	AA	AA	AA	AA	AA	AA	AA	AA	AA	AB	AA	AA	AA	AA	AA	AA	AA	AA	AA
chrA1.2837644	BB	BB	BB	BB	AB	AB	BB	AB	BB	BB	BB	BB	BB	BB	BB	BB	BB	BB	BB	BB	BB	BB	BB	BB	BB	BB	BB	BB	BB	BB	BB	BB	BB	BB	BB	BB	BB	AB	BB	BB	AB	BB	BB	BB	BB	BB	BB	BB	BB
chrA1.2928600	AB	AB	AA	AB	BB	AB	AA	BB	AA	AA	AB	AB	BB	AA	AB	AB	AB	AB	AA	AA	AB	AB	AB	AA	AB	AB	AA	AB	AB	AA	AA	AB	AB	AB	AB	AA	AA	AB	AA	AB	AB	AA	AB	AB	AA	AB	AA	AB	AA
chrA1.2952438	BB	BB	BB	BB	BB	BB	BB	BB	BB	BB	BB	BB	BB	BB	BB	BB	BB	BB	BB	BB	BB	BB	BB	BB	BB	BB	BB	BB	BB	BB	BB	BB	BB	BB	BB	BB	BB	BB	BB	BB	BB	BB	BB	BB	BB	BB	BB	BB	BB
chrA1.2988208	BB	BB	BB	AB	BB	BB	AB	BB	BB	AB	BB	AB	BB	AB	BB	BB	BB	BB	BB	BB	BB	BB	BB	BB	BB	BB	BB	BB	BB	BB	BB	BB	BB	BB	BB	AB	BB	BB	BB	AB	BB	BB	BB	BB	BB	BB	AB	BB	BB
chrA1.3021295	BB	BB	BB	BB	BB	BB	BB	BB	BB	BB	BB	BB	BB	BB	BB	BB	BB	BB	BB	BB	BB	BB	BB	BB	BB	BB	BB	BB	BB	BB	BB	BB	BB	AB	BB	BB	BB	BB	BB	BB	BB	BB	AB	BB	BB	BB	BB	BB	BB
chrA1.3044383	AA	AA	AB	AB	AB	AA	AB	AA	AA	AB	AB	BB	AB	BB	AA	AB	BB	AB	AB	AB	BB	AA	BB	AA	BB	AA	AB	AA	AA	AB	AA	AA	AA	AA	AA	AB	AB	AA	AB	BB	AA	AB	AA	AA	AB	AA	BB	AA	AB
chrA1.3095598	AA	AB	AB	AB	BB	AB	AB	AB	AA	AB	AB	BB	AB	BB	AA	AB	BB	AB	AB	AB	BB	AA	BB	AA	BB	AA	AB	AA	AA	AB	AA	AA	AA	AB	AA	AB	AB	AB	AB	BB	AB	AB	AB	AA	AB	AA	BB	AA	AB
chrA1.3128518	AA	AA	AA	AA	AB	AB	AA	AB	AA	AA	AA	AA	AA	AA	AA	AA	AA	AA	AA	AA	AA	AA	AA	AA	AA	AA	AA	AA	AA	AA	AA	AA	AA	AA	AA	AA	AA	AB	AA	AA	AB	AA	AA	AA	AA	AA	AA	AA	AA
chrA1.3155758	BB	AB	AB	BB	AB	BB	BB	BB	BB	BB	AB	AB	AB	BB	BB	BB	AA	BB	AB	BB	AB	BB	AB	BB	AB	BB	BB	BB	BB	AB	BB	BB	BB	BB	BB	BB	AB	BB	AB	BB	BB	AB	BB	BB	BB	BB	BB	BB	BB
chrA1.3221381	AA	AA	AA	AA	AB	AA	AA	AA	AA	AA	AB	AB	AB	AA	AA	AA	AB	AA	AA	AA	AB	AA	AB	AA	AB	AA	AA	AA	AA	AA	AA	AA	AA	AB	AA	AA	AA	AA	AA	AA	AA	AA	AB	AA	AA	AA	AA	AA	AA
chrA1.3244553	BB	BB	BB	BB	BB	AB	AA	BB	AB	AB	BB	BB	BB	BB	AB	AB	BB	BB	AB	BB	BB	BB	BB	AA	BB	BB	AB	BB	AB	BB	AA	AB	AB	BB	AB	AB	AB	BB	AB	BB	BB	AB	AB	BB	AB	BB	BB	BB	AA
chrA1.3287794	AA	AA	AA	AA	AA	AA	AA	AA	AA	AA	AA	AA	AA	AA	AA	AA	AA	AA	AA	AA	AA	AA	AA	AA	AA	AA	AA	AA	AA	AA	AA	AA	AA	AA	AA	AA	AA	AA	AA	AA	AA	AA	AA	AA	AA	AA	AA	AA	AA
chrA1.3324570	AA	AA	AA	AB	AA	AA	BB	AA	AA	AA	AA	AA	AA	AA	AA	AB	AA	AA	AA	AB	AA	AA	AA	AB	AA	AA	BB	AA	AB	AA	AB	AB	AB	AA	AB	AA	AA	AA	AA	AA	AA	AA	AB	AA	AB	AA	AA	AA	BB
chrA1.3379889	AA	AA	AA	AA	AA	AA	AA	AA	AA	AA	AA	AA	AA	AA	AA	AA	AA	AA	AA	AA	AA	AA	AA	AA	AA	AA	AA	AA	AA	AA	AA	AA	AA	AA	AA	AA	AA	AA	AA	AA	AA	AA	AA	AA	AA	AA	AA	AA	AA
chrA1.3429060	AA	AB	AA	AB	AB	AB	BB	BB	AA	AB	AA	AB	AA	AA	AA	AB	AA	AA	AA	AB	AA	AA	AA	AB	AA	AA	BB	AA	AB	AA	AB	AB	AB	AA	AB	AB	AA	AB	AA	BB	AB	AA	AB	AA	AB	AA	AB	AA	BB
chrA1.3456556	BB	AB	BB	BB	AB	AB	BB	AA	BB	BB	BB	BB	BB	BB	BB	BB	BB	BB	BB	BB	BB	BB	BB	BB	BB	BB	BB	BB	BB	BB	BB	BB	BB	BB	BB	BB	BB	AB	BB	AB	AB	BB	BB	BB	BB	BB	BB	BB	BB
chrA1.3502768	AA	AA	AA	BB	AA	AA	BB	AA	AA	AA	AA	AA	AA	AA	AA	AA	AA	AA	AA	AB	AA	AA	AA	AB	AA	AA	AB	AA	AB	AA	AB	AB	AB	AA	AB	AA	AA	AA	AA	AA	AA	AA	AB	AA	AB	AA	AA	AA	AB
chrA1.3546621	BB	AB	BB	BB	BB	BB	BB	BB	BB	AB	BB	AB	BB	BB	BB	BB	BB	BB	BB	BB	BB	BB	BB	BB	BB	BB	BB	BB	BB	BB	BB	BB	BB	BB	BB	AB	BB	BB	BB	BB	BB	BB	BB	BB	BB	BB	AB	BB	BB
chrA1.3600693	AA	AB	AA	AA	AA	AA	AA	AA	AA	AB	AA	AB	AA	AA	AA	AA	AA	AA	AA	AA	AA	AA	AA	AA	AA	AA	AA	AA	AA	AA	AA	AA	AA	AA	AA	AB	AA	AA	AA	AA	AA	AA	AA	AA	AA	AA	AB	AA	AA
chrA1.3625231	AA	BB	AA	BB	AB	AB	AB	BB	AA	AB	AA	AB	AA	AA	AA	AA	AA	AA	NC	AB	AA	AA	AA	AA	AA	AA	AB	AA	AA	NC	NC	AA	AA	AA	AA	AB	AA	AB	AA	AB	AB	AA	AA	AA	AA	AA	AB	AA	AA
chrA1.3669187	AB	BB	AB	AB	BB	BB	AB	BB	AB	AB	AB	AB	BB	AB	BB	BB	BB	AB	BB	AA	AB	BB	AB	BB	AB	BB	AB	BB	BB	BB	BB	BB	BB	BB	BB	AB	BB	BB	BB	BB	BB	BB	BB	AB	AB	BB	AA	BB	BB
chrA1.3712187	BB	BB	BB	AB	BB	AB	BB	BB	AB	AB	BB	BB	BB	BB	AB	BB	BB	BB	AB	BB	BB	AB	BB	BB	BB	AB	BB	AB	BB	AB	BB	BB	BB	BB	BB	BB	BB	BB	BB	BB	BB	BB	BB	BB	BB	AB	BB	AB	BB
chrA1.3786633	AB	AA	AA	AA	AA	AA	AA	AA	AA	AA	AA	AA	AB	AB	AB	AB	AA	AB	AA	AA	AA	AB	AA	AB	AA	AB	AA	AB	AB	AA	AB	AB	AB	AB	AB	AB	AB	AB	AB	AA	AB	AB	AA	AB	AA	AB	AA	AB	AA
chrA1.3887439	AA	AA	AA	AB	AA	AB	AA	AA	AB	AB	AA	AA	AA	AA	AB	AA	AA	AA	AB	AA	AA	AB	AA	AA	AA	AB	AA	AB	AA	AB	AA	AA	AA	AA	AA	AA	AA	AA	AA	AA	AA	AA	AA	AA	AA	AB	AA	AB	AA
chrA1.3904297	AA	AB	AA	AA	AB	AB	AA	AB	AA	AA	AA	AA	AA	AA	AA	AA	AA	AA	AA	AA	AA	AA	AA	AA	AA	AA	AA	AA	AA	AA	AA	AA	AA	AA	AA	AA	AA	AB	AA	AA	AB	AA	AA	AA	AA	AA	AA	AA	AA
chrA1.3919419	AB	AB	AA	AB	AB	BB	AA	AB	AB	BB	AA	AB	AB	BB	BB	AB	AA	BB	AB	BB	AB	BB	AB	AB	AB	BB	AB	BB	AB	AB	AB	AB	AB	AB	AB	BB	AB	BB	AB	AA	BB	AB	AA	AB	AB	BB	BB	BB	AA
chrA1.4017471	AB	BB	AB	BB	AB	AA	BB	AB	AA	AA	AB	AB	BB	AB	AB	BB	BB	AB	AB	AB	AB	BB	AB	BB	AB	BB	BB	BB	BB	BB	BB	BB	BB	AB	BB	AB	BB	AB	BB	AB	AB	BB	AB	AB	AB	BB	AA	BB	BB
chrA1.4037633	AB	AB	AB	BB	AB	AB	BB	AA	AB	BB	AB	BB	BB	BB	BB	BB	BB	BB	BB	AB	BB	BB	BB	BB	BB	BB	AB	BB	BB	BB	BB	BB	BB	AB	BB	BB	BB	AB	BB	BB	AB	BB	AB	AB	BB	BB	BB	BB	BB
chrA1.4056492	AA	BB	AA	AA	AB	AB	AA	BB	AA	AA	AA	AA	AA	AA	AA	AA	AA	AA	AA	AA	AA	AA	AA	AA	AA	AA	AA	AA	AA	AA	AA	AA	AA	AA	AA	AA	AA	AB	AA	AA	AB	AA	AA	AA	AA	AA	AA	AA	AA
chrA1.4083510	AA	AA	AA	AB	AB	AB	AA	AB	AA	AA	AA	AA	AA	AB	AA	AA	AA	AB	AA	AB	AB	AA	AB	AA	AB	AA	AA	AA	AA	AA	AA	AA	AA	AA	AA	AA	AA	AB	AA	AA	AB	AA	AA	AA	AB	AA	AB	AA	AA
chrA1.4099523	AB	BB	AB	BB	BB	BB	BB	BB	AB	BB	AB	BB	BB	BB	BB	BB	BB	BB	BB	BB	BB	BB	BB	BB	BB	BB	BB	BB	BB	BB	BB	BB	BB	BB	BB	BB	BB	BB	BB	BB	BB	BB	BB	AB	BB	BB	BB	BB	BB
chrA1.4124882	AA	AA	AA	AA	AA	AA	AA	AA	AA	AA	AA	AA	AA	AA	AA	AA	AA	AA	AA	AB	AA	AA	AA	AA	AA	AA	AB	AA	AA	AA	AA	AA	AA	AA	AA	AA	AA	AA	AA	AA	AA	AA	AA	AA	AA	AA	AA	AA	AA
chrA1.4168264	AB	BB	AB	BB	BB	BB	BB	BB	AB	BB	AB	BB	BB	BB	BB	BB	BB	BB	BB	AB	BB	BB	BB	BB	BB	BB	AB	BB	BB	BB	BB	BB	BB	BB	BB	BB	BB	BB	BB	BB	BB	BB	BB	AB	BB	BB	BB	BB	BB
chrA1.4212578	AB	BB	AB	AB	BB	BB	BB	BB	AB	BB	AB	BB	BB	BB	BB	BB	BB	BB	BB	AB	BB	BB	BB	BB	BB	BB	AB	BB	BB	BB	BB	BB	BB	BB	BB	BB	BB	BB	BB	BB	BB	BB	BB	AB	BB	BB	BB	BB	BB
chrA1.4234249	AB	BB	AB	AA	BB	BB	BB	BB	AB	AB	AB	AB	BB	AB	BB	BB	BB	AB	BB	AA	AB	BB	AB	BB	AB	BB	AA	BB	BB	BB	BB	BB	BB	AB	BB	AB	BB	BB	BB	BB	BB	BB	AB	AB	AB	BB	AA	BB	BB
chrA1.4270494	AB	AA	AB	AB	AA	AA	AA	AA	AB	AA	AB	AA	AA	AA	AA	AA	AA	AA	AA	AA	AA	AA	AA	AA	AA	AA	AA	AA	AA	AA	AA	AA	AA	AA	AA	AA	AA	AA	AA	AA	AA	AA	AA	AB	AA	AA	AA	AA	AA
chrA1.4284386	AB	AA	AB	BB	AA	AA	AA	AA	AB	AB	AB	AB	AA	AB	AA	AA	AA	AB	AA	BB	AB	AA	AB	AA	AB	AA	BB	AA	AA	AA	AA	AA	AA	AA	AA	AB	AA	AA	AA	AA	AA	AA	AA	AB	AB	AA	BB	AA	AA
chrA1.4321345	AB	BB	AB	AB	AB	AB	BB	AB	AB	AB	AB	AB	BB	AB	BB	BB	BB	AB	BB	AA	AB	BB	AB	BB	AB	BB	AA	BB	BB	BB	BB	BB	BB	BB	BB	AB	BB	AB	BB	BB	AB	BB	BB	AB	AB	BB	AA	BB	BB
chrA1.4336374	BB	BB	BB	AB	AB	AB	BB	AB	BB	AB	BB	AB	BB	BB	BB	BB	BB	BB	BB	AB	BB	BB	BB	BB	BB	BB	AB	BB	BB	BB	BB	BB	BB	BB	BB	AB	BB	AB	BB	BB	AB	BB	BB	BB	BB	BB	AB	BB	BB
chrA1.4363164	AA	AB	AA	AB	BB	AB	AB	BB	AA	AB	AB	BB	AB	AB	AA	AA	AB	AB	AA	BB	BB	AA	BB	AA	BB	AA	BB	AA	AA	AA	AA	AA	AA	AA	AA	AB	AA	AB	AA	AA	AB	AA	AA	AA	AB	AA	BB	AA	AA
chrA1.4372945	BB	BB	BB	BB	AB	AB	BB	AB	BB	BB	BB	BB	BB	BB	BB	BB	BB	BB	BB	BB	BB	BB	BB	BB	BB	BB	BB	BB	BB	BB	BB	BB	BB	BB	BB	BB	BB	AB	BB	BB	AB	BB	BB	BB	BB	BB	BB	BB	BB
chrA1.4398670	BB	AB	BB	BB	AB	BB	AB	AB	BB	BB	AB	AB	AB	BB	BB	BB	AB	BB	BB	BB	AB	BB	AB	BB	AB	BB	BB	BB	BB	BB	BB	BB	BB	BB	BB	BB	BB	BB	BB	BB	BB	BB	BB	BB	BB	BB	BB	BB	BB
chrA1.4491286	AB	BB	AB	BB	BB	BB	BB	BB	AB	AB	AB	AB	BB	BB	BB	BB	BB	BB	BB	BB	BB	BB	BB	BB	BB	BB	BB	BB	BB	BB	BB	BB	BB	BB	BB	AB	BB	BB	BB	BB	BB	BB	BB	AB	BB	BB	AB	BB	BB
chrA1.4525482	BB	BB	BB	BB	BB	BB	BB	BB	BB	BB	BB	BB	BB	BB	BB	BB	BB	BB	BB	BB	BB	BB	BB	BB	BB	BB	BB	BB	BB	BB	BB	BB	BB	BB	BB	BB	BB	BB	BB	BB	BB	BB	BB	BB	BB	BB	BB	BB	BB
chrA1.4526435	AB	BB	AB	BB	AB	AB	AB	AB	AB	AB	AB	AB	BB	BB	BB	BB	BB	BB	BB	BB	BB	BB	BB	AB	BB	BB	BB	BB	AB	BB	BB	AB	AB	BB	AB	AB	BB	AB	BB	AB	AB	BB	AB	AB	AB	BB	AB	BB	AB
chrA1.4580296	BB	AB	BB	AB	AB	BB	AB	AB	BB	BB	AB	AB	AB	BB	BB	BB	AB	BB	BB	BB	AB	BB	AB	BB	AB	BB	BB	BB	BB	BB	BB	BB	BB	AB	BB	BB	BB	AB	BB	BB	AB	BB	BB	BB	BB	BB	BB	BB	BB
chrA1.4617130	BB	BB	BB	BB	BB	BB	BB	BB	BB	BB	BB	BB	BB	BB	BB	BB	BB	BB	BB	BB	BB	BB	BB	BB	BB	BB	BB	BB	BB	BB	BB	BB	BB	BB	BB	BB	BB	BB	BB	BB	BB	BB	BB	BB	BB	BB	BB	BB	BB
chrA1.4675509	AB	BB	AB	BB	AB	AB	BB	AB	AB	AB	AB	AB	BB	AB	BB	BB	BB	AB	BB	AB	AB	BB	AB	BB	AB	BB	AB	BB	BB	BB	BB	BB	BB	BB	BB	AB	BB	AB	BB	BB	AB	BB	BB	AB	AB	BB	AA	BB	BB
chrA1.4710661	BB	AB	BB	BB	AA	AA	AB	AA	AB	AA	AB	AA	AB	BB	AB	AB	AB	BB	AB	BB	AB	BB	AB	BB	AB	BB	BB	BB	BB	BB	BB	BB	BB	AA	BB	AB	BB	AA	BB	BB	AA	BB	BB	BB	BB	BB	AB	BB	AB
chrA1.4737102	AA	AA	AA	AA	AA	AA	AA	AA	AA	AA	AA	AA	AA	AA	AA	AA	AA	AA	AA	AA	AA	AA	AA	AA	AA	AA	AA	AA	AA	AA	AA	AA	AA	AA	AA	AA	AA	AA	AA	AA	AA	AA	AA	AA	AA	AA	AA	AA	AA
chrA1.4774050	BB	AB	BB	BB	BB	BB	AB	AB	BB	BB	BB	BB	BB	BB	BB	BB	BB	BB	BB	BB	BB	BB	BB	BB	BB	BB	BB	BB	BB	BB	BB	BB	BB	BB	BB	BB	BB	BB	BB	BB	BB	BB	BB	BB	BB	BB	BB	BB	BB
chrA1.4804771	AA	AB	AA	AA	AB	AB	AA	AA	AB	BB	AB	BB	AB	AA	AB	AA	AB	AA	AB	AA	AB	AA	AB	AA	AB	AA	AA	AA	AA	AA	AA	AA	AA	BB	AA	AB	AA	AB	AA	AB	AB	AA	AA	AA	AA	AA	AB	AA	AA
chrA1.4830020	AB	BB	AB	BB	BB	BB	BB	BB	AB	BB	AB	BB	BB	BB	BB	BB	BB	BB	BB	BB	BB	BB	BB	BB	BB	BB	BB	BB	BB	BB	BB	BB	BB	BB	BB	BB	BB	BB	BB	AB	BB	BB	BB	AB	BB	BB	BB	BB	BB
chrA1.4864781	BB	AA	BB	BB	AA	AA	AB	AA	AB	AA	AB	AA	AB	AB	AB	BB	AB	AB	AB	AB	AA	AB	AA	BB	AA	AB	AB	AB	BB	AB	AB	BB	BB	AA	BB	AB	BB	AA	BB	AB	AA	BB	BB	BB	AB	AB	AA	AB	BB
chrA1.4938010	AB	AB	AA	AA	AA	AA	AB	AB	AA	AA	AA	AA	AB	AB	AB	AB	AA	AB	AA	AA	AA	AB	AA	AB	AA	AB	AA	AB	AB	AB	AB	AB	AB	AA	AB	AB	AB	AA	AB	AB	AA	AB	AA	AB	AA	AB	AA	AB	AA
chrA1.4966280	AA	AA	AA	AA	AA	AA	AA	AB	AA	AA	AA	AA	AA	AA	AA	AA	AA	AA	AA	AA	AA	AA	AA	AA	AA	AA	AA	AA	AA	AA	AA	AA	AA	AA	AA	AA	AA	AA	AA	AA	AA	AA	AA	AA	AA	AA	AA	AA	AA
chrA1.4997465	AA	AB	AA	AA	AA	AA	AB	AB	AA	AA	AA	AA	AA	AA	AA	AA	AA	AA	AA	AA	AA	AA	AA	AA	AA	AA	AA	AA	AA	AA	AA	AA	AA	AA	AA	AA	AA	AA	AA	AB	AA	AA	AA	AA	AA	AA	AA	AA	AA
chrA1.5020114	BB	BB	BB	BB	BB	BB	BB	BB	BB	AB	BB	AB	BB	BB	BB	BB	BB	BB	BB	BB	BB	BB	BB	BB	BB	BB	BB	BB	BB	BB	BB	BB	BB	BB	BB	AB	BB	BB	BB	BB	BB	BB	BB	BB	BB	BB	AB	BB	BB
chrA1.5066130	BB	AB	AB	AB	AA	AB	AB	AA	BB	AB	AB	AA	AB	AB	BB	BB	AA	AB	AB	AB	AA	AB	AA	BB	AA	AB	AB	AB	BB	AB	AB	BB	BB	AA	BB	AB	AB	AA	AB	AA	AA	AB	AB	BB	AB	AB	AA	AB	BB
chrA1.5146441	BB	AB	BB	BB	AB	AB	AB	AA	BB	BB	BB	BB	BB	AB	BB	BB	BB	AB	BB	AB	AB	BB	AB	BB	BB	BB	AB	BB	BB	BB	BB	BB	BB	BB	BB	BB	BB	AB	BB	AB	AB	BB	BB	BB	AB	BB	AB	BB	BB
chrA1.5165361	AB	AA	AB	AB	AB	BB	AB	AB	AB	AB	AA	AA	AB	BB	BB	BB	AB	BB	BB	AB	AB	AB	AB	BB	AB	AB	AB	AB	BB	AB	AB	BB	BB	AA	BB	AB	BB	AB	BB	BB	AB	BB	AB	AB	BB	AB	AB	AB	BB
chrA1.5194131	AB	BB	BB	BB	BB	BB	BB	BB	BB	BB	BB	BB	AB	AB	AB	AA	BB	AB	BB	BB	BB	AB	BB	AB	AB	AB	BB	AB	AB	AB	AB	AB	AB	BB	AB	AB	AB	BB	AB	BB	BB	AB	BB	AB	BB	AB	BB	AB	AB
chrA1.5245753	BB	BB	BB	BB	BB	BB	BB	AB	BB	BB	BB	BB	BB	BB	BB	BB	BB	BB	BB	BB	BB	BB	BB	BB	BB	BB	BB	BB	BB	BB	BB	BB	BB	BB	BB	BB	BB	BB	BB	BB	BB	BB	BB	BB	BB	BB	BB	BB	BB
chrA1.5285331	AA	AA	AA	AA	AA	AA	AA	AA	AA	AA	AA	AA	AA	AA	AA	AA	AA	AA	AA	AA	AA	AA	AA	AA	AA	AA	AA	AA	AA	AA	AA	AA	AA	AA	AA	AA	AA	AA	AA	AA	AA	AA	AA	AA	AA	AA	AA	AA	AA
chrA1.5339893	BB	AB	BB	BB	BB	BB	AB	AB	BB	AB	BB	AB	BB	BB	BB	BB	BB	BB	BB	BB	BB	BB	BB	BB	BB	BB	BB	BB	BB	BB	BB	BB	BB	BB	BB	AB	BB	BB	BB	AB	BB	BB	BB	BB	BB	BB	AB	BB	BB
chrA1.5456824	BB	BB	BB	BB	BB	BB	BB	BB	BB	BB	BB	BB	BB	BB	BB	AB	BB	BB	BB	BB	BB	BB	BB	BB	AB	BB	BB	BB	BB	BB	BB	BB	BB	BB	BB	BB	BB	BB	BB	AB	BB	BB	BB	BB	BB	BB	BB	BB	AB
chrA1.5511342	AB	AB	BB	AB	AB	BB	AB	BB	BB	AB	AB	AA	AA	AB	AB	AB	AB	AB	BB	AB	AB	AA	AB	AA	AB	AA	AB	AA	AA	AA	AA	AA	AA	AA	AA	AA	AB	AB	AB	BB	AB	AA	AA	AB	AB	AA	AB	AA	AB
chrA1.5566569	AB	BB	AB	BB	BB	BB	BB	BB	AB	BB	AB	BB	BB	BB	BB	AB	BB	BB	BB	BB	BB	BB	BB	BB	AB	BB	BB	BB	BB	BB	BB	BB	BB	AB	BB	BB	BB	BB	BB	BB	BB	BB	BB	AB	BB	BB	BB	BB	AB
chrA1.5619382	BB	AB	BB	BB	BB	BB	AA	AA	BB	BB	BB	BB	BB	BB	BB	BB	BB	BB	BB	BB	BB	BB	BB	AB	BB	BB	BB	BB	AB	BB	BB	AB	AB	BB	AB	BB	BB	BB	BB	BB	BB	BB	AB	BB	AB	BB	BB	BB	AB
chrA1.5706712	AA	AA	AA	AB	AA	AA	AA	AA	AA	AA	AA	AA	AA	AA	AA	AA	AA	AA	AA	AA	AA	AA	AA	AA	AA	AA	AA	AA	AA	AA	AA	AA	AA	AA	AA	AA	AA	AA	AA	AB	AA	AA	AA	AA	AA	AA	AA	AA	AA
chrA1.5733329	AB	AB	BB	AB	AB	BB	AA	AA	BB	BB	AB	AB	AB	BB	AB	BB	AB	BB	BB	BB	AB	AA	AB	AA	BB	AA	BB	AA	AA	AA	AA	AA	AA	BB	AA	AB	AB	AB	AB	AB	AB	AB	AB	AB	AB	AB	BB	AB	AB
chrA1.5769077	AA	AB	AA	AA	AA	AA	AA	AA	AA	AA	AA	AA	AA	AA	AA	AA	AA	AA	AA	AA	AA	AA	AA	AA	AA	AA	AA	AA	AA	AA	AA	AA	AA	AA	AA	AA	AA	AA	AA	AA	AA	AA	AA	AA	AA	AA	AA	AA	AA
chrA1.5835262	BB	BB	BB	BB	AB	BB	BB	BB	BB	BB	AB	AB	AB	BB	BB	BB	AB	BB	BB	BB	AB	AB	AB	BB	BB	AB	BB	AB	BB	AB	AB	BB	BB	BB	BB	BB	BB	AB	BB	BB	AB	BB	BB	BB	BB	AB	BB	AB	BB
chrA1.5847640	BB	BB	BB	BB	BB	BB	BB	AB	BB	BB	BB	BB	BB	BB	BB	BB	BB	BB	BB	AB	BB	BB	BB	BB	AB	BB	AB	BB	BB	BB	BB	BB	BB	BB	BB	BB	BB	BB	BB	BB	BB	BB	BB	BB	BB	BB	BB	BB	BB
chrA1.5880678	BB	BB	BB	BB	BB	BB	BB	BB	BB	BB	BB	BB	BB	BB	BB	BB	BB	BB	BB	BB	BB	BB	BB	BB	BB	BB	BB	BB	BB	BB	BB	BB	BB	BB	BB	BB	BB	BB	BB	BB	BB	BB	BB	BB	BB	BB	BB	BB	BB
chrA1.5948052	BB	BB	BB	BB	AB	BB	AB	AB	BB	BB	AB	AB	AB	BB	BB	AB	AB	BB	BB	AB	AB	AB	AB	AB	AA	AB	AB	AB	AB	AB	AB	AB	AB	BB	AB	BB	BB	AB	BB	AB	AB	BB	AB	BB	AB	AB	BB	AB	AA
chrA1.5991710	AA	AA	AA	AB	AB	AA	AA	AA	AA	AA	AB	AB	AB	AA	AA	AB	AB	AA	AA	AA	AB	AB	AB	AA	AB	AB	AA	AB	AA	AB	AB	AA	AA	AA	AA	AA	AA	AB	AA	AA	AB	AA	AA	AA	AA	AB	AA	AB	AB
chrA1.6022900	BB	BB	BB	BB	AB	BB	BB	AB	BB	BB	AB	AB	AB	BB	BB	BB	AB	BB	BB	BB	AB	AB	AB	BB	AB	AB	BB	AB	BB	AB	AB	BB	BB	BB	BB	BB	BB	AB	BB	BB	AB	BB	BB	BB	BB	AB	BB	AB	AB
chrA1.6077115	BB	BB	BB	BB	BB	BB	AB	BB	BB	AB	BB	AB	AB	AB	BB	AB	BB	AB	BB	BB	BB	BB	BB	AB	BB	BB	BB	BB	AB	BB	BB	AB	AB	BB	AB	AB	BB	BB	BB	AB	BB	AB	AB	BB	AB	AB	BB	AB	AB
chrA1.6146380	AA	AA	AB	AA	AA	AB	AA	AB	AB	AB	AA	AA	AB	AB	AB	AB	AB	AB	BB	AA	AA	AB	AA	AA	AA	AB	AA	AB	AB	AA	AA	AA	AA	AB	AA	AA	AB	AA	AB	BB	AA	AA	AA	AA	AA	AB	AA	AB	AA
chrA1.6209815	BB	BB	AB	BB	AB	AA	BB	BB	AB	AB	BB	BB	BB	AB	AB	AB	AB	AB	AA	AB	AB	BB	AB	BB	BB	BB	AB	BB	BB	BB	BB	BB	BB	AB	BB	BB	AB	AB	AB	AB	AB	BB	BB	BB	AB	BB	AB	BB	BB
chrA1.6250909	AA	AB	AA	AA	AA	AA	BB	BB	AA	AB	AA	AB	AA	AA	AA	AA	AA	AA	AA	AA	AA	AA	AA	AB	AB	AA	AA	AA	AB	AA	AA	AB	AB	AA	AB	AB	AA	AA	AA	AA	AA	AB	BB	AA	AB	AA	AA	AA	BB
chrA1.6308679	AA	AA	AB	AA	AA	AA	AA	AA	AA	AA	AA	AA	AA	AA	AA	AA	AB	AA	NC	AA	AA	AA	AA	AA	AA	AA	AA	AA	AA	AA	AA	AA	AA	AB	AA	AA	AB	AA	AB	AB	AA	AA	AA	AA	AA	AA	AA	AA	AA
chrA1.6362601	BB	BB	BB	AB	BB	AB	BB	BB	AB	AB	BB	BB	AB	AB	AB	AB	BB	AB	AB	BB	BB	AB	BB	BB	BB	AB	BB	AB	AB	BB	BB	BB	BB	BB	BB	BB	BB	BB	BB	BB	BB	BB	BB	BB	BB	AB	BB	AB	BB
chrA1.6381408	AB	AA	AB	AB	AA	AB	AA	AB	AB	AB	AA	AA	AA	AA	BB	AA	AB	AA	BB	AA	AA	AA	AA	AA	AB	AA	AA	AA	AA	AB	AA	AB	AB	AB	AB	AA	AB	AA	AB	AB	AA	AA	AA	AB	AA	AA	AA	AA	AB
chrA1.6402449	BB	BB	BB	BB	NC	AB	BB	BB	BB	BB	BB	BB	BB	AB	BB	AB	BB	AB	NC	AB	AB	BB	AB	BB	BB	BB	AB	BB	BB	BB	BB	BB	BB	BB	BB	BB	BB	AB	BB	BB	AA	BB	BB	BB	AB	BB	AB	BB	BB
chrA1.6406825	BB	BB	BB	BB	AB	BB	BB	BB	BB	BB	AB	AB	AB	BB	BB	BB	AB	BB	BB	BB	AB	AB	AB	BB	BB	AB	BB	AB	BB	AB	AB	BB	BB	BB	BB	BB	BB	AB	BB	BB	AB	BB	BB	BB	BB	AB	BB	AB	BB
chrA1.6444314	AB	AB	AB	AB	AB	AA	AB	AA	AB	AB	BB	BB	AB	AA	AA	AA	AB	AA	AA	AA	AB	AB	AB	BB	AA	AB	AA	AB	AB	AB	BB	AB	AB	AB	AB	BB	AB	AB	AB	AA	AB	BB	AB	AB	AB	AB	AB	AB	AB
chrA1.6464919	AB	BB	BB	BB	BB	AB	BB	BB	AB	AB	BB	BB	AB	AB	AA	AB	BB	AB	AB	BB	BB	AB	BB	BB	BB	AB	BB	AB	AB	AB	BB	AB	AB	BB	AB	BB	BB	BB	BB	AB	BB	BB	AB	AB	BB	AB	BB	AB	BB
chrA1.6509389	AB	AB	AA	BB	AA	AB	AB	BB	AB	BB	AA	AB	AA	AA	BB	AA	AA	AA	AB	AA	AA	AB	AA	BB	AB	AB	AA	AB	BB	AB	AB	BB	BB	AA	BB	BB	AB	AA	AB	AA	AA	BB	BB	AB	AB	AA	AB	AA	BB
chrA1.6552003	BB	AB	AB	BB	AB	BB	BB	AB	BB	BB	AB	AB	AA	AB	BB	AB	AA	AB	AB	BB	AB	AB	AB	BB	BB	AB	BB	AB	BB	AB	AB	BB	BB	AB	BB	BB	AB	AB	AB	AB	AB	BB	BB	BB	BB	AA	BB	AA	BB
chrA1.6553692	AA	AB	AB	AB	AB	AA	AB	BB	AA	AB	AB	BB	BB	AB	AA	AB	BB	AB	AB	AA	AB	BB	AB	AB	AB	BB	AA	BB	BB	AB	AB	AB	AB	AB	AB	AB	AB	AB	AB	AB	AB	AB	BB	AA	AB	BB	AB	BB	BB
chrA1.6574422	AA	AB	AA	AA	AA	AA	AA	AB	AA	AA	AA	AA	AB	AB	AA	AB	AA	AB	AA	AA	AA	AA	AA	AA	AA	AA	AA	AA	AA	AA	AA	AA	AA	AA	AA	AA	AA	AA	AA	AA	AA	AA	AA	AA	AA	AB	AA	AB	AA
chrA1.6616355	AA	AA	AA	BB	BB	AB	AB	AA	AA	AB	AB	BB	AB	AB	AA	AB	AB	AB	AA	AB	BB	AB	BB	AB	AA	AB	AB	AB	AB	AB	AB	AB	AB	AA	AB	AB	AA	BB	AA	AB	BB	AB	AB	AA	BB	AB	BB	AB	AB
chrA1.6642041	BB	BB	BB	AB	BB	BB	BB	BB	BB	BB	BB	BB	BB	BB	BB	BB	BB	BB	BB	BB	BB	BB	BB	BB	BB	BB	BB	BB	BB	BB	BB	BB	BB	BB	BB	BB	BB	BB	BB	BB	BB	BB	BB	BB	BB	BB	BB	BB	BB
chrA1.6687507	BB	BB	BB	BB	BB	BB	BB	BB	BB	BB	BB	BB	BB	BB	BB	BB	BB	BB	BB	BB	BB	BB	BB	BB	BB	BB	BB	BB	BB	BB	BB	BB	BB	BB	BB	BB	BB	BB	BB	AB	BB	BB	BB	BB	BB	BB	BB	BB	BB
chrA1.6735241	AA	AA	AA	AA	AA	AA	AA	AA	AA	AA	AA	AA	AA	AA	AA	AA	AA	AA	AA	0	AA	AA	AA	AB	AB	AA	0	AA	AA	AA	AB	AA	AA	AA	AA	AB	AB	AA	AB	AA	AA	AB	AA	AA	AA	AA	AA	AA	AA
chrA1.6802101	AA	AB	AA	AA	AB	AA	BB	AA	AA	AB	AB	BB	AB	AA	AA	AA	AB	AA	AA	AA	AB	AB	AB	AB	AA	AB	AA	AB	AB	AB	AB	AB	AB	AA	AB	AB	AA	AB	AA	AA	AB	AB	AB	AA	AB	AB	AB	AB	AB
chrA1.6846347	AB	BB	AB	AB	BB	BB	BB	AB	BB	BB	BB	BB	BB	BB	AA	BB	AB	BB	AB	AB	BB	AB	BB	BB	AB	AB	AB	AB	AB	AB	BB	AB	AB	AB	AB	BB	AB	BB	AB	AB	BB	BB	AB	AB	BB	BB	BB	BB	BB
chrA1.6869172	AA	AB	AB	AA	AA	AA	AA	AB	AA	AA	AA	AA	AB	AB	AB	AB	AB	AB	AB	AB	AA	AA	AA	AB	BB	AA	AB	AA	AA	AA	AB	AA	AA	AB	AA	AB	BB	AA	BB	AB	AA	AB	AA	AA	AA	AB	AA	AB	AB
chrA1.6869395	BB	AB	BB	BB	BB	BB	AB	AB	BB	BB	BB	BB	BB	BB	BB	BB	BB	BB	BB	BB	BB	BB	BB	BB	BB	BB	BB	BB	BB	BB	BB	BB	BB	BB	BB	BB	BB	BB	BB	BB	BB	BB	BB	BB	BB	BB	AB	BB	BB
chrA1.6901549	BB	AB	BB	BB	AB	AB	AA	BB	AB	AA	AB	AA	AB	BB	BB	BB	AB	BB	AB	AB	AB	AB	AB	AB	AB	AB	AB	AB	AB	AB	AB	AB	AB	BB	AB	AB	BB	AB	BB	AB	AB	AB	AB	BB	AB	AB	BB	AB	AB
chrA1.6919480	BB	AB	AB	BB	BB	BB	BB	AB	BB	BB	BB	BB	AB	AB	AB	AB	AB	AB	AB	BB	BB	BB	BB	AB	BB	BB	BB	BB	BB	BB	AB	BB	BB	AB	BB	AB	AA	BB	AA	AB	BB	AB	BB	BB	BB	AB	BB	AB	BB
chrA1.6938981	AB	BB	BB	BB	AB	BB	AB	BB	BB	AB	AB	AA	AB	BB	AB	BB	AB	BB	BB	BB	AB	AB	AB	AB	AB	AB	BB	AB	AB	AA	AB	AA	AA	BB	AA	AB	BB	AB	BB	AB	AB	AB	AB	AB	AB	AB	BB	AB	AA
chrA1.6979600	AB	AA	AB	AB	AB	BB	AA	AB	AB	AB	AA	AA	AA	AB	BB	AB	AB	AB	BB	AB	AB	AB	AB	AB	AB	AB	AB	AB	AB	AB	AB	AB	AB	AB	AB	AB	BB	AB	BB	BB	AB	AB	AB	AB	AB	AA	BB	AA	AB
chrA1.7038145	BB	BB	AB	AB	BB	BB	BB	BB	BB	BB	BB	BB	AB	AB	AB	AB	AB	AB	BB	BB	BB	AB	BB	BB	BB	AB	BB	AB	AB	BB	BB	BB	BB	AB	BB	BB	AB	BB	AB	AB	BB	BB	AB	BB	BB	AB	BB	AB	BB
chrA1.7064830	AB	AB	AB	AA	BB	BB	BB	AB	BB	BB	BB	BB	AB	AB	AA	AB	AB	AB	BB	BB	BB	AB	BB	BB	BB	AB	BB	AB	AB	AB	BB	AB	AB	AB	AB	BB	AB	BB	AB	AB	BB	BB	AB	AB	BB	AB	BB	AB	BB
chrA1.7109871	AA	BB	AA	AB	BB	BB	BB	AB	AB	BB	AB	BB	AB	AB	AA	AB	AB	AB	BB	AB	BB	AB	BB	AB	AA	AB	AB	AB	AB	AB	AB	AB	AB	AA	AB	AB	AA	BB	AA	AA	BB	AB	AB	AA	BB	AB	BB	AB	AB
chrA1.7117938	BB	AA	AB	AA	AB	AB	AB	AA	AB	AB	AB	AB	AB	BB	AB	BB	AA	BB	AB	AB	AB	AB	AB	AB	AA	AB	AB	AB	BB	AB	AA	BB	BB	AB	BB	AB	AA	AB	AA	AA	AB	AB	BB	BB	BB	AB	AB	AB	AB
chrA1.7151206	BB	BB	BB	BB	BB	BB	BB	BB	BB	BB	BB	BB	BB	BB	BB	BB	BB	BB	BB	BB	BB	BB	BB	BB	AB	BB	BB	BB	BB	BB	BB	BB	BB	BB	BB	BB	BB	BB	BB	AB	BB	BB	BB	BB	BB	BB	BB	BB	AB
chrA1.7182590	AA	BB	AB	AB	BB	AB	BB	BB	AA	AB	AB	BB	BB	BB	AB	BB	BB	BB	AB	BB	BB	BB	BB	BB	BB	BB	BB	BB	BB	AB	BB	AB	AB	AB	AB	BB	BB	BB	BB	BB	BB	BB	BB	AA	BB	BB	BB	BB	BB
chrA1.7226235	BB	BB	BB	BB	BB	BB	BB	BB	BB	BB	BB	BB	BB	BB	BB	BB	BB	BB	BB	BB	BB	BB	BB	BB	BB	BB	BB	BB	BB	BB	BB	BB	BB	BB	BB	BB	BB	BB	BB	BB	BB	BB	BB	BB	BB	BB	BB	BB	BB
chrA1.7247513	AB	BB	AB	BB	BB	BB	BB	BB	AB	BB	AB	BB	BB	BB	BB	BB	BB	BB	BB	BB	BB	BB	BB	BB	BB	BB	BB	BB	BB	BB	BB	BB	BB	AB	BB	BB	BB	BB	BB	AB	BB	BB	BB	AB	BB	BB	BB	BB	BB
chrA1.7284793	BB	AB	AB	AB	AB	AA	AB	AB	AB	AA	BB	AB	BB	AB	AB	AB	AB	AB	AA	AB	AB	BB	AB	AB	BB	BB	AB	BB	AB	BB	BB	AB	AB	AB	AB	AB	AB	AB	AB	AA	AB	NC	AB	BB	AA	BB	AA	BB	AB
chrA1.7314358	BB	BB	BB	BB	AB	AB	BB	BB	AB	AB	AB	AB	AB	BB	BB	BB	AB	BB	AB	AB	AB	AB	AB	BB	AA	AB	AB	AB	BB	AB	AB	BB	BB	BB	BB	BB	BB	AB	BB	BB	AB	BB	BB	BB	BB	AB	AB	AB	AB
chrA1.7346309	AA	AA	AB	AA	AB	AB	AA	AA	AB	AB	AB	AB	AB	AA	AB	AA	BB	AA	NC	AB	AB	AB	AB	AA	BB	AB	AB	AB	AA	AB	AB	AA	AA	AB	AA	AA	AB	AB	AB	BB	AB	AA	AA	AA	AA	AB	AA	AB	AB
chrA1.7403349	BB	BB	BB	BB	BB	BB	BB	BB	BB	BB	BB	BB	AB	AB	BB	AB	BB	AB	BB	BB	BB	BB	BB	BB	BB	BB	BB	BB	BB	BB	BB	BB	BB	BB	BB	BB	BB	BB	BB	BB	BB	BB	BB	BB	BB	AB	BB	AB	BB
chrA1.7427198	AA	AA	AA	AA	AA	AA	AA	AA	AA	AA	AA	AA	AB	AB	AA	AB	AA	AB	AA	AB	AB	AA	AA	AA	AB	AA	AB	AA	AA	AA	AA	AA	AA	AA	AA	AA	AA	AA	AA	AA	AA	AA	AA	AA	AA	AB	AA	AB	AA
chrA1.7489015	AB	BB	AA	AA	BB	BB	BB	BB	AB	BB	AB	BB	AB	AB	AB	AB	AB	AB	BB	BB	BB	BB	BB	BB	BB	BB	BB	BB	BB	BB	BB	BB	BB	AA	BB	BB	AB	BB	AB	AB	BB	BB	BB	AB	BB	AB	BB	AB	BB
chrA1.7543218	AA	AA	AA	AA	AB	AB	AA	AB	AA	AA	AA	AA	AA	AB	AA	AB	AA	AB	AA	AB	AB	AA	AB	AA	AA	AA	AB	AA	AA	AA	AA	AA	AA	AA	AA	AA	AA	AB	AA	AA	AB	AA	AA	AA	AB	AA	AB	AA	AA
chrA1.7605583	AB	AB	BB	AB	AB	AA	AB	AB	AB	AA	BB	AB	AB	AA	AB	AA	AB	AA	AA	AA	AA	AB	AB	AA	AA	AB	AA	AB	AA	AB	AB	AA	AA	BB	AA	AA	AA	AB	AA	AA	AB	AA	AA	AB	AA	AB	AA	AB	AA
chrA1.7632453	BB	AB	BB	BB	AB	AB	BB	AB	BB	BB	BB	BB	BB	AB	BB	AB	BB	AB	BB	AB	AB	BB	AB	BB	AB	BB	AB	BB	BB	BB	BB	BB	BB	BB	BB	BB	BB	AB	BB	AB	AB	BB	BB	BB	AB	BB	AA	BB	AB
chrA1.7659477	AA	AB	AA	AA	AB	AB	AA	AB	AA	AA	AA	AA	AA	AB	AA	AB	AA	AB	AA	AB	AB	AA	AB	AA	AB	AA	AB	AA	AA	AA	AA	AA	AA	AA	AA	AA	AA	AB	AA	AB	AB	AA	AA	AA	AB	AA	BB	AA	AB
chrA1.7805703	AB	AB	AA	AB	AB	AB	AA	BB	AA	AB	AB	AA	AB	AB	AB	AB	AB	AB	AB	BB	BB	AB	BB	AB	BB	AB	BB	AB	AA	BB	AB	AB	AB	AA	AB	AB	BB	BB	BB	BB	BB	AB	AA	AB	AB	AB	BB	AB	AB
chrA1.7832143	BB	BB	BB	BB	BB	BB	BB	BB	BB	BB	BB	BB	BB	BB	BB	BB	BB	BB	BB	BB	BB	BB	BB	BB	BB	BB	BB	BB	BB	BB	BB	BB	BB	BB	BB	BB	BB	BB	BB	BB	BB	BB	BB	BB	BB	BB	AB	BB	BB
chrA1.7857839	AA	BB	AB	AB	AB	AB	BB	BB	AA	BB	AA	AB	AB	BB	AB	BB	AA	BB	BB	AB	AB	AB	AB	AB	AA	AB	AB	AB	BB	AA	AB	AB	AB	AB	AB	AB	AA	AB	AA	AB	AB	AB	BB	AA	BB	AB	BB	AB	AB
chrA1.7906823	BB	BB	BB	BB	BB	BB	BB	BB	BB	BB	BB	BB	BB	BB	BB	BB	BB	BB	BB	BB	BB	BB	BB	BB	AB	BB	BB	BB	BB	BB	BB	BB	BB	BB	BB	BB	BB	BB	BB	BB	BB	BB	BB	BB	BB	BB	BB	BB	AB
chrA1.8026124	BB	BB	AB	AB	BB	BB	BB	BB	BB	BB	AB	BB	AA	AB	AB	AB	BB	BB	BB	BB	BB	AB	AB	AB	BB	AB	BB	AB	BB	AB	AB	BB	BB	AB	BB	AB	AB	AB	AB	AB	AB	AB	BB	BB	BB	AA	AB	AA	BB
chrA1.8075108	BB	AB	AB	AB	BB	AB	AB	AA	BB	AB	AB	AB	AB	BB	AB	BB	BB	BB	AB	AB	AB	AB	AB	AA	AB	AB	AB	AB	AB	AB	AB	AB	AB	AB	AB	AA	AB	AB	AB	BB	AB	AA	AB	BB	AB	AB	BB	AB	AB
chrA1.8097427	AB	AA	AB	AB	AB	AA	AA	AA	BB	AA	AB	AB	AA	AA	AA	AA	AB	AA	AA	AA	AA	AA	AA	AA	AA	AA	AA	AA	AA	AA	AA	AA	AA	AB	AA	AA	AA	AA	AA	AA	AA	AA	AA	AB	AA	AA	AB	AA	AA
chrA1.8135976	BB	AB	BB	BB	BB	AB	AB	BB	BB	BB	BB	BB	BB	AB	BB	AB	BB	AA	BB	AB	AB	BB	AB	BB	BB	BB	AB	BB	BB	BB	BB	BB	BB	BB	BB	BB	BB	AB	BB	BB	AB	BB	BB	BB	AB	BB	AA	BB	BB
chrA1.8173166	BB	BB	BB	BB	BB	BB	BB	BB	BB	BB	BB	BB	BB	BB	BB	BB	BB	BB	BB	BB	BB	BB	BB	BB	AB	BB	BB	BB	BB	BB	BB	BB	BB	BB	BB	BB	BB	BB	BB	BB	BB	BB	BB	BB	BB	BB	BB	BB	AB
chrA1.8200729	BB	AB	BB	BB	BB	BB	AB	AB	BB	AB	BB	AB	BB	BB	BB	BB	BB	BB	AB	BB	BB	BB	BB	AB	BB	BB	BB	BB	AB	BB	BB	AB	AB	BB	AB	AB	BB	BB	BB	BB	BB	AB	AB	BB	AB	BB	BB	BB	AB
chrA1.8230575	AB	BB	BB	AB	BB	BB	BB	BB	BB	BB	BB	BB	AB	AB	AB	AB	AB	BB	BB	BB	BB	AB	BB	AB	BB	AB	BB	AB	AB	AB	AB	AB	AB	BB	AB	AB	AA	BB	AA	AB	BB	AB	AB	AB	BB	AB	BB	AB	BB
chrA1.8273503	AA	AA	AA	AB	AB	AA	AB	AB	AA	AB	AB	AB	AB	AB	AA	AB	AA	AB	AB	BB	BB	AB	BB	AB	BB	AB	BB	AB	AB	AB	AB	AB	AB	AA	AB	AB	AA	AB	AA	AA	AB	AB	AB	AA	BB	AB	BB	AB	BB
chrA1.8313623	BB	BB	AB	AB	BB	BB	AB	AB	BB	AB	AB	AB	AB	AB	AB	AB	BB	AB	AB	AA	AA	AB	AA	AB	AB	AB	AA	AB	AB	AB	AB	AB	AB	AB	AB	AB	BB	BB	BB	BB	BB	AB	AB	BB	AA	AB	AA	AB	AB
chrA1.8374132	BB	AB	AB	BB	AB	BB	BB	AB	BB	BB	BB	BB	BB	BB	AB	BB	BB	BB	BB	BB	BB	BB	BB	BB	BB	BB	BB	BB	BB	BB	BB	BB	BB	AB	BB	BB	BB	AA	BB	AB	AA	BB	BB	BB	BB	BB	BB	BB	BB
chrA1.8403107	BB	AB	AB	BB	AB	AB	AB	BB	BB	AB	BB	BB	AB	AB	AB	AB	BB	AB	AB	AB	AB	BB	BB	AB	AB	BB	AB	BB	BB	BB	BB	BB	BB	AB	BB	AB	AB	AA	AB	AB	AA	AB	BB	AB	BB	AB	AB	AB	BB
chrA1.8449408	AB	BB	BB	AA	BB	BB	BB	BB	BB	BB	AB	BB	AA	AA	AB	AA	AB	AB	BB	AA	AA	AB	AA	AB	AB	AB	AA	AB	BB	AA	AB	AB	AB	BB	AB	AB	AA	BB	AA	AA	BB	AB	BB	AB	AB	AA	AB	AA	BB
chrA1.8472474	BB	BB	BB	BB	BB	AB	BB	BB	BB	AB	BB	BB	BB	BB	BB	BB	BB	BB	AB	BB	BB	BB	BB	BB	BB	BB	BB	BB	BB	BB	BB	BB	BB	BB	BB	BB	BB	BB	BB	BB	BB	BB	BB	BB	BB	BB	BB	BB	BB
chrA1.8544611	AA	AA	AA	AB	AA	AB	AA	AA	AA	AA	AA	AA	AB	AB	AA	AB	AA	AA	AA	AA	AA	AA	AA	AB	AA	AA	AA	AA	AA	AA	AA	AA	AA	AA	AA	AB	AB	AA	AB	AA	AA	AB	AA	AB	AA	AB	AB	AB	AA
chrA1.8591095	AB	AB	AB	AB	BB	AB	AB	BB	BB	AB	BB	BB	AB	AB	AA	AB	AB	AB	AB	BB	BB	AB	BB	AB	AB	AB	BB	AB	AB	AB	AB	AB	AB	AB	AB	AB	AA	BB	AA	AB	BB	AB	AB	AB	BB	AB	BB	AB	AB
chrA1.8690557	AB	BB	BB	AA	AB	AB	BB	AB	BB	AB	AB	BB	AA	AA	AB	AA	AB	AB	AB	AB	AB	AA	AA	AB	AB	AA	AB	AA	AB	AA	AA	AB	AB	BB	AB	AB	AA	AB	AA	AA	AB	AB	AB	AB	AB	AA	AB	AA	AB
chrA1.8731866	AB	AB	AA	AA	AB	AB	AB	AA	AA	AB	AA	AA	AA	AA	AB	AA	AB	AB	AB	AA	AA	AA	AA	AA	AB	AA	AA	AA	AA	AB	AA	AB	AB	AA	AB	AA	AB	AB	AB	AB	AB	AA	AA	AA	AA	AA	AA	AA	AB
chrA1.8758537	AA	AB	AB	AB	AA	AB	BB	AA	AA	AB	AB	AB	AB	AA	AB	AA	AA	AB	AB	AB	AB	AB	AB	AB	BB	AB	AB	AB	AB	AB	AB	AB	AB	AB	AB	AB	AA	AB	AA	AA	AB	AB	AB	AA	AB	AB	AA	AB	BB
chrA1.8784119	AA	AA	AA	AA	AA	AA	AB	AA	AA	AB	AA	AB	AA	AA	AA	AA	AA	AA	AB	AB	AB	AA	AA	AB	AB	AA	AB	AA	AB	AA	AA	AB	AB	AA	AB	AB	AA	AB	AA	AA	AB	AB	AB	AA	AB	AA	AA	AA	AB
chrA1.8817132	AA	AA	AB	AB	AA	AB	AA	AA	AA	AA	AB	AA	AB	AA	AB	AA	AA	AA	AA	AA	AA	AB	AB	AA	AA	AB	AA	AB	AA	AB	AB	AA	AA	AB	AA	AA	AA	AA	AA	AA	AA	AA	AA	AA	AA	AB	AA	AB	AA
chrA1.8823146	BB	BB	AB	AB	BB	AB	AB	BB	BB	AB	AB	AB	AB	BB	AB	BB	BB	BB	AB	AB	AB	AB	AB	AB	AA	AB	AB	AB	AB	AB	AB	AB	AB	AB	AB	AB	BB	AB	BB	BB	AB	AB	AB	BB	AB	AB	BB	AB	AA
chrA1.8850421	AA	AA	AB	AB	AA	AB	AB	AA	AA	AB	AB	AB	AB	AA	AB	AA	AA	AA	AB	AB	AB	AB	AB	AB	BB	AB	AB	AB	AB	AB	AB	AB	AB	AB	AB	AB	AA	AB	AA	AA	AB	AB	AB	AA	AB	AB	AA	AB	BB
chrA1.8860453	BB	BB	BB	AB	BB	BB	AB	BB	BB	AB	BB	AB	BB	BB	BB	BB	BB	BB	AB	AB	AB	BB	BB	AB	AB	BB	AB	BB	NC	BB	BB	NC	AB	BB	AB	AB	BB	AB	BB	BB	AB	AB	AB	BB	AB	BB	BB	BB	AB
chrA1.8885984	BB	BB	BB	AB	BB	BB	AB	BB	BB	AB	BB	AB	BB	BB	BB	BB	BB	BB	AB	BB	BB	BB	BB	AB	BB	BB	BB	BB	AB	BB	BB	AB	AB	BB	AB	AB	BB	AB	BB	BB	AB	AB	AB	BB	AB	BB	BB	BB	AB
chrA1.8906276	AA	AA	AB	AB	AA	AB	AA	AA	AA	AA	AB	AA	AB	AA	AB	AA	AA	AA	AA	AA	AA	AB	AB	AA	AA	AB	AA	AB	AA	AB	AB	AA	AA	AB	AA	AA	AA	AA	AA	AA	AA	AA	AA	AA	AA	AB	AB	AB	AA
chrA1.8967347	AB	BB	BB	BB	BB	AB	BB	BB	BB	AB	BB	BB	BB	BB	AB	BB	AB	BB	AB	BB	BB	BB	BB	BB	BB	BB	BB	BB	BB	AB	BB	AB	AB	BB	AB	BB	AB	BB	AB	AB	BB	BB	BB	BB	BB	BB	BB	BB	BB
chrA1.8998484	BB	BB	AB	AB	BB	BB	BB	BB	BB	BB	BB	BB	AB	AB	AB	AB	BB	BB	BB	AB	AB	BB	BB	BB	AB	BB	AB	BB	BB	BB	BB	BB	BB	AB	BB	BB	BB	BB	BB	BB	BB	BB	BB	BB	BB	AB	BB	AB	BB
chrA1.9048153	AB	AA	AB	AA	AB	AA	AA	AB	BB	AA	AB	AB	AB	AB	AA	AB	AB	AA	AA	AA	AA	AB	AA	AA	AA	AB	AA	AB	AB	AA	AB	AA	AA	AB	AA	AA	AA	AA	AA	AA	AA	AA	AB	AB	AA	AB	AA	AB	AA
chrA1.9099367	AA	AA	AB	AA	AB	AA	AA	AB	AA	AA	AB	AA	AB	AA	AB	AA	AA	AA	AA	AA	AA	AB	AB	AA	AA	AB	AA	AB	AA	AB	0	AA	AA	AB	AA	AA	AA	AB	AA	AA	AB	AA	AA	AA	AA	AB	AA	AB	AA
chrA1.9118600	BB	BB	BB	BB	BB	BB	BB	BB	BB	BB	BB	BB	BB	BB	BB	BB	BB	BB	BB	BB	BB	BB	BB	BB	BB	BB	BB	BB	BB	BB	BB	BB	BB	BB	BB	BB	BB	BB	BB	BB	BB	BB	BB	BB	BB	BB	BB	BB	BB
chrA1.9141455	AA	BB	AA	AA	AB	AA	BB	AB	AA	AB	AA	AB	AB	BB	AA	BB	AA	BB	AB	AB	AB	AA	AB	AB	AB	AA	AB	AA	AB	AA	AA	AB	AB	AA	AB	AB	AA	BB	AA	AA	AB	AB	AB	AA	BB	AB	BB	AB	BB
chrA1.9181290	BB	BB	AB	AB	AB	AB	AB	BB	BB	AB	BB	AB	AB	AB	AB	AB	BB	BB	NC	BB	BB	AB	BB	AA	BB	AB	BB	AB	AA	BB	NC	AB	AB	AB	AB	AA	AB	AA	AB	NC	AA	AA	AA	AB	AB	AB	AB	AB	AB
chrA1.9199471	BB	BB	BB	BB	BB	BB	BB	BB	BB	BB	BB	BB	BB	BB	BB	BB	BB	BB	BB	BB	BB	BB	BB	BB	BB	BB	BB	BB	BB	BB	BB	BB	BB	BB	BB	BB	BB	BB	BB	BB	BB	BB	BB	BB	BB	BB	BB	BB	BB
chrA1.9225041	BB	BB	BB	BB	BB	BB	AB	AB	BB	AB	BB	AB	BB	AB	BB	AB	BB	AB	AB	AB	AB	AB	AB	AB	BB	AB	AB	AB	AA	BB	AB	AB	AB	BB	AB	AB	BB	BB	BB	BB	BB	AB	AA	BB	AA	BB	AB	BB	AB
chrA1.9246343	BB	BB	BB	BB	BB	BB	BB	BB	BB	BB	BB	BB	BB	BB	BB	BB	BB	BB	BB	BB	BB	BB	BB	BB	AB	BB	BB	BB	BB	BB	BB	BB	BB	BB	BB	BB	BB	BB	BB	BB	BB	BB	BB	BB	BB	BB	BB	BB	AB
chrA1.9293237	BB	BB	BB	BB	BB	BB	BB	BB	BB	BB	BB	BB	BB	BB	BB	BB	BB	BB	BB	BB	BB	BB	BB	BB	BB	BB	BB	BB	BB	BB	BB	BB	BB	BB	BB	BB	BB	BB	BB	BB	BB	BB	BB	BB	BB	BB	BB	BB	BB
chrA1.9382981	AA	AA	AA	AA	AA	AA	AA	AA	AA	AA	AA	AA	AA	AB	AA	AB	AA	AB	AA	AB	AB	AA	AB	AB	AA	AA	AB	AA	AA	AA	AA	AA	AA	AA	AA	AB	AB	AA	AB	AA	AA	AB	AA	AB	AB	AA	AB	AA	AA
chrA1.9422940	BB	AB	AB	BB	BB	BB	AB	AA	BB	AB	BB	AB	BB	BB	AB	BB	BB	BB	AB	BB	BB	BB	BB	AA	BB	BB	BB	BB	AB	BB	BB	AB	AB	AB	AB	AA	AB	AB	AB	AB	AA	AA	AB	AB	AB	BB	BB	BB	AB
chrA1.9427633	AB	AA	AB	AB	AB	AB	AA	AA	BB	AA	BB	AB	AB	AB	AA	AB	AB	AB	AA	AB	AB	BB	BB	AA	AA	BB	AB	BB	AB	AB	BB	AA	AA	AB	AA	AA	AA	AA	AA	AA	AA	AA	AB	AB	AB	AB	BB	AB	AA
chrA1.9449051	AB	AA	BB	AA	AB	AB	AA	AA	BB	AA	BB	AB	AB	AB	AB	AB	AB	AB	AA	AB	AB	BB	BB	AA	AA	BB	AB	BB	AB	AB	BB	AA	AA	BB	AA	AA	AA	AB	AA	AA	BB	AA	AB	AB	AB	AB	BB	AB	AA
chrA1.9491574	AA	AB	AA	AB	AA	AA	AB	AA	AA	AA	AA	AA	AA	AB	AA	AB	AA	BB	AA	AB	AB	AA	AB	AA	AB	AA	AB	AA	AA	AA	AA	AA	AA	AA	AA	AA	AA	AA	AA	AB	AA	AA	AA	AA	AB	AA	AB	AA	AB
chrA1.9529844	BB	AA	BB	AA	AB	BB	AA	AB	AB	AB	AB	AB	AB	AB	BB	AB	BB	AA	AB	AA	AA	AB	AA	AB	AA	AB	AA	AB	AB	AB	AB	AB	AB	BB	AB	AB	BB	AA	AB	AB	AB	AB	AB	BB	AA	AB	AA	AB	AA
chrA1.9588077	AB	AB	AB	AB	BB	BB	AB	BB	BB	AB	BB	BB	AB	AB	AA	AB	AB	AB	AB	AB	AB	AB	BB	BB	AA	AB	AB	AB	AB	AB	AB	AB	AB	AB	AB	BB	AB	BB	BB	AB	AB	BB	AB	BB	BB	AB	BB	AB	AB
chrA1.9635226	BB	BB	BB	BB	BB	BB	BB	BB	BB	BB	BB	BB	BB	BB	BB	BB	BB	BB	BB	BB	BB	BB	BB	BB	BB	BB	BB	BB	BB	BB	BB	BB	BB	BB	BB	BB	BB	BB	BB	BB	BB	BB	BB	BB	BB	BB	BB	BB	BB
chrA1.9687628	BB	BB	BB	AB	AB	BB	BB	BB	BB	BB	BB	BB	BB	AB	BB	AB	BB	AB	BB	AB	AB	AB	AB	BB	BB	AB	AB	AB	AB	BB	AB	BB	BB	BB	BB	BB	BB	AB	BB	BB	BB	BB	BB	BB	AB	BB	AB	BB	BB
chrA1.9722185	BB	BB	BB	BB	BB	BB	BB	AB	BB	BB	BB	BB	BB	BB	BB	BB	BB	BB	BB	BB	BB	BB	BB	BB	BB	BB	BB	BB	BB	BB	BB	BB	BB	BB	BB	BB	BB	BB	BB	BB	BB	BB	BB	BB	BB	BB	BB	BB	BB
chrA1.9745313	AA	AA	AA	AA	AA	AA	AA	AA	AA	AA	AA	AA	AA	AA	AA	AA	AA	AA	AA	AA	AA	AA	AA	AA	AA	AA	AA	AA	AA	AA	AA	AA	AA	AA	AA	AA	AA	AA	AA	AA	AA	AA	AA	AA	AA	AA	AA	AA	AA
chrA1.9764019	BB	BB	BB	BB	AB	BB	BB	BB	BB	BB	BB	BB	BB	BB	BB	BB	BB	BB	BB	BB	BB	BB	BB	BB	BB	BB	BB	BB	BB	BB	BB	BB	BB	BB	BB	BB	BB	AB	BB	BB	BB	BB	BB	BB	BB	BB	BB	BB	BB
chrA1.9831402	AA	AA	AA	AA	AB	AA	AA	AA	AA	AA	AA	AA	AA	AA	AA	AA	AA	AA	AA	AA	AA	AA	AA	AA	AA	AA	AA	AA	AA	AA	AA	AA	AA	AA	AA	AA	AA	AB	AA	AA	AA	AA	AA	AA	AA	AA	AA	AA	AA
chrA1.9874657	AA	AB	AA	BB	AB	AB	AB	AB	AA	AA	AB	AA	AB	AB	AA	AB	AA	AB	AA	AB	AB	AB	BB	AB	AA	AB	AB	AB	AA	AB	AB	AA	AA	AA	AA	AB	AB	AB	AB	AA	AA	AA	AA	AB	AB	AB	AB	AB	AA
chrA1.9885214	BB	BB	BB	BB	BB	BB	BB	AB	BB	BB	BB	BB	BB	BB	BB	BB	BB	BB	BB	BB	BB	BB	BB	BB	BB	BB	BB	BB	BB	BB	BB	BB	BB	BB	BB	BB	BB	BB	BB	BB	BB	BB	BB	BB	BB	BB	BB	BB	BB
chrA1.9943311	AA	AA	AA	AB	AA	AA	AA	AA	AA	AA	AA	AA	AA	AA	AA	AA	AA	AA	AA	AA	AA	AA	AA	AA	AA	AA	AA	AA	AA	AA	AA	AA	AA	AA	AA	AA	AA	AA	AA	AA	AA	AA	AA	AA	AA	AA	AA	AA	AA
chrA1.9962233	BB	BB	BB	BB	BB	BB	BB	BB	BB	BB	BB	BB	BB	BB	BB	BB	BB	BB	BB	BB	BB	BB	BB	BB	BB	BB	BB	BB	BB	BB	BB	BB	BB	BB	BB	BB	BB	BB	BB	BB	BB	BB	BB	BB	BB	BB	BB	BB	BB
chrA1.10002193	BB	AB	BB	AB	AB	AB	AB	AB	BB	BB	AB	BB	AB	BB	BB	BB	BB	AB	BB	BB	BB	AB	AB	AB	BB	AB	BB	AB	BB	AB	AB	BB	BB	BB	BB	AB	AB	AA	AB	BB	AB	BB	BB	AB	BB	AB	BB	AB	BB
chrA1.10044937	AB	AB	AA	AA	AB	AB	BB	AA	AB	BB	AB	AB	BB	BB	AB	BB	AB	BB	BB	AB	AB	BB	BB	BB	AB	BB	AB	BB	BB	BB	BB	BB	BB	AB	AB	BB	BB	BB	BB	BB	BB	BB	BB	AB	BB	BB	BB	BB	BB
chrA1.10069240	AB	AA	AA	AA	AA	AA	AA	AB	AA	AB	AA	AA	AB	AB	AB	AB	AB	AA	AB	AA	AA	AA	AA	AA	AA	AA	AA	AA	AA	AB	AA	AB	AB	AB	AA	AA	AB	AA	AA	AB	AB	AA	AB	AA	AA	AB	AA	AB	AA
chrA1.10114731	AB	AB	AA	AA	AA	AA	AA	AB	AA	AB	AA	AA	AB	AB	AB	AB	AB	AA	AB	AA	AA	AA	AA	AA	AA	AA	AA	AA	AA	AB	AA	AB	AB	AB	AA	AA	AB	AA	AA	AB	AB	AA	AB	AA	AA	AB	AA	AB	AA
chrA1.10148192	BB	BB	BB	BB	BB	BB	BB	BB	AB	BB	BB	BB	BB	BB	BB	BB	BB	BB	BB	BB	BB	BB	BB	AB	BB	BB	BB	BB	AB	BB	BB	AB	AB	BB	AB	BB	BB	BB	BB	BB	BB	BB	AB	BB	AB	BB	AB	BB	AB
chrA1.10195680	AA	AA	AA	AA	AB	AB	AA	AA	AA	AA	AA	AA	AA	AA	AA	AA	AA	AA	AA	AA	AA	AA	AA	AB	AA	AA	AA	AA	AA	AA	AA	AA	AA	AA	AA	AB	AB	AB	AB	AA	AA	AA	AA	AB	AA	AA	AA	AA	AA
chrA1.10271932	AB	AB	AA	AA	AA	AB	AA	AB	AA	BB	AB	AB	BB	AB	AB	AB	AB	AA	BB	AA	AA	AB	AB	AA	AA	AB	AA	AB	AA	BB	AB	AB	AB	AB	AA	AB	AB	AA	AB	AB	AB	AB	AB	AA	AA	BB	AA	BB	AA
chrA1.10301171	AB	AA	BB	AA	BB	AB	AB	AB	AB	AA	AB	AB	AA	AB	AB	AB	AB	AB	AA	AB	AB	AB	AB	AB	AB	AB	AB	AB	AB	AA	AB	AA	AA	AB	AB	AB	AB	AB	AB	AB	AA	AB	AA	BB	AB	AA	AB	AA	AB
chrA1.10339797	AB	BB	AA	AB	AA	AA	AB	AB	AA	AB	AB	AA	BB	AB	AB	AB	AB	AB	AB	AA	AA	AB	AB	AA	AA	AB	AA	AB	AA	BB	AB	AB	AB	AB	AA	AA	AB	AA	AA	AB	AB	AA	AB	AA	AA	BB	AA	BB	AA
chrA1.10499026	BB	BB	BB	BB	BB	BB	BB	BB	BB	BB	BB	BB	BB	AB	BB	AB	BB	AB	BB	AB	AB	BB	AB	BB	BB	BB	AB	BB	BB	BB	BB	BB	BB	BB	BB	BB	BB	BB	BB	BB	BB	BB	BB	BB	AB	BB	AB	BB	BB
chrA1.10523617	BB	BB	BB	BB	BB	BB	BB	BB	AB	AB	BB	AB	BB	AB	BB	AB	BB	AB	AB	AB	AB	BB	AB	AA	BB	BB	AB	AB	AB	BB	BB	AB	AB	BB	AB	AA	AB	BB	AA	BB	BB	AB	AB	AB	AA	BB	AA	BB	AB
chrA1.10551415	AB	BB	BB	BB	BB	BB	BB	AB	BB	AB	BB	BB	AB	AB	AB	AB	AB	BB	AB	BB	BB	BB	BB	AB	BB	BB	BB	AB	BB	AB	BB	AB	AB	AB	BB	AB	AA	BB	AB	AB	AB	BB	AB	AB	BB	AB	BB	AB	BB
chrA1.10589266	AA	AA	AA	AA	AA	AA	AA	AA	AA	AA	AA	AA	AA	AA	AA	AA	AA	AA	AA	AA	AA	AA	AA	AA	AA	AA	AA	AA	AA	AA	AA	AA	AA	AA	AA	AA	AA	AA	AA	AA	AA	AA	AA	AA	AA	AA	AA	AA	AA
chrA1.10647027	BB	AB	BB	AB	BB	BB	AA	AB	AB	AB	BB	AB	BB	BB	BB	BB	BB	AB	AB	AB	AB	BB	BB	AA	AA	BB	AB	AB	AB	BB	BB	AB	AB	BB	AB	AA	AB	AB	AA	AB	NC	AA	AB	AB	AB	BB	AB	BB	AA
chrA1.10649702	AA	AB	AA	AB	AA	AB	AB	AB	AB	AA	AA	AA	AA	AA	AA	AA	AA	AB	AA	AB	AB	AA	AA	AB	BB	AA	AB	AA	AB	AA	AA	AB	AB	AA	AB	AA	AA	AB	AA	AB	AB	AB	AB	AA	AB	AA	AB	AA	BB
chrA1.10702397	BB	BB	BB	BB	BB	BB	BB	BB	AB	BB	BB	BB	BB	BB	BB	BB	BB	BB	BB	BB	BB	BB	BB	AB	BB	BB	BB	BB	AB	BB	BB	AB	AB	BB	AB	BB	BB	BB	BB	BB	BB	BB	AB	BB	AB	BB	AB	BB	AB
chrA1.10727987	BB	BB	BB	AB	BB	BB	BB	BB	BB	BB	BB	BB	BB	BB	BB	BB	BB	BB	BB	BB	BB	BB	BB	BB	BB	BB	BB	BB	BB	BB	BB	BB	BB	BB	BB	BB	BB	AB	BB	BB	AB	BB	BB	BB	BB	BB	BB	BB	BB
chrA1.10767271	BB	BB	BB	BB	BB	BB	BB	BB	BB	BB	BB	BB	BB	BB	BB	BB	BB	BB	BB	BB	BB	BB	BB	BB	BB	BB	BB	BB	BB	BB	BB	BB	BB	BB	BB	BB	BB	BB	BB	BB	BB	BB	BB	BB	BB	BB	BB	BB	BB
chrA1.10842660	AB	BB	AA	AB	AB	AA	AB	BB	AB	AB	AA	AA	AB	BB	AB	BB	AB	BB	AB	BB	BB	AA	BB	BB	AB	AA	BB	AB	AB	AB	AA	BB	BB	AB	AB	AB	BB	BB	AB	AB	BB	AA	BB	AB	BB	AB	BB	AB	AB
chrA1.10869151	BB	BB	BB	BB	AB	BB	BB	BB	BB	BB	AB	BB	AB	BB	BB	BB	BB	BB	BB	BB	BB	AB	BB	BB	BB	AB	BB	AB	BB	AB	AB	BB	BB	BB	BB	BB	BB	AB	BB	BB	BB	BB	BB	BB	BB	AB	BB	AB	BB
chrA1.10897879	AB	BB	BB	AA	AA	AA	AB	AB	AA	AA	AB	AA	AA	AA	AB	AA	AA	AB	AA	AA	AA	AA	AA	AA	AA	AA	AA	AA	AA	AA	AA	AA	AA	AA	AB	AA	AA	AA	AA	AA	AA	AA	AA	AB	AA	AA	AA	AA	AA
chrA1.10927799	BB	AB	BB	AB	AA	AB	AB	AB	AB	BB	AB	AB	AB	AB	BB	AB	AB	AA	BB	AB	AB	AA	AB	AB	AB	AA	AB	AA	AB	AB	AA	BB	BB	AB	BB	AB	AB	AB	AB	AB	BB	AB	BB	AB	AA	AB	AB	AB	AA
chrA1.10970265	BB	BB	BB	AB	AB	AA	AB	BB	AA	BB	BB	AB	BB	BB	BB	BB	AB	BB	BB	AB	AB	AB	AB	AB	AA	AB	AB	BB	AA	BB	AB	AB	AB	AB	AB	BB	BB	BB	BB	BB	BB	BB	AB	BB	BB	BB	AB	BB	AB
chrA1.11010059	BB	AA	BB	AA	AA	AA	AA	AA	AA	AB	AB	AA	AB	AB	BB	AB	AB	AA	AB	AA	AA	AA	AA	AA	AA	AA	AA	AA	AA	AB	AA	AB	AB	AB	AB	AA	AB	AB	AA	AB	BB	AA	AB	AB	AA	AB	AA	AB	AA
chrA1.11051155	AA	BB	AA	AB	AA	AB	BB	AB	AB	AB	AB	AB	AB	AA	AA	AA	AA	AB	AB	AB	AB	AB	AB	BB	AB	AB	AB	BB	AB	AB	AB	AB	AB	AA	AB	BB	AB	AA	BB	AB	AA	BB	AB	AB	AB	AB	AB	AB	AB
chrA1.11105882	BB	BB	BB	AB	BB	BB	BB	BB	BB	BB	BB	BB	BB	AB	BB	AB	BB	AB	BB	AB	AB	BB	AB	BB	BB	BB	AB	BB	BB	BB	BB	BB	BB	BB	BB	BB	BB	BB	BB	BB	BB	BB	BB	BB	AB	BB	AB	BB	BB
chrA1.11139839	AA	AA	AA	AA	AB	AA	AA	AA	AA	AA	AA	AA	AA	AA	AA	AA	AA	AA	NC	AA	AA	AA	AA	AA	AA	AA	AA	AA	AA	AA	NC	AA	AA	AA	AA	AA	AA	AB	AA	AB	AA	AB	AA	AA	AA	AA	AA	AA	AA
chrA1.11183487	BB	BB	BB	AB	BB	BB	BB	BB	BB	BB	BB	BB	BB	AB	BB	AB	BB	AB	BB	AB	AB	BB	AB	BB	BB	BB	AB	BB	BB	BB	BB	BB	BB	BB	BB	BB	BB	BB	BB	AB	BB	AB	BB	BB	AB	BB	AB	BB	BB
chrA1.11216875	BB	BB	BB	AB	BB	BB	BB	BB	BB	BB	BB	BB	BB	AB	BB	AB	BB	AB	BB	AB	AB	BB	AB	BB	BB	BB	AB	BB	BB	BB	BB	BB	BB	BB	BB	BB	BB	BB	BB	AB	BB	AB	BB	BB	AB	BB	AB	BB	BB
chrA1.11251903	BB	AA	BB	AB	AA	AA	AA	AA	AA	AB	AB	AA	AB	BB	BB	BB	AB	AB	AB	AB	AB	AA	AB	AA	AB	AA	AB	AA	AA	AB	AA	AB	AB	AB	AB	AA	AB	AA	AA	AB	AB	AA	AB	AB	AB	AB	AB	AB	AB
chrA1.11292310	AB	BB	AA	BB	BB	BB	BB	BB	BB	AB	AB	AB	BB	BB	AB	BB	BB	BB	AB	BB	BB	BB	BB	BB	AB	BB	BB	BB	BB	BB	BB	BB	BB	BB	AB	AB	BB	BB	AB	NC	BB	AA	BB	AB	BB	BB	BB	BB	AB
chrA1.11319288	BB	AB	BB	AB	AA	AA	AA	BB	AA	BB	AB	AB	AB	BB	BB	BB	AB	AB	BB	AB	AB	AA	AB	AB	AB	AA	AB	AB	AA	AB	AA	AB	AB	AB	AB	BB	BB	AA	BB	BB	AB	BB	AB	BB	AB	AB	AB	AB	AB
chrA1.11357153	AB	AB	AA	AA	AA	AA	AA	AB	AA	BB	AA	AB	AB	AB	AB	AB	AB	AA	BB	AA	AA	AA	AA	AB	AA	AA	AA	AB	AA	AB	AA	AB	AB	AB	AA	BB	BB	AA	BB	AB	AB	AB	AB	AB	AA	AB	AA	AB	AA
chrA1.11380089	AB	AB	BB	BB	BB	BB	BB	AA	BB	AA	BB	AB	AB	AB	AB	AB	AB	BB	AA	BB	BB	BB	BB	AB	BB	BB	BB	AB	BB	AB	BB	AB	AB	AB	BB	AA	AA	BB	AA	AB	AB	AB	AB	AB	BB	AB	BB	AB	BB
chrA1.11415212	AB	AA	AA	AA	AA	AA	AA	AB	AA	AB	AA	AA	AB	AB	AB	AB	AB	AA	AB	AA	AA	AA	AA	AB	AA	AA	AA	AB	AA	AB	AA	AB	AB	AB	AA	AB	BB	AA	AB	AB	AB	AA	AB	AB	AA	AB	AA	AB	AA
chrA1.11441222	BB	BB	BB	BB	BB	BB	BB	BB	BB	BB	BB	BB	BB	BB	BB	BB	BB	BB	BB	BB	BB	BB	BB	BB	BB	BB	BB	BB	BB	BB	BB	BB	BB	BB	BB	BB	BB	BB	BB	BB	BB	BB	BB	BB	BB	BB	BB	BB	BB
chrA1.11482464	BB	BB	BB	BB	BB	AB	BB	AB	BB	BB	BB	BB	BB	BB	BB	BB	BB	BB	BB	BB	BB	BB	BB	BB	BB	BB	BB	BB	BB	BB	BB	BB	BB	BB	BB	BB	BB	BB	BB	BB	BB	BB	BB	BB	BB	BB	BB	BB	BB
chrA1.11504551	AA	AA	AA	AA	AA	AA	AA	AA	AA	AA	AA	AA	AA	AA	AA	AA	AA	AA	AA	AA	AA	AA	AA	AA	AB	AA	AA	AA	AA	AA	AA	AA	AA	AA	AA	AA	AA	AA	AA	AA	AA	AA	AA	AA	AA	AA	AA	AA	AB
chrA1.11567056	BB	BB	BB	BB	BB	BB	BB	BB	BB	BB	BB	BB	BB	BB	BB	BB	BB	BB	BB	BB	BB	BB	BB	BB	AB	BB	BB	BB	BB	BB	BB	BB	BB	BB	BB	BB	BB	BB	BB	BB	BB	BB	BB	BB	BB	BB	BB	BB	AB
chrA1.11598230	AB	AA	AA	AA	AB	AA	AA	AB	AA	AB	AA	AA	AB	AB	AB	AB	AB	AA	AB	AA	AA	AA	AA	AA	AA	AA	AA	AA	AA	AB	AA	AB	AB	AB	AA	AA	AB	AB	AA	AB	AB	AA	AB	AA	AA	AB	AA	AB	AA
chrA1.11655675	AB	AA	AA	AA	AB	AA	AA	AB	AA	AB	AA	AA	AB	AB	AB	AB	AB	AA	AB	AA	AA	AA	AA	AA	AB	AA	AA	AA	AA	AB	AA	AB	AB	AB	AA	AA	AB	AB	AA	AB	AB	AA	AB	AA	AA	AB	AA	AB	AB
chrA1.11724731	AA	AA	AA	AA	AA	AA	AA	AA	AA	AA	AA	AA	AA	AA	AA	AA	AA	AA	AA	AA	AA	AA	AA	AA	AA	AA	AA	AA	AA	AA	AA	AA	AA	AA	AA	AA	AA	AA	AA	AA	AA	AA	AA	AA	AA	AA	AA	AA	AA
chrA1.11760022	AB	AB	BB	AB	AB	BB	BB	AA	BB	AB	BB	BB	AB	AA	AB	AA	AB	AB	AB	AB	AB	BB	AB	BB	AB	BB	AB	BB	BB	AB	BB	AB	AB	AB	BB	BB	AB	AB	BB	AB	AB	BB	AB	BB	AB	AB	AB	AB	AB
chrA1.11803771	AB	AB	AA	AA	AB	AA	AA	BB	AA	AB	AA	AA	AB	AB	AB	AB	AB	AA	AB	AA	AA	AA	AA	AA	AB	AA	AA	AA	AA	AB	NC	AB	AB	AB	AA	AA	AB	AB	AA	AB	AB	AA	AB	AA	AA	AB	AA	AB	AB
chrA1.11827139	AB	AA	AA	AB	AB	AA	AA	AB	AA	AB	AA	AA	AB	BB	AB	BB	AB	AB	AB	AB	AB	AA	AB	AA	AA	AA	AB	AA	AA	AB	AA	AB	AB	AB	AA	AA	AB	AB	AA	AB	AB	AA	AB	AA	AB	AB	AB	AB	AA
chrA1.11851941	AA	AA	AA	AA	AB	AA	AA	AB	AA	AA	AA	AA	AA	AA	AA	AA	AA	AA	AA	AA	AA	AA	AA	AA	AA	AA	AA	AA	AA	AA	AA	AA	AA	AA	AA	AA	AA	AB	AA	AA	AA	AA	AA	AA	AA	AA	AA	AA	AA
chrA1.11877643	BB	BB	BB	AB	AB	BB	AB	BB	BB	BB	BB	BB	BB	BB	BB	BB	BB	AB	BB	BB	BB	BB	BB	BB	BB	BB	BB	BB	BB	BB	BB	BB	BB	BB	BB	BB	BB	AB	BB	BB	BB	BB	BB	BB	BB	BB	BB	BB	BB
chrA1.11911679	BB	AB	BB	BB	AB	BB	BB	AB	BB	BB	BB	BB	BB	BB	BB	BB	BB	BB	BB	BB	BB	BB	BB	BB	BB	BB	BB	BB	BB	BB	BB	BB	BB	BB	BB	BB	BB	AB	BB	BB	BB	BB	BB	BB	BB	BB	BB	BB	BB
chrA1.11966485	BB	BB	BB	AB	BB	BB	BB	BB	BB	BB	BB	BB	BB	AB	BB	AB	BB	AB	BB	AB	AB	BB	AB	BB	BB	BB	AB	BB	BB	BB	BB	BB	BB	BB	BB	BB	BB	BB	BB	BB	BB	BB	BB	BB	AB	BB	AB	BB	BB
chrA1.11994792	AA	AA	AA	AA	AB	AA	AA	AA	AA	AA	AA	AA	AA	AA	AA	AA	AA	AA	AA	AA	AA	AA	AA	AA	AA	AA	AA	AA	AA	AA	AA	AA	AA	AA	AA	AA	AA	AB	AA	AA	AA	AA	AA	AA	AA	AA	AA	AA	AA
chrA1.12041173	AA	AA	AA	AB	AA	AA	AA	AA	AA	AA	AA	AA	AA	AA	AA	AA	AA	AA	AA	AA	AA	AA	AA	AA	AA	AA	AA	AA	AA	AA	AA	AA	AA	AA	AA	AA	AA	AA	AA	AA	AA	AA	AA	AA	AA	AA	AA	AA	AA
chrA1.12081258	AB	AA	BB	AB	AB	AA	AA	AA	AA	AA	BB	AA	AB	AB	AB	AB	AA	AB	AA	AB	AB	AB	AB	AB	AA	AB	AB	BB	AA	AB	AB	AA	AA	AA	AB	AB	AB	AB	AB	AA	AA	AA	AA	BB	BB	AB	AB	AB	AB
chrA1.12112402	BB	BB	BB	AB	AB	BB	AB	BB	AB	BB	BB	BB	BB	BB	BB	BB	BB	AB	BB	BB	BB	BB	BB	AB	BB	BB	BB	BB	AB	BB	BB	AB	AB	BB	AB	BB	BB	AB	BB	BB	BB	BB	AB	BB	BB	BB	AB	BB	BB
chrA1.12135571	BB	BB	BB	BB	BB	BB	BB	BB	BB	BB	BB	BB	BB	BB	BB	BB	BB	BB	BB	BB	BB	BB	BB	BB	BB	BB	BB	BB	BB	BB	BB	BB	BB	BB	BB	BB	BB	BB	BB	BB	BB	BB	BB	BB	BB	BB	BB	BB	BB
chrA1.12156639	AB	AA	AA	AA	AB	AB	AB	AB	AB	BB	AA	BB	AB	AB	AB	AB	BB	AA	BB	AB	AB	AB	AB	AB	BB	AB	AB	AB	AB	AB	AB	AB	AB	BB	AA	BB	BB	AA	BB	AB	AB	AB	AB	AB	AA	AB	AA	AB	AB
chrA1.12197590	BB	BB	BB	BB	AB	BB	BB	BB	BB	BB	BB	BB	BB	BB	BB	BB	BB	BB	BB	BB	BB	BB	BB	BB	BB	BB	BB	BB	BB	BB	BB	BB	BB	BB	BB	BB	BB	AB	BB	BB	BB	BB	BB	BB	BB	BB	BB	BB	BB
chrA1.12217332	BB	AB	BB	AB	AB	BB	BB	AB	BB	AB	BB	AB	BB	BB	BB	BB	BB	BB	AB	BB	BB	BB	BB	BB	BB	BB	BB	BB	BB	BB	BB	BB	BB	BB	BB	BB	BB	AA	AB	AB	AB	AA	BB	BB	BB	BB	BB	BB	BB
chrA1.12259863	AB	AA	AA	AA	AB	AB	AB	AB	AB	AB	AB	AB	BB	AB	AB	AB	BB	AA	AB	AB	AB	BB	AB	AB	AB	BB	AB	BB	AB	BB	BB	AB	AB	BB	AA	BB	BB	AA	AB	AB	AB	AA	AB	AB	AB	BB	AA	BB	AB
chrA1.12285353	AB	AA	AA	AA	AB	AB	AB	AB	AB	AB	AA	AB	AB	AB	AB	AB	BB	AA	AB	AB	AB	AB	AB	AB	AB	AB	AB	AB	AB	AB	AB	AB	AB	BB	AA	BB	BB	AA	AB	AB	AB	AA	AB	AB	AA	AB	AA	AB	AA
chrA1.12307782	AA	AA	AA	AB	AA	AA	AA	AA	AA	AA	AA	AA	AA	AA	AA	AA	AA	AA	AA	AA	AA	AA	AA	AA	AA	AA	AA	AA	AA	AA	AA	AA	AA	AA	AA	AA	AA	AA	AA	AB	AA	AB	AA	AA	AA	AA	AA	AA	AA
chrA1.12362667	BB	BB	BB	AB	BB	BB	BB	BB	BB	BB	BB	BB	BB	AB	BB	AB	BB	AB	BB	AB	AB	BB	AB	BB	BB	BB	AB	BB	BB	BB	BB	BB	BB	BB	BB	BB	BB	BB	BB	BB	BB	BB	BB	BB	AB	BB	AB	BB	BB
chrA1.12394552	AB	AA	BB	AA	AB	AA	AA	AB	AA	AA	AB	AA	AA	AA	AB	AA	AA	AA	AA	AA	AA	AA	AA	AB	AB	AA	AA	AB	AA	AA	AA	AA	AA	AA	AB	AB	AB	AB	AB	AA	AA	AA	AA	BB	AA	AA	AA	AA	AB
chrA1.12427525	AB	BB	BB	AB	AB	BB	AA	BB	AB	AB	AB	BB	AA	AB	AB	AB	AB	AB	AB	AB	AB	AB	AB	AB	AA	AB	AB	AB	AB	NC	AB	NC	AA	AB	AB	AB	AB	AB	BB	AB	AB	BB	AA	BB	AB	AA	AB	AA	AA
chrA1.12477563	AA	AA	AA	AA	AA	AA	AA	AA	AA	AA	AA	AA	AA	AA	AA	AA	AA	AA	AA	AA	AA	AA	AA	AB	AA	AA	AA	AB	AA	AA	AA	AA	AA	AA	AA	AB	AB	AA	AB	AA	AA	AA	AA	AB	AA	AA	AA	AA	AA
chrA1.12525127	AB	BB	BB	BB	AA	BB	AB	BB	AB	AB	AB	BB	AA	AB	AB	AB	AB	BB	AB	AB	AB	AB	AB	AB	AB	AB	AB	AB	AB	AA	AB	AA	AA	AB	AB	AB	AB	AB	BB	NC	AB	BB	AA	BB	AB	AA	AB	AA	AB
chrA1.12564122	AA	AA	AA	BB	AB	AB	AB	AB	AB	AB	AA	BB	AA	AB	AA	AB	AB	BB	AB	AB	AB	AB	AB	AB	AB	AB	AB	AB	AB	AA	AB	AA	AA	AB	AA	AB	AB	AB	BB	AB	AA	BB	AA	AB	AB	AA	AB	AA	AB
chrA1.12654754	AB	AB	BB	AB	AA	AB	AB	AB	AA	AA	AB	AA	AA	AA	AB	AA	AA	AB	AA	AA	AA	AA	AA	AA	AA	AA	AA	AA	AA	AA	AA	AA	AA	AA	AB	AA	AA	AB	AA	AA	AB	AA	AA	AB	AA	AA	AA	AA	AA
chrA1.12679881	BB	BB	BB	AB	BB	BB	AB	AB	BB	BB	BB	BB	BB	BB	BB	BB	BB	AB	BB	BB	BB	BB	BB	AB	BB	BB	BB	AB	BB	BB	BB	BB	BB	BB	BB	AB	AB	BB	AB	BB	BB	BB	BB	AB	BB	BB	BB	BB	BB
chrA1.12704629	AB	AB	AA	BB	AB	BB	BB	AB	BB	BB	AB	BB	BB	BB	AB	BB	BB	BB	BB	BB	BB	BB	BB	AB	BB	BB	BB	AB	BB	BB	BB	BB	BB	BB	AB	AB	AB	AA	AB	BB	AB	BB	BB	AA	BB	BB	BB	BB	BB
chrA1.12708213	AB	AB	AA	BB	AB	BB	BB	AB	BB	BB	AB	BB	BB	BB	AB	BB	BB	BB	BB	BB	BB	BB	BB	AB	BB	BB	BB	AB	BB	BB	BB	BB	BB	BB	AB	AB	AB	AA	AB	BB	AB	BB	BB	AA	BB	BB	BB	BB	BB
chrA1.12769033	AA	AA	AA	AA	AA	AA	AA	AA	AA	AA	AA	AA	AA	AA	AA	AA	AA	AA	AA	AA	AA	AA	AA	AA	AA	AA	AA	AA	AA	AA	AA	AA	AA	AA	AA	AA	AA	AA	AA	AA	AA	AA	AA	AA	AA	AA	AA	AA	AA
chrA1.12803481	BB	AB	BB	BB	BB	BB	BB	AB	BB	BB	BB	BB	BB	BB	BB	BB	BB	BB	BB	BB	BB	BB	BB	BB	BB	BB	BB	BB	BB	BB	BB	BB	BB	BB	BB	BB	BB	BB	BB	BB	BB	BB	BB	BB	BB	BB	BB	BB	BB
chrA1.12803545	BB	AB	BB	AB	BB	BB	AB	AA	BB	BB	BB	BB	BB	AB	BB	AB	BB	AA	BB	AB	AB	BB	AB	BB	BB	BB	AB	BB	BB	BB	BB	BB	BB	BB	BB	BB	BB	BB	BB	BB	BB	BB	BB	BB	AB	BB	AB	BB	BB
chrA1.12834247	AA	AA	AA	AA	AA	AA	AA	AA	AA	AA	AA	AA	AA	AA	AA	AA	AA	AA	AA	AA	AA	AA	AA	AA	AA	AA	AA	AA	AA	AA	AA	AA	AA	AA	AA	AA	AA	AA	AA	AA	AA	AA	AA	AA	AA	AA	AA	AA	AA
chrA1.12848964	AA	AA	AA	AA	AA	AA	AA	AA	AA	AA	AA	AA	AA	AA	AA	AA	AA	AA	AA	AA	AA	AA	AA	AA	AA	AA	AA	AA	AA	AA	AA	AA	AA	AA	AA	AA	AA	AA	AA	AA	AA	AA	AA	AA	AA	AA	AA	AA	AA
chrA1.12866972	AA	AA	AA	AA	AA	AA	AA	AA	AA	AA	AA	AA	AA	AA	AA	AA	AA	AA	AA	AA	AA	AA	AA	AA	AA	AA	AA	AA	AA	AA	AA	AA	AA	AA	AA	AA	AA	AA	AA	AA	AA	AA	AA	AA	AA	AA	AA	AA	AA
chrA1.12900881	AA	AA	AA	AA	AB	AA	AA	AB	AA	AA	AA	AA	AA	AA	AA	AA	AA	AA	AA	AA	AA	AA	AA	AA	AA	AA	AA	AA	AA	AA	AA	AA	AA	AA	AA	AA	AA	AB	AA	AA	AA	AA	AA	AA	AA	AA	AA	AA	AA
chrA1.12936935	BB	BB	BB	BB	AB	BB	BB	AB	BB	BB	AB	BB	AB	BB	BB	BB	BB	BB	BB	AB	AB	AB	AB	AB	AB	AB	AB	AA	BB	AB	AB	BB	BB	BB	BB	AB	AB	AB	AB	BB	BB	BB	BB	AB	AB	AB	BB	AB	AB
chrA1.12981073	AB	BB	BB	BB	AA	BB	AB	AB	BB	AB	BB	BB	AB	AB	AB	AB	AB	AB	AB	AB	AB	BB	AB	BB	AB	BB	AB	BB	BB	AB	BB	AB	AB	AB	BB	AB	AB	AB	BB	AB	AB	BB	AB	BB	BB	AB	BB	AB	BB
chrA1.13022706	AB	BB	BB	BB	AA	AB	AB	AB	AB	AB	AB	AB	AA	AA	AB	AA	AA	AA	AB	AA	AA	AA	AA	AB	AB	AA	AA	AA	AB	AA	AA	AB	AB	AA	BB	AA	AA	AB	AB	AA	AB	AB	AB	AB	AA	AA	AB	AA	AB
chrA1.13056359	BB	BB	BB	BB	BB	BB	BB	BB	BB	BB	AB	BB	AB	BB	BB	BB	BB	BB	BB	BB	BB	AB	BB	AB	BB	AB	BB	AA	BB	AB	AB	BB	BB	BB	BB	AB	AB	BB	AB	BB	BB	BB	BB	AB	AB	AB	BB	AB	AB
chrA1.13057100	BB	BB	BB	BB	BB	AB	BB	BB	AB	BB	BB	AB	BB	AB	BB	AB	AB	AB	BB	AB	AB	AB	AB	BB	BB	AB	AB	BB	AB	BB	AB	BB	BB	AB	BB	BB	BB	BB	BB	BB	BB	BB	BB	BB	AB	BB	AB	BB	BB
chrA1.13110001	BB	BB	BB	BB	BB	BB	BB	BB	BB	BB	BB	BB	BB	BB	BB	BB	BB	BB	BB	BB	BB	BB	BB	BB	AB	BB	BB	BB	BB	BB	BB	BB	BB	BB	BB	BB	BB	BB	BB	BB	BB	BB	BB	BB	BB	BB	BB	BB	AB
chrA1.13134659	AA	AA	AA	AA	AA	AA	AA	AA	AA	AA	AA	AA	AA	AA	AA	AA	AA	AA	AA	AA	AA	AA	AA	AA	AB	AA	AA	AA	AA	AA	AA	AA	AA	AA	AA	AA	AA	AA	AA	NC	AA	AA	AA	AA	AA	AA	AA	AA	AB
chrA1.13174432	AB	AA	AA	AA	AB	AA	AA	AA	AA	AB	AA	AA	AB	AB	AB	AB	AB	AA	AB	AA	AA	AA	AA	AB	AB	AA	AA	AB	AA	AB	AA	AB	AB	AB	AA	BB	BB	AA	AB	AB	AB	AA	AB	AB	AA	AB	AA	AB	AB
chrA1.13193915	AA	AA	AA	AA	AA	AA	AA	AA	AA	AA	AA	AA	AA	AA	AA	AA	AA	AA	AA	AA	AA	AA	AA	AA	AB	AA	AA	AA	AA	AA	AA	AA	AA	AA	AA	AA	AA	AA	AA	AA	AA	AA	AA	AA	AA	AA	AA	AA	AB
chrA1.13260530	BB	AB	BB	BB	AB	BB	AB	AB	BB	BB	AB	BB	AB	BB	BB	BB	BB	BB	BB	BB	BB	AB	BB	BB	BB	AB	BB	AB	BB	AB	AB	BB	BB	BB	BB	BB	BB	AA	BB	BB	AB	BB	BB	BB	AB	AB	BB	AB	AB
chrA1.13315060	AB	AA	BB	AB	AA	AA	AB	AA	AA	AA	AB	AA	AA	AB	AB	AB	AA	AB	AA	BB	BB	AA	BB	AB	BB	AA	BB	AB	AA	AA	AA	AA	AA	AA	AB	AB	AB	AA	AB	AB	AA	AB	AA	BB	AB	AA	AB	AA	AB
chrA1.13352750	AB	AB	BB	BB	AB	BB	AB	AB	BB	AB	BB	BB	AB	AB	AB	AB	AB	BB	AB	AB	AB	BB	AB	BB	AB	BB	AB	BB	BB	AB	BB	AB	AB	BB	BB	AB	AB	AB	BB	AB	AB	BB	AB	BB	BB	AB	BB	AB	BB
chrA1.13391866	AB	AB	BB	BB	AA	BB	AB	AB	BB	AB	AB	BB	AA	AB	AB	AB	AB	BB	AB	BB	BB	AB	BB	AB	AB	AB	BB	AA	BB	AA	AB	AB	AB	BB	BB	AA	AA	AA	AB	AA	AB	AB	AB	AB	AB	AA	BB	AA	AA
chrA1.13430871	BB	AB	BB	BB	BB	BB	AB	AA	BB	BB	BB	BB	BB	BB	BB	BB	BB	AB	BB	AB	AB	BB	AB	BB	AB	BB	AB	BB	BB	BB	BB	BB	BB	BB	BB	BB	BB	AB	BB	BB	AB	BB	BB	BB	BB	BB	BB	BB	BB
chrA1.13471837	AA	AA	AA	AA	AA	AA	AA	AA	AA	AA	AA	AA	AA	AA	AA	AA	AA	AA	AA	AA	AA	AA	AA	AA	AA	AA	AA	AA	AA	AA	AA	AA	AA	AA	AA	AA	AA	AA	AA	AA	AA	AA	AA	AA	AA	AA	AA	AA	AA
chrA1.13541574	BB	BB	BB	AB	BB	BB	BB	BB	BB	BB	BB	BB	BB	AB	BB	AB	BB	AB	BB	AB	AB	BB	AB	BB	BB	BB	AB	BB	BB	BB	BB	BB	BB	BB	BB	BB	BB	BB	BB	BB	BB	BB	BB	BB	AB	BB	AB	BB	BB
chrA1.13565768	AA	AA	AA	AA	AA	AB	AA	AB	AB	AA	AA	AB	AA	AA	AA	AA	AB	AA	NC	AA	AA	AB	AA	AA	AA	AB	AA	AA	AB	AA	0	AA	AA	BB	AA	AA	AA	AA	AA	NC	AB	AA	AA	AA	AA	AA	AA	AA	AA
chrA1.13596894	AB	AB	AA	AB	BB	AB	AA	BB	AB	AB	AA	AB	AB	BB	AB	BB	BB	AB	AB	AB	AB	AB	AB	AA	AA	AB	AB	AA	AB	AB	AB	AB	AB	BB	AA	AB	AB	BB	AA	BB	BB	AB	AB	AA	AB	AB	AB	AB	AA
chrA1.13665500	AB	BB	BB	BB	AB	BB	BB	AB	BB	AB	BB	BB	AB	AB	AB	AB	AB	BB	AB	BB	BB	BB	BB	BB	BB	BB	BB	BB	BB	AB	BB	AB	AB	BB	BB	AB	AB	BB	BB	AB	BB	BB	AB	BB	BB	AB	BB	AB	BB
chrA1.13691937	AB	AA	AA	AB	AB	AA	AA	AB	AB	AB	AA	AA	AB	BB	AB	BB	AB	AB	NC	AB	AB	AA	AB	AB	AA	AA	AB	AA	AB	AB	NC	NC	BB	AA	AB	AB	AB	AA	AA	BB	AA	AB	BB	AA	AB	AB	BB	AB	AA
chrA1.13719635	AA	AA	AA	AA	AA	AB	AA	AB	AB	AA	AA	AB	AA	AA	AA	AA	AB	AA	AA	AA	AA	AB	AA	AA	AA	AB	AA	AA	AB	AA	AB	AA	AA	BB	AA	AA	AA	AA	AA	AA	AB	AA	AA	AA	AA	AA	AA	AA	AA
chrA1.13785033	BB	AB	BB	AB	BB	AB	BB	AA	AA	BB	BB	AB	BB	AB	BB	AB	AB	AB	BB	AB	AB	AB	AB	AB	BB	AB	AB	BB	AA	BB	AB	AB	AB	AA	AB	BB	BB	BB	BB	AB	AB	AB	AB	BB	AB	BB	AA	BB	BB
chrA1.13815640	AB	AB	BB	BB	AB	BB	BB	AB	AB	AB	BB	BB	AB	AB	AB	AB	AB	BB	AB	BB	BB	BB	BB	AB	BB	BB	BB	BB	AB	AB	BB	AA	AA	BB	AB	AB	AB	BB	BB	AA	BB	AB	AA	BB	BB	AB	AB	AB	BB
chrA1.13854233	AB	AB	AA	AB	AB	AB	AA	BB	BB	AB	AA	AB	AB	BB	AB	BB	BB	AB	AB	AB	AB	AB	AB	AB	AA	AB	AB	AA	BB	AB	AB	BB	BB	BB	AB	AB	AB	AA	AA	BB	AB	AB	BB	AA	AB	AB	BB	AB	AA
chrA1.13895934	BB	BB	BB	AB	BB	AB	BB	AB	AB	BB	BB	AB	BB	AB	BB	AB	AB	AB	BB	AB	AB	AB	AB	BB	BB	AB	AB	BB	AB	BB	AB	BB	BB	AA	BB	BB	BB	BB	BB	BB	AB	BB	BB	BB	AB	BB	AB	BB	BB
chrA1.13937652	AB	AB	BB	BB	AB	AB	BB	AA	AB	AB	BB	AB	AB	AB	AB	AB	AA	BB	AB	BB	BB	AB	BB	BB	BB	AB	BB	BB	AB	AB	AB	AB	AB	AA	BB	AB	AB	BB	BB	AA	AB	AB	AB	BB	BB	AB	BB	AB	BB
chrA1.13958287	BB	BB	BB	BB	BB	BB	BB	AB	BB	BB	BB	BB	BB	BB	BB	BB	BB	BB	BB	BB	BB	BB	BB	BB	BB	BB	BB	BB	BB	BB	BB	BB	BB	BB	BB	BB	BB	BB	BB	BB	BB	BB	BB	BB	BB	BB	BB	BB	BB
chrA1.13983550	BB	AB	BB	BB	BB	AB	BB	AA	AB	BB	BB	AB	BB	BB	BB	BB	AB	BB	BB	BB	BB	AB	BB	BB	BB	AB	BB	BB	AB	BB	AB	BB	BB	AA	BB	BB	BB	BB	BB	BB	AB	BB	BB	BB	BB	BB	BB	BB	BB
chrA1.14009000	BB	BB	BB	BB	BB	BB	BB	AB	BB	BB	BB	BB	BB	BB	BB	BB	BB	BB	BB	BB	BB	BB	BB	BB	BB	BB	BB	BB	BB	BB	BB	BB	BB	BB	BB	BB	BB	BB	BB	BB	BB	BB	BB	BB	BB	BB	BB	BB	BB
chrA1.14036412	BB	BB	BB	BB	BB	BB	BB	BB	BB	BB	BB	BB	BB	BB	BB	BB	BB	BB	BB	BB	BB	BB	BB	BB	BB	BB	BB	BB	BB	BB	BB	BB	BB	BB	BB	BB	BB	BB	BB	BB	BB	BB	BB	BB	BB	BB	BB	BB	BB
chrA1.14069393	AB	AA	AA	AB	AB	AB	AA	AB	AB	AB	AA	AB	AB	BB	AB	BB	BB	AB	AB	AB	AB	AB	AB	AB	AA	AB	AB	AB	AB	AB	AB	AB	AB	BB	AA	BB	BB	AA	AB	BB	AB	AB	AB	AB	AB	AB	AB	AB	AA
chrA1.14096077	BB	BB	BB	BB	BB	AB	BB	AB	AB	BB	BB	AB	BB	BB	BB	BB	AB	BB	BB	BB	BB	AB	BB	BB	BB	AB	BB	BB	AB	BB	AB	BB	BB	AA	BB	BB	BB	BB	BB	BB	AB	BB	BB	BB	BB	BB	BB	BB	BB
chrA1.14115251	AB	AA	AA	AB	AB	AB	AA	AB	AB	AB	AA	AB	AB	BB	AB	BB	BB	AB	NC	AB	AB	AB	AB	AB	AA	AB	AB	AB	AB	AB	AB	AB	AB	BB	AA	BB	BB	AA	AB	BB	AB	AB	AB	AB	AB	AB	AB	AB	AA
chrA1.14136327	AB	AA	AA	AB	BB	AB	AA	AB	AB	AB	AA	AB	AB	BB	AB	BB	BB	AB	AB	AB	AB	AB	AB	AB	AA	AB	AB	AB	AB	AB	AB	AB	AB	BB	AA	BB	BB	AB	AB	BB	AB	AB	AB	AB	AB	AB	AB	AB	AA
chrA1.14158422	AB	BB	BB	AB	AA	BB	BB	BB	BB	AB	BB	BB	AB	AA	AB	AA	AB	AB	AB	AB	AB	BB	AB	BB	BB	BB	AB	BB	BB	AB	BB	AB	AB	BB	BB	AB	AB	AB	BB	AA	BB	AB	AB	BB	AB	AB	AB	AB	BB
chrA1.14191161	AB	AA	AA	AB	BB	AB	AA	AB	AB	AB	AA	AB	AB	BB	AB	BB	BB	AB	AB	AB	AB	AB	AB	AB	AA	AB	AB	AB	AB	AB	AB	AB	AB	BB	AA	BB	BB	AB	AB	BB	AB	AB	AB	AB	AB	AB	AB	AB	AA
chrA1.14216238	BB	BB	BB	BB	BB	AB	BB	AB	AB	BB	BB	AB	BB	BB	BB	BB	AB	BB	BB	BB	BB	AB	BB	BB	BB	AB	BB	BB	AB	BB	BB	BB	BB	AA	BB	BB	BB	BB	BB	BB	AB	BB	BB	BB	BB	BB	BB	BB	BB
chrA1.14233930	AB	AA	AA	AB	AB	AB	AA	AB	AB	AB	AA	AB	AB	BB	AB	BB	BB	AB	AB	AB	AB	AB	AB	AB	AA	AB	AB	AB	AB	AB	AB	AB	AB	BB	AA	BB	BB	AA	AB	BB	AB	AB	AB	AB	AB	AB	AB	AB	AA
chrA1.14297616	AA	AA	AA	AA	AA	AA	AA	AA	AA	AA	AA	AA	AA	AA	AA	AA	AA	AA	AA	AA	AA	AA	AA	AB	AA	AA	AA	AB	AA	AA	AA	AA	AA	AA	AA	AB	AB	AA	AB	AA	AA	AA	AA	AB	AA	AA	AA	AA	AA
chrA1.14328063	AA	AA	AA	AA	AA	AB	AA	AB	AB	AA	AA	AB	AA	AA	AA	AA	AB	AA	AA	AA	AA	AB	AA	AA	AA	AB	AA	AA	AB	AA	AB	AA	AA	BB	AA	AA	AA	AA	AA	AA	AB	AA	AA	AA	AA	AA	AA	AA	AA
chrA1.14360251	AB	BB	BB	AB	AA	AB	BB	AB	AB	AB	BB	AB	AB	AA	AB	AA	AA	AB	AB	AB	AB	AB	AB	BB	AB	AB	AB	BB	AB	AB	AB	AB	AB	AA	BB	AB	AB	AB	BB	AB	AB	BB	AB	BB	AB	AB	AB	AB	AB
chrA1.14392047	AA	AA	AA	AA	AA	AA	AA	AA	AA	AA	AA	AA	AA	AA	AA	AA	AA	AA	AA	AA	AA	AA	AA	AA	AA	AA	AA	AA	AA	AA	AA	AA	AA	AA	AA	AA	AA	AA	AA	AA	AA	AA	AA	AA	AA	AA	AA	AA	AA
chrA1.14404246	AB	AA	AA	AB	BB	AB	AA	AB	AB	AB	AA	AB	AB	BB	AB	BB	BB	AB	AB	AB	AB	AB	AB	AA	AB	AB	AB	AA	AB	AB	AB	AB	AB	BB	AA	AB	AB	AB	AA	AB	AB	AA	AB	AA	AB	AB	AB	AB	AB
chrA1.14463289	AA	AB	AA	AB	AA	AB	AA	AB	AB	AA	AA	AB	AA	AB	AA	AB	AB	AB	AA	AB	AB	AA	AB	AA	AA	AA	AB	AA	AA	AA	AA	AA	AA	AB	AA	AA	AA	AA	AA	AA	AA	AA	AA	AA	AB	AA	AB	AA	AA
chrA1.14466794	BB	AB	BB	AB	BB	AB	BB	AB	AB	BB	BB	AB	BB	AB	BB	AB	AB	AB	BB	AB	AB	BB	AB	BB	BB	BB	AB	BB	BB	BB	BB	BB	BB	AB	BB	BB	BB	BB	BB	BB	BB	BB	BB	BB	AB	BB	AB	BB	BB
chrA1.14493736	AA	AB	AA	AB	AA	AB	AA	AB	AB	AA	AA	AB	AA	AB	AA	AB	AB	AB	AA	AB	AB	AA	AB	AA	AA	AA	AB	AA	AA	AA	AA	AA	AA	AB	AA	AA	AA	AA	AA	AA	AA	AA	AA	AA	AB	AA	AB	AA	AA
chrA1.14524010	AA	AB	AA	AB	AA	AB	AA	AB	AB	AA	AA	AB	AA	AB	AA	AB	AB	AB	AA	AB	AB	AA	AB	AA	AA	AA	AB	AA	AA	AA	AA	AA	AA	AB	AA	AA	AA	AA	AA	AA	AA	AA	AA	AA	AB	AA	AB	AA	AA
chrA1.14568041	AA	AA	AA	AA	AA	AB	AA	AA	AB	AA	AA	AB	AA	AB	AA	AB	AB	AB	AA	AB	AB	AA	AB	AA	AA	AA	AB	AA	AA	AA	AA	AA	AA	AB	AA	AA	AA	AA	AA	AA	AA	AA	AA	AA	AB	AA	AB	AA	AA
chrA1.14655795	BB	BB	BB	BB	BB	BB	BB	BB	BB	BB	BB	BB	BB	BB	BB	BB	BB	BB	BB	BB	BB	BB	BB	BB	BB	BB	BB	BB	BB	BB	BB	BB	BB	BB	BB	BB	BB	BB	BB	BB	BB	BB	BB	BB	BB	BB	BB	BB	BB
chrA1.14666640	AB	BB	BB	BB	AB	BB	AB	BB	AB	AB	BB	BB	BB	BB	AB	BB	AB	BB	AB	AB	AB	BB	AB	AB	AB	BB	AB	BB	AB	AB	BB	AA	AA	BB	AB	AB	AB	BB	BB	AB	BB	BB	AA	BB	BB	BB	AB	BB	BB
chrA1.14705742	AB	AA	AA	AA	AB	AA	AB	AA	AB	AB	AA	AA	AA	AA	AB	AA	AB	AA	AB	AB	AB	AA	AB	AB	AB	AA	AB	AA	AB	AB	AA	BB	BB	AA	AB	AB	AB	AA	AA	AB	AA	AA	BB	AA	AA	AA	AB	AA	AA
chrA1.14737755	AB	AA	AA	AA	AB	AA	AA	AA	AB	AB	AA	AA	AA	AA	AB	AA	AB	AA	AB	AA	AA	AA	AA	AB	AA	AA	AA	AA	AB	AB	AA	BB	BB	AA	AB	AB	AB	AB	AA	BB	AB	AB	BB	AA	AA	AA	AB	AA	AA
chrA1.14775006	AB	AA	AA	AA	AB	AA	AA	AA	AB	AB	AA	AA	AA	AA	AB	AA	AB	AA	AB	AB	AB	AA	AB	AB	AB	AA	AB	AA	AB	AB	AA	BB	BB	AA	AB	AB	AB	AB	AA	BB	AB	AB	BB	AA	AA	AA	AB	AA	AA
chrA1.14800862	AA	AB	AA	BB	AB	AB	BB	AB	AA	AB	AA	AB	AA	AA	AA	AA	AA	AB	AB	AB	AB	AB	AB	AB	BB	AB	AB	AB	AB	AA	AB	AA	AA	AB	AA	AB	AB	AB	BB	AA	AB	AB	AA	AB	AA	AA	AA	AA	AB
chrA1.14826976	BB	BB	BB	BB	BB	BB	BB	BB	BB	BB	BB	BB	BB	BB	BB	BB	BB	BB	BB	BB	BB	BB	BB	BB	BB	BB	BB	BB	BB	BB	BB	BB	BB	BB	BB	BB	BB	BB	BB	BB	BB	BB	BB	BB	BB	BB	BB	BB	BB
chrA1.14869004	AB	AB	AA	AA	BB	AB	AA	AB	BB	AB	AB	AB	BB	BB	AB	BB	BB	AB	AB	AB	AB	AB	AB	AB	AA	AB	AB	AB	AB	BB	AB	BB	BB	AB	AB	AB	AB	BB	AA	BB	AB	AB	BB	AA	BB	BB	BB	BB	AB
chrA1.14903432	AB	AB	AA	AA	BB	AB	AB	AB	BB	AB	AB	AB	BB	BB	AB	BB	BB	AB	AB	AB	AB	BB	AB	AB	AA	BB	AB	AB	BB	BB	BB	BB	BB	BB	AB	AB	AB	BB	AA	BB	BB	AB	BB	AA	BB	BB	BB	BB	AB
chrA1.14929115	AB	AB	AA	AA	BB	AB	AB	AB	BB	AB	AB	AB	BB	BB	AB	BB	BB	AB	AB	AB	AB	BB	AB	AB	AA	BB	AB	AB	BB	BB	BB	BB	BB	BB	AB	AB	AB	BB	AA	BB	BB	AB	BB	AA	BB	BB	BB	BB	AB
chrA1.14962129	AA	AA	AA	AA	AA	AA	AB	AA	AA	AA	AA	AA	AA	AA	AA	AA	AA	AA	AA	AA	AA	AA	AA	AA	AA	AA	AA	AA	AA	AA	AA	AA	AA	AA	AA	AA	AA	AA	AA	AA	AA	AA	AA	AA	AA	AA	AA	AA	AA
chrA1.14993024	AB	AB	AA	AA	AB	AA	BB	AB	AB	AB	AB	AA	BB	BB	AB	BB	AB	BB	AB	AB	AB	BB	AB	AB	AA	BB	AB	AB	BB	BB	BB	BB	BB	AB	AB	AB	AB	AB	AA	BB	BB	AB	BB	AA	BB	BB	BB	BB	AB
chrA1.15010546	AB	AB	BB	BB	AA	BB	AA	AB	AB	AB	AB	BB	AA	AA	AB	AA	AB	AA	AB	AB	AB	AA	AB	AB	BB	AA	AB	AB	AA	AA	AA	AA	AA	AB	AB	AB	AB	AA	BB	AA	AA	AB	AA	BB	AA	AA	AA	AA	AB
chrA1.15040540	BB	BB	BB	BB	BB	BB	BB	BB	BB	BB	BB	BB	BB	BB	BB	BB	BB	BB	BB	BB	BB	BB	BB	BB	BB	BB	BB	BB	BB	BB	BB	BB	BB	BB	BB	BB	BB	BB	BB	BB	BB	BB	BB	BB	BB	BB	BB	BB	BB
chrA1.15042287	AB	AB	AA	AA	BB	AA	AB	AB	AB	AB	AB	AA	BB	BB	AB	BB	AB	AB	AB	AB	AB	BB	AB	AB	AA	BB	AB	AB	BB	BB	BB	BB	BB	AB	AB	AB	AB	BB	AA	BB	BB	AB	BB	AA	BB	BB	BB	BB	AB
chrA1.15109208	AA	AA	AA	AA	AA	AA	AA	AA	AA	AA	AA	AA	AA	AA	AA	AA	AA	AA	AA	AA	AA	AA	AA	AA	AA	AA	AA	AA	AA	AA	AA	AA	AA	AA	AA	AA	AA	AA	AA	AA	AA	AA	AA	AA	AA	AA	AA	AA	AA
chrA1.15136613	AA	AB	AA	AA	AA	AA	AA	AB	AA	AA	AA	AA	AA	AB	AA	AB	AA	AB	AA	AB	AB	AA	AB	AA	AA	AA	AB	AA	AA	AA	AA	AA	AA	AA	AA	AA	AA	AA	AA	AA	AA	AA	AA	AA	AB	AA	AB	AA	AA
chrA1.15197770	BB	BB	BB	BB	BB	BB	BB	BB	BB	BB	BB	BB	BB	AB	BB	AB	BB	AB	NC	AB	AB	BB	AB	BB	BB	BB	AB	BB	BB	BB	BB	BB	BB	BB	BB	BB	BB	BB	BB	BB	BB	BB	BB	BB	AB	BB	AB	BB	BB
chrA1.15215878	AB	AB	BB	BB	AA	AB	AB	AA	AB	AB	BB	AB	BB	AB	AB	AB	AA	AA	AB	AB	AB	BB	AB	BB	AB	BB	AB	BB	BB	AB	BB	AB	AB	AB	BB	AB	AB	AB	BB	AB	BB	BB	AB	BB	AB	BB	AB	BB	AB
chrA1.15261767	AB	BB	AA	BB	BB	BB	AB	BB	AB	BB	AB	BB	BB	BB	AB	BB	BB	AB	BB	BB	BB	BB	BB	AB	AB	AB	BB	BB	AB	BB	BB	AB	AB	BB	AA	BB	BB	BB	BB	BB	BB	BB	AB	AB	BB	BB	AB	BB	AB
chrA1.15298484	BB	BB	BB	BB	BB	BB	BB	AB	BB	BB	BB	BB	BB	BB	BB	BB	BB	BB	BB	BB	BB	BB	BB	BB	BB	BB	BB	BB	BB	BB	BB	BB	BB	BB	BB	BB	BB	BB	BB	BB	BB	BB	BB	BB	BB	BB	BB	BB	BB
chrA1.15323944	AB	BB	AA	BB	BB	BB	BB	BB	AB	AB	AB	AB	BB	BB	AB	BB	BB	BB	AB	BB	BB	BB	BB	AB	BB	AB	BB	BB	AB	BB	BB	AB	AB	BB	AA	BB	BB	BB	AB	BB	BB	AB	AB	AB	BB	BB	AB	BB	BB
chrA1.15346166	AB	BB	BB	BB	AB	BB	BB	AB	BB	AB	BB	BB	BB	BB	AB	BB	AB	BB	AB	BB	BB	BB	BB	BB	BB	BB	BB	BB	BB	AB	BB	AB	AB	BB	BB	AB	AB	BB	BB	AB	BB	BB	AB	BB	BB	BB	BB	BB	BB
chrA1.15351505	BB	AA	BB	AA	BB	AB	AA	AA	BB	BB	BB	BB	BB	BB	BB	BB	BB	AB	BB	AB	AB	AB	AB	AB	AA	AB	AB	AB	AB	BB	AB	BB	BB	AB	BB	AB	AB	AB	AB	AB	AA	AB	BB	AB	BB	BB	BB	BB	AB
chrA1.15393071	BB	BB	BB	BB	BB	BB	BB	BB	BB	AB	AB	AB	AA	AB	BB	AB	BB	BB	AB	BB	BB	AB	BB	BB	BB	BB	BB	AB	BB	AB	AB	BB	BB	BB	BB	BB	BB	BB	AB	BB	BB	AB	BB	BB	AB	AA	BB	AA	AB
chrA1.15423850	BB	AA	BB	AA	BB	AB	AA	AB	AB	BB	BB	BB	BB	BB	BB	BB	BB	AB	BB	AB	AB	AB	AB	AA	AA	AA	AB	AB	AA	BB	NC	AB	AB	AB	AB	AB	AB	AB	AB	AB	AA	AB	AB	AB	BB	BB	AB	BB	AB
chrA1.15480352	AA	AA	AA	AA	AA	AA	AA	AA	AA	AB	AB	AB	BB	AB	AA	AB	AA	AA	AB	AA	AA	AB	AA	AA	AA	AA	AA	AB	AA	AB	AB	AA	AA	AA	AA	AA	AA	AA	AB	AA	AA	AB	AA	AA	AB	BB	AA	BB	AB
chrA1.15558519	AA	AA	AA	AA	AA	AA	AA	AA	AA	AB	AB	AB	BB	AB	AA	AB	AA	AA	AB	AA	AA	AB	AA	AA	AA	AA	AA	AB	AA	AB	AB	AA	AA	AA	AA	AA	AA	AA	AB	AA	AA	AB	AA	AA	AB	BB	AA	BB	AB
chrA1.15603185	BB	BB	BB	BB	AB	AB	BB	BB	AB	BB	BB	AB	BB	AB	BB	AB	AB	AB	BB	AB	AB	BB	AB	BB	BB	BB	AB	BB	BB	BB	BB	BB	BB	AB	BB	BB	BB	AB	BB	BB	BB	BB	BB	BB	AB	BB	AB	BB	BB
chrA1.15711734	AB	AA	AA	AA	AB	AA	AA	AB	AA	AB	AA	AA	AA	AA	AB	AA	AB	AA	AB	AA	AA	AA	AA	AA	AA	AA	AA	AA	AA	AB	AA	AB	AB	AA	AA	AB	AB	AA	AA	AB	AA	AA	AB	AA	AA	AA	AA	AA	AA
chrA1.15741749	AA	AA	AA	AA	AA	AA	AA	AA	AA	AA	AA	AA	AA	AA	AA	AA	AA	AA	AA	AA	AA	AA	AA	AA	AA	AA	AA	AA	AA	AA	AA	AA	AA	AA	AA	AA	AA	AA	AA	AA	AA	AA	AA	AA	AA	AA	AA	AA	AA
chrA1.15742348	AB	AB	AA	AB	AB	AB	AA	AB	AA	BB	AB	AB	BB	AB	AB	AB	AB	AA	BB	AA	AA	AB	AA	AA	AA	AA	AA	AB	AA	BB	AB	AB	AB	AA	AA	AB	AB	AA	AB	AB	AA	AB	AB	AA	AB	BB	AA	BB	AB
chrA1.15770007	AB	AB	BB	AB	AB	AB	BB	AB	BB	AA	AB	AB	AA	AB	AB	AB	AB	BB	AA	BB	BB	AB	BB	BB	BB	BB	BB	AB	BB	AA	AB	AB	AB	BB	BB	AB	AB	BB	AB	AB	BB	AB	AB	BB	AB	AA	BB	AA	AB
chrA1.15813236	BB	BB	BB	BB	BB	BB	BB	BB	BB	AB	BB	AB	BB	BB	BB	BB	BB	BB	AB	BB	BB	BB	BB	BB	BB	BB	BB	BB	BB	BB	BB	BB	BB	BB	BB	BB	BB	BB	AB	BB	BB	AB	BB	BB	BB	BB	BB	BB	BB
chrA1.15832920	BB	BB	BB	BB	AB	AB	BB	BB	AB	AB	BB	AA	BB	AB	BB	AB	AB	AB	AB	AB	AB	BB	AB	BB	BB	BB	AB	BB	BB	BB	BB	BB	BB	AB	BB	BB	BB	AB	AB	BB	BB	AB	BB	BB	AB	BB	AB	BB	BB
chrA1.15902046	AA	AA	AA	AA	AA	AA	AA	AB	AA	AA	AA	AA	AA	AA	AA	AA	AA	AA	AA	AA	AA	AA	AA	AA	AA	AA	AA	AA	AA	AA	AA	AA	AA	AA	AA	AA	AA	AA	AA	AA	AA	AA	AA	AA	AA	AA	AA	AA	AA
chrA1.15919122	AB	BB	BB	BB	AB	BB	BB	AB	AB	AA	AB	AB	AA	AB	AB	AB	AB	BB	AA	BB	BB	AB	BB	AB	BB	AB	BB	AB	AB	AA	AB	AA	AA	BB	AB	AB	AB	BB	AB	AA	BB	AA	AA	BB	AB	AA	AB	AA	AB
chrA1.15967398	AB	BB	BB	BB	AA	AB	BB	AB	AA	AA	BB	AA	BB	AB	AB	AB	AA	AB	AA	AB	AB	BB	AB	AB	BB	AB	AB	BB	AB	AB	BB	AA	AA	AB	AB	AB	AB	AB	AB	AB	BB	AB	AA	BB	AB	BB	AA	BB	BB
chrA1.16021409	AB	AB	BB	AB	AA	AA	BB	AB	AB	AB	AB	AB	AA	AA	AB	AA	AA	AB	AB	AB	AB	AB	AB	BB	BB	BB	AB	AB	BB	AA	AB	AB	AB	AB	BB	AB	AB	AB	BB	AA	BB	AB	AB	BB	AA	AA	AB	AA	AB
chrA1.16038535	AA	AA	AA	AA	AB	AB	AA	AA	AB	AA	AA	AB	AA	AB	AA	AB	AB	AB	AA	AB	AB	AA	AB	AA	AA	AA	AB	AA	AA	AA	AA	AA	AA	AB	AA	AA	AA	AB	AA	AA	AA	AA	AA	AA	AB	AA	AB	AA	AA
chrA1.16066721	AB	BB	BB	BB	AA	AB	BB	BB	AB	AB	AB	AB	AA	AA	AB	AA	AA	AB	AB	AB	AB	AB	AB	BB	BB	BB	AB	AB	BB	AA	AB	AB	AB	AB	BB	AB	AB	AB	BB	AA	BB	AB	AB	BB	AA	AA	AB	AA	AB
chrA1.16098715	BB	BB	BB	BB	AB	AB	BB	BB	AB	BB	BB	AB	BB	AB	BB	AB	AB	AB	BB	AB	AB	BB	AB	BB	BB	BB	AB	BB	BB	BB	BB	BB	BB	AB	BB	BB	BB	AB	BB	BB	BB	BB	BB	BB	AB	BB	AB	BB	BB
chrA1.16134486	BB	AB	BB	AB	AB	AA	BB	BB	AB	BB	BB	AB	BB	AB	BB	AB	AB	AB	BB	AB	AB	BB	AB	BB	BB	BB	AB	BB	BB	BB	BB	BB	BB	AB	BB	BB	BB	AB	BB	BB	BB	BB	BB	BB	AB	BB	AB	BB	BB
chrA1.16170237	BB	BB	BB	BB	BB	AB	BB	BB	AB	BB	BB	AB	BB	BB	BB	BB	AB	BB	BB	BB	BB	BB	BB	BB	BB	BB	BB	BB	BB	BB	BB	BB	BB	AB	BB	BB	BB	BB	BB	BB	BB	BB	BB	BB	BB	BB	BB	BB	BB
chrA1.16202731	AA	AA	AA	AA	AA	AB	AA	AA	AB	AA	AB	AB	BB	AB	AA	AB	AB	AA	AA	AA	AA	AB	AA	AA	AA	AA	AA	AB	AA	AB	AB	AA	AA	AB	AA	AA	AA	AA	AA	AA	AA	AA	AA	AA	AB	BB	AA	BB	AB
chrA1.16223839	AA	AA	AA	AA	AA	AA	AA	AA	AA	AA	AA	AA	AA	AA	AA	AA	AA	AA	AA	AA	AA	AA	AA	AA	AA	AA	AA	AA	AA	AA	AA	AA	AA	AA	AA	AA	AA	AA	AA	AA	AA	AA	AA	AA	AA	AA	AA	AA	AA
chrA1.16248130	AA	AA	AA	AA	AA	AB	AA	AA	AB	AA	AA	AB	AA	AB	AA	AB	AB	AB	NC	AB	AB	AA	AB	AA	AA	AA	AB	AA	AA	AA	AA	AA	AA	AB	AA	AA	AA	AA	AA	AA	AA	AA	AA	AA	AB	AA	AB	AA	AA
chrA1.16296556	AA	AA	AA	AA	AA	AA	AA	AA	AA	AA	AA	AA	AA	AA	AA	AA	AA	AA	AA	AA	AA	AA	AA	AA	AA	AA	AA	AA	AA	NC	NC	AA	AA	AA	AA	AA	AA	AA	AA	AA	AA	AA	AA	AA	AA	AA	AA	AA	AA
chrA1.16351914	BB	BB	BB	BB	AB	BB	BB	BB	BB	BB	AB	BB	AA	AB	BB	AB	BB	BB	BB	BB	BB	AB	BB	BB	BB	BB	BB	AB	BB	AB	AB	BB	BB	BB	BB	BB	BB	AB	BB	BB	BB	BB	BB	BB	AB	AA	BB	AA	AB
chrA1.16378736	AA	AA	AA	AA	AB	AA	AA	AA	AA	AB	AB	AB	BB	BB	AA	BB	AA	AB	AB	AB	AB	AB	AB	AA	AA	AA	AB	AB	AA	AB	AB	AA	AA	AA	AA	AA	AA	AB	AB	AA	AA	AB	AA	AA	BB	BB	AB	BB	AB
chrA1.16411252	AA	AA	AA	AA	AA	AA	AA	AA	AA	AA	AB	AA	BB	AB	AA	AB	AA	AA	AA	AA	AA	AB	AA	AA	AA	AA	AA	AB	AA	AB	AB	AA	AA	AA	AA	AA	AA	AA	AA	AA	AA	AA	AA	AA	AB	BB	AA	BB	AB
chrA1.16443456	AA	AA	AA	AA	AB	AB	AA	AA	AB	AB	AA	BB	AA	AA	AA	AA	AB	AA	AB	AA	AA	AA	AA	AA	AA	AA	AA	AA	AA	AA	AA	AA	AA	AB	AA	AA	AA	AB	AB	AA	AA	AB	AA	AA	AA	AA	AA	AA	AA
chrA1.16489394	BB	BB	BB	BB	AB	BB	BB	AB	BB	AB	BB	AB	BB	BB	BB	BB	BB	BB	AB	BB	BB	BB	BB	BB	BB	BB	BB	BB	BB	BB	BB	BB	BB	BB	BB	BB	BB	AB	AB	BB	BB	AB	BB	BB	BB	BB	BB	BB	BB
chrA1.16510543	BB	BB	BB	BB	BB	BB	BB	BB	BB	BB	BB	BB	BB	BB	BB	BB	BB	BB	BB	BB	BB	BB	BB	BB	BB	BB	BB	BB	BB	BB	BB	BB	BB	BB	BB	BB	BB	BB	BB	BB	BB	BB	BB	BB	BB	BB	BB	BB	BB
chrA1.16540136	AA	AA	AA	AA	AA	AA	AA	AB	AA	AA	AA	AA	AA	AA	AA	AA	AA	AA	AA	AA	AA	AA	AA	AA	AA	AA	AA	AA	AA	AA	AA	AA	AA	AA	AA	AA	AA	AA	AA	AA	AA	AA	AA	AA	AA	AA	AA	AA	AA
chrA1.16576152	AA	AA	AA	AB	AA	AA	AA	AB	AB	AA	AB	AA	BB	AB	AA	AB	AA	AA	AA	AA	AA	AB	AA	AB	AA	AB	AA	AB	AB	AB	AB	AB	AB	AA	AB	AA	AA	AA	AA	AA	AA	AA	AB	AA	AB	BB	AB	BB	AB
chrA1.16696528	BB	AB	BB	BB	BB	BB	AB	AB	BB	BB	AB	BB	AA	AB	BB	AB	BB	AB	BB	BB	BB	AB	BB	BB	AB	BB	BB	AB	BB	AB	AB	BB	BB	BB	BB	BB	BB	BB	BB	BB	BB	BB	BB	BB	AB	AA	BB	AA	AA
chrA1.16742862	AB	AA	BB	AB	AB	AA	AA	AA	AB	AA	AB	AA	AA	AA	AB	AA	AA	AA	AA	AB	AB	AB	AB	BB	AB	BB	AB	AB	BB	AA	AB	AB	AB	AB	BB	AB	AB	BB	AB	AB	BB	AB	AB	BB	AA	AA	AB	AA	AA
chrA1.16782250	AB	AB	BB	BB	AB	BB	AA	AB	BB	AA	BB	AB	BB	AB	AB	AB	AB	AA	AA	AB	AB	BB	AB	BB	AB	BB	AB	BB	BB	AB	BB	AB	AB	BB	BB	AB	AB	BB	AB	AB	BB	AB	AB	BB	AB	BB	AB	BB	AB
chrA1.16843775	AB	AB	BB	BB	AB	BB	AA	AB	BB	AA	BB	AB	BB	AB	AB	AB	AB	AA	AA	AB	AB	BB	AB	BB	AB	BB	AB	BB	BB	AB	BB	AB	AB	BB	BB	AB	AB	BB	AB	AB	BB	AB	AB	BB	AB	BB	AB	BB	AB
chrA1.16874971	AA	AB	AA	AA	AA	AA	AB	AB	AA	AA	AA	AA	AA	AA	AA	AA	AA	AB	AA	AA	AA	AA	AA	AA	AB	AA	AA	AA	AA	AA	AA	AA	AA	AA	AA	AA	AA	AA	AA	AA	AA	AA	AA	AA	AA	AA	AA	AA	AB
chrA1.16883968	AB	AA	AA	AA	AB	AB	AB	AA	AB	BB	AA	BB	AA	AB	AB	AB	BB	AB	BB	AB	AB	AA	AB	AA	AA	AA	AB	AA	AA	AB	AA	AB	AB	AB	AA	AB	AB	AA	AB	AB	AA	AB	AB	AA	AB	AA	AB	AA	AA
chrA1.16903656	BB	AB	BB	BB	BB	BB	AB	AB	BB	BB	BB	BB	BB	BB	BB	BB	BB	AB	BB	BB	BB	BB	BB	BB	AB	BB	BB	BB	BB	BB	BB	BB	BB	BB	BB	BB	BB	BB	BB	BB	BB	BB	BB	BB	BB	BB	BB	BB	AB
chrA1.16953820	AA	AA	AA	AA	AA	AA	AA	AA	AA	AA	AA	AA	AA	AB	AA	AB	AA	AB	AA	AB	AB	AA	AB	AA	AA	AA	AB	AA	AA	AA	AA	AA	AA	AA	AA	AA	AA	AA	AA	AA	AA	AA	AA	AA	AB	AA	AB	AA	AA
chrA1.16984363	BB	AB	BB	BB	BB	BB	AB	AB	BB	BB	BB	BB	BB	BB	BB	BB	BB	AB	BB	BB	BB	BB	BB	BB	AB	BB	BB	BB	BB	BB	BB	BB	BB	BB	BB	BB	BB	BB	BB	BB	BB	BB	BB	BB	BB	BB	BB	BB	AB
chrA1.17032983	BB	AA	BB	AA	BB	AB	AB	AA	BB	BB	AB	BB	AA	AB	BB	AB	BB	AB	BB	BB	BB	AB	BB	BB	AB	BB	BB	AB	BB	AB	AB	BB	BB	BB	BB	BB	BB	BB	BB	BB	BB	BB	BB	BB	AB	AA	BB	AA	AA
chrA1.17071514	AB	AA	AA	AA	AB	AA	AA	AA	AA	AB	AA	AA	AA	AA	AB	AA	AB	AA	NC	AA	AA	AA	AA	AA	AA	AA	AA	AA	AA	AB	NC	AB	AB	AA	AA	AB	AB	AB	AA	AB	AB	AA	AB	AA	AA	AA	AA	AA	AA
chrA1.17100765	AA	AA	AA	AA	AA	AA	AA	AA	AA	AA	AA	AA	AA	AB	AA	AB	AA	AB	AA	AB	AB	AA	AB	AA	AA	AA	AB	AA	AA	AA	AA	AA	AA	AA	AA	AA	AA	AA	AA	AA	AA	AA	AA	AA	AB	AA	AB	AA	AA
chrA1.17177187	BB	BB	BB	BB	BB	AB	BB	BB	AB	BB	BB	AB	BB	AB	BB	AB	AB	AB	BB	AB	AB	BB	AB	BB	BB	BB	AB	BB	BB	BB	BB	BB	BB	AB	BB	BB	BB	BB	BB	BB	BB	BB	BB	BB	AB	BB	AB	BB	BB
chrA1.17218067	AB	AA	AA	AA	AB	AA	AB	AB	AA	BB	AB	AB	BB	AB	AB	AB	AB	AA	BB	AA	AA	AB	AA	AA	AA	AA	AA	AB	AA	BB	AB	AB	AB	AA	AA	AB	AB	AB	AB	AB	AB	AB	AB	AA	AB	BB	AA	BB	AB
chrA1.17246156	AB	AA	AA	AA	AB	AB	AB	AA	AB	BB	AB	BB	BB	BB	AB	BB	BB	AB	BB	AB	AB	AB	AB	AA	AA	AA	AB	AB	AA	BB	AB	AB	AB	AB	AA	AB	AB	AA	AB	AB	AA	AB	AB	AA	BB	BB	AB	BB	AB
chrA1.17269057	BB	AB	BB	BB	BB	BB	BB	AB	BB	BB	BB	BB	BB	BB	BB	BB	BB	BB	BB	BB	BB	BB	BB	AB	BB	BB	BB	AB	BB	BB	BB	BB	BB	BB	BB	AB	AB	BB	AB	BB	BB	BB	BB	AB	BB	BB	BB	BB	BB
chrA1.17319539	AA	AA	AA	AA	AA	AB	AB	AA	AB	AA	AA	AB	AA	AB	AA	AB	AB	BB	AA	AB	AB	AA	AB	AA	AB	AA	AB	AA	AA	AA	AA	AA	AA	AB	AA	AA	AA	AA	AA	AA	AA	AA	AA	AA	AB	AA	AB	AA	AB
chrA1.17366512	AA	AA	AA	AA	AA	AA	AA	AA	AA	AA	AA	AA	AA	AB	AA	AB	AA	AB	AA	AB	AB	AA	AB	AA	AA	AA	AB	AA	AA	AA	AA	AA	AA	AA	AA	AA	AA	AA	AA	AA	AA	AA	AA	AA	AB	AA	AB	AA	AA
chrA1.17454953	BB	BB	BB	BB	BB	BB	BB	BB	BB	BB	AB	BB	AA	AB	BB	AB	BB	BB	BB	BB	BB	AB	BB	BB	BB	BB	BB	AB	BB	AB	AB	BB	BB	BB	BB	BB	BB	BB	BB	BB	BB	BB	BB	BB	AB	AA	BB	AA	AB
chrA1.17492960	AB	BB	BB	BB	AB	AB	BB	BB	AA	AB	BB	AB	BB	BB	AB	BB	AA	BB	AB	BB	BB	BB	BB	AB	BB	AB	BB	BB	AB	AB	BB	AA	AA	AB	AB	AB	AB	BB	BB	AB	BB	BB	AA	BB	BB	BB	AB	BB	BB
chrA1.17523784	AB	BB	AA	BB	BB	BB	BB	BB	BB	AB	AB	AB	BB	BB	AB	BB	BB	BB	AB	AB	AB	BB	AB	BB	AB	BB	AB	BB	BB	BB	BB	BB	BB	BB	AB	BB	BB	BB	AB	BB	BB	AB	BB	AB	BB	BB	BB	BB	BB
chrA1.17551928	AA	AA	AA	AA	AA	AA	AB	AB	AA	AA	AB	AA	BB	AB	AA	AB	AA	AB	AA	AB	AB	AB	AB	AB	BB	AA	AB	BB	AA	AB	AB	AA	AA	AA	AA	AB	AB	AA	AB	AA	AA	AA	AA	AB	AB	BB	AA	BB	BB
chrA1.17599478	AA	AA	AA	AA	AA	AB	AB	AA	AB	AA	AA	AB	AA	AB	AA	AB	AB	BB	AA	AB	AB	AA	AB	AA	AB	AA	AB	AA	AA	AA	AA	AA	AA	AB	AA	AA	AA	AA	AA	AA	AA	AA	AA	AA	AB	AA	AB	AA	AB
chrA1.17617641	AA	AB	AA	AB	AB	AB	AA	AA	AA	AA	AA	AA	AA	AA	AA	AA	AA	AA	AA	AA	AA	AA	AA	AA	AA	AA	AA	AA	AA	AA	AA	AA	AA	AA	AA	AA	AA	AB	AA	AB	AA	AB	AA	AA	AA	AA	AA	AA	AA
chrA1.17651684	BB	AB	BB	AB	AB	AB	BB	AB	BB	BB	BB	BB	BB	BB	BB	BB	BB	BB	BB	AB	AB	BB	AB	BB	AB	BB	AB	BB	BB	BB	BB	BB	BB	BB	BB	BB	BB	AB	BB	AB	BB	AB	BB	BB	BB	BB	BB	BB	BB
chrA1.17714387	AB	AA	AA	AA	AB	AB	AB	AA	AB	BB	AA	BB	AA	AB	AB	AB	BB	BB	BB	BB	BB	AA	BB	AA	BB	AA	BB	AA	AA	AB	AA	AB	AB	AB	AA	AB	AB	AA	AB	AB	AA	AB	AB	AA	AB	AA	AB	AA	AB
chrA1.17734786	AA	AA	AA	AA	AB	AA	AB	AA	AA	AB	AA	AB	AA	AA	AA	AA	AA	AB	AB	AA	AA	AA	AA	AA	AB	AA	AA	AA	AA	AA	AA	AA	AA	AA	AA	AA	AA	AB	AB	AB	AA	BB	AA	AA	AA	AA	AA	AA	AB
chrA1.17754694	BB	BB	BB	BB	AB	BB	AA	BB	BB	AB	BB	AB	BB	BB	BB	BB	BB	AB	AB	BB	BB	AB	BB	BB	AB	AB	BB	BB	AB	BB	AB	BB	BB	AB	BB	BB	BB	AB	AB	AB	AB	AA	BB	BB	BB	BB	BB	BB	AB
chrA1.17789593	BB	AA	BB	AA	BB	AB	AA	AB	AB	AB	BB	AB	BB	BB	BB	BB	BB	AB	AB	BB	BB	AB	BB	AA	AB	AA	BB	AB	AA	BB	AB	AB	AB	AB	AB	AB	AB	AB	AA	AB	AA	AA	AB	AB	BB	BB	AB	BB	AB
chrA1.17791691	AB	AB	BB	AB	AB	BB	AB	AB	BB	AA	BB	AB	BB	BB	AB	BB	AB	AB	AA	AB	AB	AB	AB	AB	AA	AB	AB	AB	AB	AB	AB	AB	AB	AB	BB	AA	AA	AB	AA	AA	AA	AA	AB	AB	BB	BB	BB	BB	AB
chrA1.17854702	AA	AA	AA	AA	AA	AB	AA	AA	AB	AA	AA	AB	AA	AB	AA	AB	AB	AB	AA	AB	AB	AA	AB	AA	AA	AA	AB	AA	AA	AA	AA	AA	AA	AB	AA	AA	AA	AA	AA	AA	AA	AA	AA	AA	AB	AA	AB	AA	AA
chrA1.17928679	AA	BB	AA	BB	AB	AB	BB	BB	AB	AB	AB	AB	AB	AB	AA	AB	AA	AB	AB	AB	AB	BB	AB	BB	BB	BB	AB	BB	BB	AB	BB	AB	AB	AB	AB	AB	AB	AB	BB	AB	AB	BB	AB	AB	AB	BB	AB	BB	BB
chrA1.18015430	AB	AA	AA	AA	BB	AB	AB	AA	AB	AB	AA	AB	AA	AB	AB	AB	BB	BB	AB	AB	AB	AA	AB	AB	AB	AA	AB	AB	AA	AB	AA	AB	AB	AB	AA	BB	BB	BB	AB	BB	AB	AB	AB	AB	AB	AA	AB	AA	AB
chrA1.18080821	BB	AB	BB	BB	AB	BB	BB	AB	AB	BB	BB	BB	BB	AB	BB	AB	BB	AB	BB	AB	AB	BB	AB	AA	BB	AB	AB	AB	AB	BB	BB	AB	AB	BB	AB	AB	AB	AB	AB	AB	BB	AB	AB	AB	AB	AB	AA	BB	BB
chrA1.18132914	BB	BB	BB	BB	BB	AB	BB	BB	AB	BB	BB	AB	BB	BB	BB	BB	AB	BB	BB	BB	BB	BB	BB	BB	BB	BB	BB	BB	BB	BB	BB	BB	BB	AB	BB	BB	BB	BB	BB	BB	BB	BB	BB	BB	BB	BB	BB	BB	BB
chrA1.18139208	AA	AB	AA	AB	AB	AB	AA	AA	AA	AA	AA	AA	AA	AB	AA	AB	AA	AB	AA	AB	AB	AA	AB	AB	AA	AA	AB	AB	AA	AA	AA	AA	AA	AA	AA	AB	AA	AB	AB	AA	AA	AA	AA	AB	AB	AA	AB	AA	AA
chrA1.18160619	AB	AB	AB	AB	AA	AB	AA	AA	AA	AA	AB	AA	AB	AA	AA	AA	AA	AA	AA	AA	AA	AA	AA	AB	AA	AA	AA	AB	AA	AA	AA	AA	AA	AA	AA	AB	AA	AA	AB	AA	AA	AA	AA	BB	AA	AA	AA	AA	AA
chrA1.18185193	AB	AA	AA	AA	AB	AA	AA	AA	AB	AB	AA	AA	AA	AA	AB	AA	AB	AA	AB	AA	AA	AB	AA	AB	AB	BB	AA	AA	BB	AB	AB	BB	BB	AB	AB	AB	AB	AA	AA	AB	AB	AA	BB	AA	AA	AB	AB	AA	AB
chrA1.18261154	AB	AB	AA	AB	AB	BB	AB	AA	BB	BB	AA	BB	AA	AA	AB	AA	BB	AA	BB	AA	AA	AA	AA	BB	AA	AB	AA	AB	AB	AB	AA	BB	BB	AB	AB	BB	AB	AA	BB	AB	AA	AB	BB	AB	AA	AB	AB	AA	AA
chrA1.18299450	BB	AB	AB	BB	BB	BB	AB	AA	AB	BB	AB	BB	AB	AA	AB	AA	BB	AA	BB	AB	AB	AA	AB	AA	AB	AA	AB	AA	AA	AB	AA	AB	AB	AB	AA	AB	BB	AB	AB	BB	AA	BB	AB	AB	AA	AA	AA	AA	AA
chrA1.18323797	BB	AB	AB	BB	AB	AB	AA	AA	AA	AB	AB	AA	AB	AA	AB	AA	AB	AA	AB	AB	AB	AA	AB	AA	AB	AA	AB	AA	AA	AB	AA	AB	AB	AA	AA	AB	AB	AA	AA	AB	AA	AA	AB	AB	AA	AA	AA	AA	AA
chrA1.18340221	BB	AB	AB	BB	AB	AB	AA	AA	AA	AB	AB	AA	AB	AA	AB	AA	NC	AA	NC	AB	AB	AA	AB	AA	AB	AA	AB	AA	AA	AB	AA	AB	AB	AA	AA	AB	AB	AA	AA	AB	AA	AA	AB	AB	AA	AA	AA	AA	AA
chrA1.18375745	AB	BB	AA	BB	AB	BB	AB	AB	BB	BB	AA	BB	AA	AA	AB	AA	BB	AA	BB	AA	AA	AA	AA	BB	AA	AB	AA	AB	AB	AB	AA	BB	BB	AB	AB	BB	BB	AA	BB	BB	AA	BB	BB	AB	AA	AB	AB	AA	AA
chrA1.18405969	BB	BB	BB	BB	AB	BB	BB	BB	BB	BB	BB	BB	BB	BB	BB	BB	BB	BB	BB	BB	BB	BB	BB	BB	BB	BB	BB	BB	BB	BB	BB	BB	BB	BB	BB	BB	BB	AB	BB	BB	BB	BB	BB	BB	BB	BB	BB	BB	BB
chrA1.18452801	BB	BB	BB	BB	BB	BB	BB	BB	BB	BB	BB	BB	BB	BB	BB	BB	BB	BB	BB	BB	BB	BB	BB	BB	BB	BB	BB	BB	BB	BB	BB	BB	BB	BB	BB	BB	BB	BB	BB	BB	BB	BB	BB	BB	BB	BB	BB	BB	BB
chrA1.18551628	BB	AB	BB	AB	BB	BB	BB	AB	BB	BB	AB	BB	AB	AA	BB	AA	BB	AB	BB	AB	AB	AB	AB	BB	BB	BB	AB	AB	BB	AB	AB	BB	BB	BB	BB	BB	BB	BB	BB	BB	BB	BB	BB	BB	AA	AB	AB	AA	AB
chrA1.18580241	BB	AB	BB	BB	AB	AB	AB	AA	AB	BB	AB	AB	AB	AA	BB	AA	AB	AA	BB	AB	AB	AA	AB	BB	BB	AB	AB	AB	AB	AB	AA	BB	BB	AA	BB	BB	AB	AA	BB	AB	AA	AB	BB	BB	AA	AB	AB	AA	AB
chrA1.18613138	AA	AA	AB	AA	AA	AA	AA	AA	AB	AA	AB	AA	AB	BB	AB	BB	AA	AB	AA	BB	BB	AB	BB	AB	AB	AB	BB	AB	AB	AB	AB	AB	AB	AA	BB	AA	AA	AA	AA	AA	AA	AA	AB	AA	BB	BB	BB	BB	AB
chrA1.18636487	BB	BB	BB	BB	BB	BB	BB	BB	BB	BB	BB	BB	BB	BB	BB	BB	BB	BB	BB	BB	BB	BB	BB	BB	BB	BB	BB	BB	BB	BB	BB	BB	BB	BB	BB	BB	BB	BB	BB	BB	BB	BB	BB	BB	BB	BB	BB	BB	BB
chrA1.18663005	AA	AB	AB	AA	AA	AB	AA	BB	BB	AA	AB	AB	AB	AB	AB	AB	AB	AA	AA	AB	AB	AB	AB	AB	AB	AB	AB	AB	AB	AB	AB	AB	AB	AB	BB	AA	AB	AA	AA	AB	AA	AB	AB	AA	AB	BB	AB	BB	AB
chrA1.18696582	AB	AB	BB	AB	AA	AB	BB	AB	AB	AB	BB	AB	BB	AB	AB	AB	AA	AB	AB	AB	AB	BB	AB	BB	BB	BB	AB	BB	BB	AB	BB	AB	AB	AB	BB	AB	AB	AB	BB	AB	BB	BB	AB	BB	AB	BB	AB	BB	BB
chrA1.18723626	AA	AB	AA	AB	AA	AB	AB	AA	AA	AA	AA	AA	AA	AA	AA	AA	AA	AA	AA	AA	AA	AA	AA	AA	AB	AA	AA	AA	AA	AA	AA	AA	AA	AA	AA	AA	AA	AA	AA	AA	AA	AA	AA	AA	AA	AA	AA	AA	AB
chrA1.18791903	AB	AB	BB	AB	AB	AB	AB	AB	AB	AB	BB	AB	BB	BB	AB	BB	AA	BB	AB	BB	BB	AB	BB	BB	AB	AB	BB	BB	AB	AB	AB	AB	AB	AA	BB	AB	AB	AB	BB	AB	AA	BB	AB	BB	BB	BB	BB	BB	AB
chrA1.18812475	BB	AB	BB	BB	BB	AB	AB	AB	AA	BB	BB	AB	BB	BB	BB	BB	AB	BB	BB	BB	BB	AB	BB	AB	AB	AA	BB	BB	AA	BB	AB	AB	AB	AA	AB	BB	BB	AB	BB	BB	AA	BB	AB	BB	BB	AB	AB	BB	AB
chrA1.18933167	AA	AB	AA	AA	AB	AA	AA	BB	AA	AA	AA	AA	AA	AA	AA	AA	AA	AA	AA	AA	AA	AA	AA	AA	AA	AA	AA	AA	AA	AA	AA	AA	AA	AA	AA	AA	AA	AB	AA	AA	AA	AA	AA	AA	AA	AA	AA	AA	AA
chrA1.18944938	AB	AB	AA	BB	AB	BB	AB	AA	BB	AB	AA	AB	AA	AB	AB	AB	BB	AB	AB	AB	AB	AB	AB	AB	AB	BB	AB	AA	BB	AB	AB	BB	BB	BB	AB	AB	BB	AB	AA	BB	BB	AB	BB	AA	AB	AB	BB	AA	AB
chrA1.19048435	AA	AA	AA	AA	AA	AA	AB	AB	AA	AA	AA	AA	AA	AA	AA	AA	AA	AA	AA	AA	AA	AA	AA	AA	AA	AA	AA	AA	AA	AA	AA	AA	AA	AA	AA	AA	AA	AA	AA	AA	AA	AA	AA	AA	AA	AA	AA	AA	AA
chrA1.19089120	AA	AB	AA	AB	AA	AB	AA	AA	AA	AA	AA	AA	AA	AB	AA	AB	AA	AB	NC	NC	AB	AA	AB	AB	AA	AA	AB	AB	AA	AA	AB	AA	AA	AA	AA	AB	AB	AA	AB	AB	AA	AB	AA	AB	AB	AA	AB	AA	AA
chrA1.19175573	AA	AA	AA	AA	AA	AA	AA	AA	AA	AA	AA	AA	AA	AA	AA	AA	AA	AA	AA	AA	AA	AA	AA	AA	AA	AA	AA	AA	AA	AA	AA	AA	AA	AA	AA	AA	AA	AA	AA	AA	AA	AA	AA	AA	AA	AA	AA	AA	AA
chrA1.19198436	AB	AB	AB	AB	BB	BB	BB	AB	BB	BB	AB	BB	AB	BB	AB	BB	BB	BB	BB	BB	BB	AB	BB	BB	BB	AB	BB	BB	AB	AB	BB	AB	AB	AB	BB	BB	BB	AB	BB	BB	AA	BB	BB	AB	BB	BB	BB	BB	BB
chrA1.19204626	BB	BB	BB	BB	BB	BB	AB	AB	BB	BB	BB	BB	BB	BB	BB	BB	BB	BB	BB	BB	BB	BB	BB	BB	BB	BB	BB	BB	BB	BB	BB	BB	BB	BB	BB	BB	BB	BB	BB	BB	BB	BB	BB	BB	BB	BB	BB	BB	BB
chrA1.19210507	BB	BB	AA	BB	AB	AB	AB	BB	AA	AB	AB	AA	AB	AB	AB	AB	AB	AA	AB	AB	AB	BB	AB	AB	BB	AB	AB	BB	AB	BB	BB	AB	AB	AB	AA	BB	AB	AB	AB	AB	BB	AA	AB	AB	AB	AB	AA	BB	BB
chrA1.19246134	BB	BB	BB	BB	AB	BB	AB	BB	AB	AA	BB	AB	BB	BB	BB	BB	AB	AB	AA	NC	AB	BB	AB	AB	AA	AB	AB	BB	AB	BB	BB	AB	AB	BB	AB	AB	AB	BB	AB	AB	BB	AB	AA	BB	BB	AB	AB	BB	AB
chrA1.19251105	BB	AB	AB	AB	AA	AB	AB	BB	AB	AA	BB	AB	BB	AB	AB	AB	AB	AA	AA	AA	AA	BB	AA	AB	AA	AB	AA	BB	AB	BB	BB	AB	AB	BB	AA	AB	AB	AB	AB	AB	BB	AB	AA	BB	AB	AB	AA	BB	AB
chrA1.19315023	BB	BB	BB	BB	AB	BB	BB	BB	BB	AB	BB	BB	BB	BB	BB	BB	AB	BB	AB	AB	AB	BB	AB	BB	AB	BB	AB	BB	BB	BB	BB	BB	BB	BB	BB	AB	AB	BB	BB	AB	BB	BB	AB	BB	BB	BB	BB	BB	BB
chrA1.19348470	AB	AA	AA	AB	AB	AA	AA	AA	AA	AB	AA	AA	AA	AA	AB	AA	AB	AA	AB	NC	AB	AA	AB	AA	AB	AA	AB	AA	AA	AB	AA	AB	AB	AA	AA	AB	BB	AA	AA	BB	AA	AB	AB	AA	AA	AA	AA	AA	AA
chrA1.19392288	AB	BB	BB	AB	AB	BB	BB	AB	BB	AB	BB	BB	BB	AB	AB	AB	AB	AB	AB	AA	AA	BB	AA	BB	AB	BB	AA	BB	BB	AB	BB	AB	AB	BB	BB	AB	AA	BB	BB	AA	BB	AB	AB	BB	AB	BB	AB	BB	BB
chrA1.19476009	BB	BB	AB	BB	AB	BB	BB	BB	BB	BB	BB	BB	BB	AB	AB	AB	BB	AB	BB	AB	AB	BB	AB	BB	BB	BB	AB	BB	BB	BB	BB	BB	BB	BB	AB	BB	BB	AB	BB	BB	BB	BB	BB	BB	AB	BB	AB	BB	BB
chrA1.19499397	AA	AA	AA	AB	AA	AA	AB	AA	AA	AA	AA	AA	AA	AB	AA	AB	AA	BB	AA	AB	AB	AA	AB	AB	AA	AA	AB	AB	AA	AA	AB	AA	AA	AA	AA	AB	AA	AA	AB	AA	AA	AA	AA	AB	AB	AA	AB	AA	AA
chrA1.19557851	AB	AB	BB	AB	BB	AA	AB	AB	AB	BB	BB	AB	BB	AB	AB	AB	AB	AA	BB	AB	AB	BB	AB	AB	AB	BB	AB	AB	BB	AB	AB	AB	AB	AB	BB	AB	AB	BB	AB	AB	AB	AB	BB	AB	AB	BB	AB	BB	AB
chrA1.19652011	AA	AA	AA	AA	AA	AB	AA	AA	AB	AA	AA	AB	AA	AB	AA	AB	AB	AB	AA	AB	AB	AA	AB	AA	AA	AA	AB	AA	AA	AA	AA	AA	AA	AB	AA	AA	AA	AA	AA	AA	AB	AA	AA	AA	AB	AA	AB	AA	AA
chrA1.19681663	AB	AB	AA	AA	AA	AA	AB	AB	AB	AA	AB	AA	AB	AB	AA	AB	AA	AA	AA	AA	AA	AB	AA	AB	AA	AB	AA	AB	AB	AB	AB	AB	AB	AA	AB	AA	AB	AA	AA	AB	AA	AB	AB	AA	AB	BB	AB	BB	AB
chrA1.19707262	BB	BB	BB	BB	BB	BB	BB	BB	BB	BB	BB	BB	BB	BB	BB	BB	BB	BB	BB	BB	BB	BB	BB	BB	BB	BB	BB	BB	BB	BB	BB	BB	BB	BB	BB	BB	BB	BB	BB	BB	BB	BB	BB	BB	BB	BB	BB	BB	BB
chrA1.19746840	AA	AA	AB	AA	AB	AA	BB	AA	AA	AA	AA	AA	AA	AB	AB	AB	AA	BB	AA	NC	AB	AA	AB	AA	AB	AA	AB	AA	AA	AA	AA	AA	AA	AA	AB	AA	AA	AB	AA	AA	AA	AA	AA	AA	AB	AA	AB	AA	AB
chrA1.19823889	AA	AA	AA	AA	AA	AA	AA	AA	AA	AA	AA	AA	AA	AA	AA	AA	AA	AA	AA	AA	AA	AA	AA	AA	AA	AA	AA	AA	AA	AA	AA	AA	AA	AA	AA	AA	AA	AA	AA	AA	AA	AA	AA	AA	AA	AA	AA	AA	AA
chrA1.19858200	AB	BB	AB	BB	AB	BB	AB	BB	AB	BB	AB	BB	AB	AB	AB	AB	BB	BB	BB	BB	BB	AB	BB	AB	AB	AB	BB	AB	AB	AB	AB	AB	AB	BB	AA	BB	AB	AB	BB	AB	BB	AB	AB	BB	AB	AA	AB	AA	AA
chrA1.19882735	BB	BB	BB	BB	BB	AB	BB	BB	AB	BB	BB	AB	BB	BB	BB	BB	AB	BB	BB	BB	BB	BB	BB	AB	BB	BB	BB	AB	BB	BB	AB	BB	BB	AB	BB	AB	BB	BB	AB	BB	AB	BB	BB	AB	BB	BB	BB	BB	BB
chrA1.19905421	AB	AA	AA	AA	AB	AA	AB	AA	AB	AA	AB	AA	AB	AB	AA	AB	AA	AA	AA	AA	AA	AB	AA	AB	AB	AB	AA	AB	AB	AB	AB	AB	AB	AA	AB	AA	AB	AB	AA	AB	AA	AB	AB	AA	AB	BB	AB	BB	BB
chrA1.19953496	BB	BB	BB	BB	BB	BB	BB	AB	BB	BB	BB	BB	BB	AB	BB	AB	BB	AB	BB	AB	AB	BB	AB	BB	AB	BB	AB	BB	BB	BB	BB	BB	BB	BB	BB	BB	BB	BB	BB	BB	BB	BB	BB	BB	AB	BB	AB	BB	AB
chrA1.20062821	AA	AA	AA	AA	AA	AA	AA	AA	AA	AA	AA	AA	AA	AA	AA	AA	AA	AA	AA	AA	AA	AA	AA	AA	AA	AA	AA	AA	AA	AA	AA	AA	AA	AA	AA	AA	AA	AA	AA	AA	AA	AA	AA	AA	AA	AA	AA	AA	AA
chrA1.20087456	AB	BB	AB	BB	AA	AB	AA	BB	AA	AA	AB	AA	AB	AA	AB	AA	AA	AA	AA	AA	AA	AA	AA	AA	AA	AA	AA	AA	AA	AB	AA	AB	AB	AA	AA	AA	AA	AA	AA	AA	AA	AA	AA	AB	AA	AA	AA	AA	AA
chrA1.20089965	AB	AB	AB	BB	AB	AB	AB	AB	AA	AB	AB	AB	AB	AB	AB	AB	AA	AB	AB	AB	AB	AB	AB	AA	AB	AB	AB	AA	AB	AB	AA	AB	AB	AB	AA	AA	AB	BB	AB	AB	AB	BB	AA	AB	AB	AA	AB	AA	AB
chrA1.20165227	AA	AA	AA	AA	AB	AB	AA	AA	BB	AB	AA	AB	AA	AA	AA	AA	BB	AA	AB	AA	AA	AA	AA	AB	AA	AB	AA	AA	AB	AA	AA	AB	AB	AB	AB	AB	AB	AA	AA	AB	AB	AA	BB	AA	AB	AB	AB	AA	AA
chrA1.20224859	AB	AB	BB	AA	BB	AB	BB	BB	BB	BB	BB	BB	BB	BB	AB	BB	BB	BB	BB	AB	AB	BB	AB	AB	AB	BB	AB	AB	BB	AB	AB	AB	AB	BB	BB	AB	BB	BB	AB	BB	BB	BB	BB	AB	BB	BB	BB	BB	BB
chrA1.20301117	AB	BB	AB	AB	AB	AB	BB	BB	AB	BB	AA	AB	AA	AB	BB	AB	AB	BB	BB	BB	BB	AA	BB	BB	AB	AB	BB	AB	AB	AB	AB	BB	BB	AA	BB	BB	BB	AA	BB	BB	AA	BB	BB	AB	BB	AB	BB	AA	AA
chrA1.20341275	BB	BB	BB	BB	AB	BB	AB	BB	BB	AB	BB	BB	BB	AB	BB	AB	AB	AB	AB	AB	AB	BB	AB	BB	BB	BB	AB	BB	BB	BB	BB	BB	BB	BB	BB	AB	AA	BB	BB	AA	BB	AB	AB	BB	AB	BB	AB	BB	BB
chrA1.20367991	AA	AA	AA	AA	AA	AB	AB	AB	BB	AB	AA	BB	AA	AA	AA	AA	AB	AB	AB	AB	AB	AB	AB	BB	AB	BB	AB	AB	BB	AA	AB	AB	AB	BB	AB	AB	AA	AB	BB	AA	BB	AB	AB	AB	AB	AB	AB	AA	AA
chrA1.20445177	AB	AB	BB	AB	AB	BB	AB	AB	AB	AA	AB	AB	AB	AA	BB	AA	AB	AB	AA	AA	AA	AA	AA	AA	AA	AA	AA	AA	AA	AB	AA	AB	AB	AB	AB	AA	AA	AB	AA	AA	AB	AA	AA	AB	AA	AA	AA	AA	AA
chrA1.20493323	AB	AB	AA	AB	AB	AA	AB	AB	AB	BB	AB	AB	AB	AB	AA	AB	AB	AA	BB	AB	AB	BB	AB	BB	AB	BB	AB	BB	BB	AB	BB	AB	AB	AB	AB	BB	BB	AB	BB	BB	AB	BB	BB	AB	AB	BB	AB	BB	AB
chrA1.20534864	BB	BB	BB	BB	AB	BB	BB	BB	AB	AB	BB	BB	BB	BB	BB	BB	AB	BB	AB	BB	BB	BB	BB	AB	BB	AB	BB	BB	AB	BB	BB	AB	AB	BB	AB	AB	AB	BB	BB	AB	BB	BB	AA	BB	AB	AB	AB	BB	BB
chrA1.20586941	BB	AA	AB	AB	AA	AB	AB	AB	BB	AB	AB	BB	AB	BB	BB	BB	AB	BB	AB	BB	BB	BB	BB	BB	AB	BB	BB	BB	BB	BB	BB	BB	BB	BB	BB	AB	AB	AB	BB	AB	BB	BB	AB	AB	BB	BB	BB	BB	AB
chrA1.20618605	AA	AA	AB	AA	AA	AA	AA	AA	AA	AA	AA	AA	AA	AB	AB	AB	AA	AB	AA	BB	BB	AB	BB	AA	BB	AB	BB	AA	AB	AA	AA	AB	AA	AB	AB	AA	AA	AB	AA	AA	AB	AA	AA	AA	AB	AA	AB	AA	AB
chrA1.20652343	AA	AA	AA	AA	AA	AA	AA	AA	AA	AA	AA	AA	AA	AA	AA	AA	AA	AA	AA	AA	AA	AA	AA	AA	AA	AA	AA	AA	AA	AA	AA	AA	AA	AA	AA	AA	AA	AA	AA	AA	AA	AA	AA	AA	AA	AA	AA	AA	AA
chrA1.20684722	BB	BB	AB	BB	AA	BB	AA	AB	BB	AB	AB	BB	AB	BB	BB	BB	AB	AB	AB	AB	AB	BB	AB	BB	AA	BB	AB	BB	BB	BB	BB	BB	BB	BB	BB	AB	AB	AB	BB	AB	BB	BB	AB	AB	BB	BB	BB	BB	AB
chrA1.20751131	AB	AA	AA	AA	AA	AA	AA	AA	AA	AA	AB	AA	AB	AB	AA	AB	AA	AA	AA	AA	AA	AB	AA	AA	AB	AA	AA	AB	AA	AB	AB	AA	AA	AA	AA	AA	AA	AA	AA	AA	AA	AA	AA	AA	AA	AB	AA	BB	BB
chrA1.20787118	BB	BB	BB	BB	AB	BB	BB	AB	BB	BB	BB	BB	BB	AB	BB	AB	BB	AB	BB	AB	AB	BB	AB	BB	BB	BB	AB	BB	BB	BB	BB	BB	BB	BB	BB	BB	BB	AB	BB	BB	BB	BB	BB	BB	AB	BB	AB	BB	BB
chrA1.20822244	AB	AB	AA	AB	BB	AB	BB	BB	BB	BB	AB	BB	AB	BB	AA	BB	BB	BB	BB	BB	BB	AB	BB	BB	AB	AB	BB	BB	AB	AB	BB	AB	AB	AB	AB	BB	BB	AB	BB	BB	AB	BB	BB	AB	BB	BB	BB	BB	AB
chrA1.20950221	BB	AA	BB	AB	BB	AB	BB	AB	BB	BB	BB	BB	BB	BB	BB	BB	BB	BB	BB	BB	BB	BB	BB	BB	BB	BB	BB	BB	BB	BB	BB	BB	BB	BB	BB	BB	BB	BB	BB	BB	BB	BB	BB	BB	BB	BB	BB	BB	BB
chrA1.20978154	BB	AA	AB	AA	AA	AB	BB	AB	AB	AB	BB	BB	BB	AB	AB	AB	AB	AB	AB	AA	AA	AB	AA	AA	AB	AA	AA	AB	AA	BB	AB	AA	AB	AB	AA	AA	AB	AA	AB	AB	AB	BB	AA	AB	AA	AB	AA	BB	BB
chrA1.21021700	BB	BB	BB	AB	AA	BB	BB	AB	AB	AB	BB	BB	BB	BB	BB	BB	AB	BB	AB	BB	BB	BB	BB	AB	AB	AB	BB	BB	BB	BB	BB	AB	AB	BB	AB	AB	AA	AB	BB	AA	BB	AB	AA	BB	AB	AB	AB	BB	AB
chrA1.21146171	AB	AA	AB	AA	AB	AB	BB	AB	BB	AA	AB	AB	AB	AB	AB	AB	AB	AB	AA	AB	AB	BB	AB	BB	BB	BB	AB	BB	BB	BB	BB	AB	BB	BB	AB	AB	AB	BB	AB	AB	BB	AB	AB	AB	AB	BB	AB	BB	BB
chrA1.21226712	BB	BB	BB	BB	AB	BB	AB	BB	BB	BB	BB	BB	BB	AB	AB	AB	BB	AB	BB	AB	AB	BB	AB	AB	AB	BB	AB	AB	BB	AB	AB	BB	AB	BB	BB	AB	BB	AB	AB	BB	BB	BB	BB	AB	AB	BB	AB	BB	AB
chrA1.21291523	BB	AB	BB	BB	BB	AB	BB	AA	AA	BB	BB	AB	BB	BB	BB	BB	AB	BB	BB	BB	BB	AB	BB	AB	BB	AA	BB	BB	AB	BB	BB	AB	AB	AA	AB	BB	BB	AB	BB	BB	AA	BB	AB	BB	AB	AB	AB	BB	BB
chrA1.21330208	BB	BB	BB	BB	BB	BB	BB	AB	BB	BB	BB	BB	BB	BB	BB	BB	BB	BB	BB	BB	BB	BB	BB	AB	BB	BB	BB	AB	BB	BB	AB	BB	BB	BB	BB	AB	BB	BB	AB	BB	BB	BB	BB	AB	BB	BB	BB	BB	BB
chrA1.21370181	AB	AA	AB	AB	AB	AA	AB	AB	AB	AB	AB	AA	AB	AA	AB	AA	AB	AB	AB	AA	AA	AA	AA	BB	AA	AB	AA	AB	AA	AA	AB	BB	AB	AA	BB	BB	AB	AA	AB	AB	AA	AA	BB	BB	AB	AB	AB	AA	AA
chrA1.21416077	AA	AA	AA	AB	AA	AB	AA	AA	BB	AA	AA	AB	AA	AA	AA	AA	AB	AA	AA	AB	AB	AA	AB	AB	AB	AB	AB	AA	AA	AA	AA	AB	AB	AB	AB	AA	AB	AA	AA	AB	AB	AB	AB	AA	AB	AB	AB	AA	AA
chrA1.21438413	BB	BB	BB	BB	BB	BB	BB	BB	BB	BB	BB	BB	BB	BB	BB	BB	BB	BB	BB	AB	AB	BB	AB	BB	AB	BB	AB	BB	BB	BB	BB	BB	BB	BB	BB	BB	BB	BB	BB	BB	BB	BB	BB	BB	BB	BB	BB	BB	BB
chrA1.21495121	AB	AB	AB	AB	AB	AB	AB	AB	AB	AB	AB	BB	AB	BB	AA	BB	AB	BB	AB	AB	AB	AB	AB	AA	AA	AA	AB	AB	AB	AB	AB	AA	AA	AB	AA	AA	AA	AB	AB	AA	AB	AB	AA	AA	AB	AB	AB	BB	AB
chrA1.21544492	AA	AA	AA	AA	AB	AA	AA	AA	AA	AA	AA	AA	AA	AA	AA	AA	AA	AA	AA	AA	AA	AA	AA	AA	AA	AA	AA	AA	AA	AA	AA	AA	AA	AA	AA	AA	AA	AB	AA	AA	AA	AA	AA	AA	AA	AA	AA	AA	AA
chrA1.21570778	AB	AB	AB	BB	AB	BB	AB	AB	BB	AB	AB	BB	AB	AB	BB	AB	AB	AB	AB	BB	BB	AB	BB	BB	BB	BB	BB	AB	AB	AB	AB	BB	BB	BB	BB	AB	AB	BB	BB	AB	BB	BB	BB	BB	BB	AB	BB	AA	AB
chrA1.21576769	AB	AB	AB	BB	AB	BB	AB	AB	BB	BB	AB	BB	AB	AB	BB	AB	BB	AB	BB	BB	BB	AB	BB	BB	BB	BB	BB	AB	AB	AB	AB	BB	BB	BB	BB	BB	BB	AB	BB	BB	BB	BB	BB	BB	BB	AB	BB	AA	AB
chrA1.21613542	AB	BB	AB	AB	BB	BB	BB	AB	BB	AB	AB	AB	AB	BB	AB	BB	BB	BB	AB	BB	BB	BB	BB	BB	BB	BB	BB	BB	BB	BB	BB	AB	BB	BB	AB	BB	BB	BB	AB	BB	BB	AB	BB	AB	BB	BB	BB	BB	BB
chrA1.21617319	AA	AB	AA	BB	AB	AB	AA	AB	AB	AB	AA	AB	AA	AB	AA	AB	AA	AB	AB	BB	BB	AA	BB	AB	BB	AB	BB	AA	AA	AA	AA	AB	AB	AA	AB	AA	AB	AB	AB	AB	AA	BB	AB	AA	BB	AB	BB	AA	AB
chrA1.21643839	BB	BB	BB	BB	BB	BB	BB	BB	BB	BB	BB	BB	BB	BB	BB	BB	BB	BB	BB	BB	BB	BB	BB	BB	BB	BB	BB	BB	BB	BB	BB	BB	BB	BB	BB	BB	BB	BB	BB	BB	BB	BB	BB	BB	BB	BB	BB	BB	BB
chrA1.21742837	BB	BB	BB	BB	BB	BB	BB	BB	BB	BB	BB	BB	BB	BB	BB	BB	BB	BB	BB	BB	BB	BB	BB	BB	BB	BB	BB	BB	BB	BB	BB	BB	BB	BB	BB	BB	BB	BB	BB	BB	BB	BB	BB	BB	BB	BB	BB	BB	BB
chrA1.21767831	AA	AA	AA	AA	AB	AA	AA	AA	AB	AB	AA	AA	AA	AA	AA	AA	AB	AA	AB	AA	AA	AA	AA	AB	AA	AB	AA	AA	AA	AA	AA	AB	AB	AA	AB	AB	AB	AA	AA	AB	AA	AA	AB	AA	AB	AB	AB	AA	AA
chrA1.21785596	AA	AA	AA	AA	AB	AA	AA	AA	AB	BB	AA	AB	AA	AB	AA	AB	AB	AB	BB	AB	AB	AA	AB	AB	AA	AB	AB	AA	AA	AA	AA	AB	AB	AA	AB	AB	AB	AA	AB	AB	AA	AB	AB	AA	BB	AB	BB	AA	AA
chrA1.21832360	AB	BB	AB	AB	AA	AB	BB	BB	AA	AB	AB	AB	AB	AA	BB	AA	AA	AB	AB	AB	AB	AB	AB	AA	AB	AB	AB	AA	AB	AB	AA	AB	AB	AB	AB	AA	AA	AB	AB	AA	AB	AB	AB	AB	AA	AA	AA	AA	AA
chrA1.21886414	AA	AB	AA	AB	AA	AB	AB	AB	AA	AA	AA	AA	AA	AA	AA	AA	AA	AB	AA	AB	AB	AA	AB	AA	BB	AA	AB	AA	AA	AA	AA	AA	AA	AA	AA	AA	AA	AA	AA	AA	AA	AA	AA	AA	AA	AA	AA	AA	AB
chrA1.21903658	AB	AB	AB	AA	AB	AB	AA	AB	BB	BB	AB	BB	AB	BB	AB	BB	BB	AB	BB	AB	AB	BB	AB	AB	AB	BB	AB	AB	BB	BB	AB	AB	BB	BB	AB	AB	AB	AB	AB	AB	BB	AB	BB	AA	BB	BB	BB	BB	BB
chrA1.21928416	AB	AB	AB	AA	AB	AB	AB	BB	AB	AB	AB	BB	AB	BB	AB	BB	AB	BB	AB	BB	BB	BB	BB	AB	AB	AB	BB	BB	BB	BB	BB	AA	AB	BB	AA	AB	AA	BB	BB	AA	BB	AB	AB	AB	AB	AB	AB	BB	AB
chrA1.21964426	AB	BB	AB	BB	AB	BB	AB	BB	BB	AA	AB	AB	AB	BB	AA	BB	AB	BB	AA	AB	AB	AB	AB	BB	AB	AB	AB	BB	AB	AB	BB	AB	AB	AB	AB	AB	AB	AB	AB	AB	AB	AB	AB	AB	BB	BB	BB	BB	BB
chrA1.21992522	BB	AB	BB	AA	AB	AB	BB	BB	AB	AA	BB	AB	BB	BB	AB	BB	AB	BB	AA	AB	AB	AB	AB	AB	AA	AA	AB	BB	AB	AB	BB	AB	AA	AB	AB	AB	AA	AB	AB	AA	AB	AA	AA	BB	AB	AB	AB	BB	AB
chrA1.22024693	BB	AB	BB	AA	AB	AB	AB	BB	BB	BB	BB	BB	BB	BB	BB	BB	BB	AB	BB	BB	BB	BB	BB	BB	BB	BB	BB	BB	BB	BB	BB	BB	BB	BB	BB	BB	AB	AB	BB	AB	BB	AB	BB	BB	BB	BB	BB	BB	BB
chrA1.22061933	BB	AB	BB	AA	AA	AB	AB	AB	BB	AA	BB	AB	BB	BB	BB	BB	AB	NC	AA	NC	NC	AB	NC	AB	AA	AB	NC	AB	AB	BB	AB	BB	BB	AB	BB	AA	AA	AA	AA	AA	AB	AA	AB	AB	BB	BB	BB	BB	AB
chrA1.22091469	AA	AA	AA	AA	AA	AA	AA	AA	AA	AB	AA	AB	AA	AA	AA	AA	AA	AA	AB	AB	AB	AB	AB	AA	AB	AB	AB	AA	AB	AA	AA	AA	AA	AB	AA	AA	AA	AB	AB	AA	AB	AB	AA	AA	AA	AA	AA	AA	AA
chrA1.22140464	AA	AB	AA	BB	BB	AB	AB	AB	AB	BB	AA	AB	AA	AB	AB	AB	AB	BB	BB	BB	BB	AB	BB	BB	BB	BB	BB	AB	AB	AB	AB	AB	BB	AB	AB	BB	BB	BB	BB	BB	AB	BB	AB	AB	BB	AB	BB	AA	AB
chrA1.22167377	AA	AA	AA	AA	AB	AA	AB	AB	AA	AA	AA	AA	AA	AA	AB	AA	AA	AB	AA	AA	AA	AA	AA	AA	AB	AA	AA	AA	AA	AB	AA	AA	AB	AA	AA	AA	AA	AB	AA	AA	AA	AA	AA	AA	AA	AA	AA	AA	AB
chrA1.22228921	AA	AB	AA	BB	AA	AB	AA	AA	AA	AB	AA	AB	AA	AA	AA	AA	AA	AA	AB	AB	AB	AB	AB	AA	AB	AB	AB	AA	AB	AA	AA	AA	AA	AB	AA	AA	AB	AB	AB	AB	AB	BB	AA	AA	AA	AA	AA	AA	AA
chrA1.22261396	AA	AA	AA	AA	AA	AA	AA	AA	AB	AA	AA	AA	AA	AA	AA	AA	AA	AA	AA	AA	AA	AA	AA	AB	AB	AB	AA	AA	AA	AA	AA	AB	AB	AA	AB	AA	AB	AA	AA	AB	AA	AB	AB	AA	AB	AB	AB	AA	AB
chrA1.22288499	AA	AB	AA	BB	AB	BB	BB	AA	BB	AB	AA	AB	AA	AB	AB	AB	AB	BB	AA	AB	AB	AB	AB	AB	AB	BB	AB	AA	AB	AB	AA	AB	BB	BB	AB	AA	AB	BB	AA	AB	BB	AB	BB	AA	BB	AB	BB	AA	AB
chrA1.22311883	AB	AB	AB	BB	BB	BB	BB	AB	BB	AB	AB	AB	AB	AB	BB	AB	BB	BB	AB	AB	AB	AB	AB	BB	AB	BB	AB	AB	AB	AB	AB	BB	BB	BB	BB	BB	BB	BB	AB	BB	BB	AB	BB	BB	BB	AB	BB	AA	AB
chrA1.22322951	AB	AA	AB	AB	AB	AB	AA	AB	AB	AB	AB	AB	AB	AA	BB	AA	BB	AA	AB	AA	AA	AB	AA	AB	AA	AB	AA	AB	AB	AB	AB	AB	AB	BB	AB	BB	AB	AB	AB	AB	BB	AA	AA	BB	AA	AA	AA	AA	AA
chrA1.22392710	AA	AA	AA	AA	AA	AA	AB	AA	AA	AB	AA	AB	AA	AB	AB	AB	AA	BB	AB	BB	BB	AA	BB	AA	BB	AA	BB	AA	AA	AB	AA	AA	AB	AA	AA	AA	AA	AA	AB	AA	AA	AB	AA	AA	AB	AA	AB	AA	AB
chrA1.22475262	BB	AB	BB	AA	AB	AA	BB	BB	AA	AB	BB	AB	BB	BB	BB	BB	AB	BB	BB	BB	BB	BB	BB	AB	BB	AB	BB	BB	BB	BB	BB	AB	BB	AB	AB	BB	AB	AB	BB	AB	AB	AB	AB	BB	AB	AB	AB	BB	BB
chrA1.22544862	AA	AA	AA	AA	AA	AA	AB	AB	AA	AA	AA	AA	AA	AA	AA	AA	AA	AA	AA	AA	AA	AA	AA	AA	AB	AA	AA	AA	AA	AA	AA	AA	AA	AA	AA	AA	AA	AA	AA	AA	AA	AA	AA	AA	AA	AA	AA	AA	AB
chrA1.22591648	AB	BB	AB	BB	AB	BB	BB	BB	BB	AB	AB	AB	AB	AB	BB	AB	AB	BB	AA	AB	AB	AB	AB	BB	AB	BB	AB	AB	AB	AB	AB	BB	AB	BB	BB	AB	AB	BB	AB	AB	BB	AB	BB	BB	BB	AB	BB	AA	AB
chrA1.22603505	AB	AB	AB	AB	BB	AB	AB	AB	AA	AB	AB	AB	AB	BB	AA	BB	AB	AB	BB	BB	BB	AB	BB	AB	BB	AA	BB	BB	AB	AB	BB	AA	AB	AA	AA	BB	BB	AB	BB	BB	AA	BB	AA	AB	AB	AB	AB	BB	BB
chrA1.22634682	AB	AA	AB	AA	AB	AA	AA	AA	AA	AB	AB	AB	AB	AB	AA	AB	AB	AA	BB	AB	AB	AB	AB	AA	AB	AA	AB	AB	AB	AB	AB	AA	AB	AA	AA	AB	AB	AA	AB	AB	AA	AB	AA	AA	AA	AB	AA	BB	AB
chrA1.22671979	AA	AA	AA	AA	AA	AA	AB	AB	AA	AA	AA	AA	AA	AA	AA	AA	AA	AA	AA	AA	AA	AA	AA	AA	AA	AA	AA	AA	AA	AA	AA	AA	AA	AA	AA	AA	AA	AA	AA	AA	AA	AA	AA	AA	AA	AA	AA	AA	AA
chrA1.22790004	AB	BB	AB	BB	AB	BB	BB	BB	BB	AB	AB	AB	AB	AB	BB	AB	AB	BB	AA	AB	AB	AB	AB	BB	AB	BB	AB	AB	AB	AB	AB	BB	AB	BB	BB	AB	AB	BB	AB	AB	BB	AB	BB	BB	BB	AB	BB	AA	AB
chrA1.22812585	BB	BB	BB	BB	AB	BB	BB	BB	BB	AB	BB	AB	BB	BB	BB	BB	AB	BB	AA	AB	AB	BB	AB	AB	AB	BB	AB	AB	BB	BB	AB	BB	BB	BB	BB	AA	AB	BB	AA	AB	BB	AB	BB	AB	BB	BB	BB	BB	BB
chrA1.22836143	BB	AB	BB	AB	BB	AB	AB	AB	AA	AB	BB	AB	BB	BB	AB	BB	AB	AB	BB	BB	BB	BB	BB	AB	BB	AB	BB	BB	BB	AB	BB	AB	AB	AB	AB	BB	BB	BB	BB	BB	AB	BB	AB	BB	AB	AB	AB	BB	BB
chrA1.22866931	AB	BB	AB	BB	AB	BB	BB	BB	BB	AB	AB	AB	AB	AA	BB	AA	AB	AB	AA	AA	AA	AB	AA	BB	AB	BB	AA	AB	AB	AB	AB	BB	AB	BB	BB	AB	AA	BB	AB	AA	BB	AA	BB	BB	AB	AB	AB	AA	AB
chrA1.22944646	AB	AB	AB	AB	AA	AB	AA	BB	BB	BB	AA	BB	AA	AB	AB	AB	BB	AB	AB	BB	BB	AB	BB	AB	BB	BB	BB	AA	AB	AA	AA	BB	AA	BB	BB	AB	AB	AB	AB	AB	BB	AB	BB	AA	BB	AB	BB	AA	AB
chrA1.22968294	AA	AA	AA	AA	AA	AA	AA	AA	AA	AA	AA	AA	AA	AA	AA	AA	AA	AA	AA	AA	AA	AA	AA	AA	AA	AA	AA	AA	AA	AA	AA	AA	AA	AA	AA	AA	AA	AA	AA	AA	AA	AA	AA	AA	AA	AA	AA	AA	AA
chrA1.23051413	AB	BB	AB	BB	AB	BB	AA	BB	BB	BB	AA	BB	AA	AB	AB	AB	BB	AB	BB	BB	BB	AB	BB	BB	BB	BB	BB	AB	AB	AA	AB	BB	AA	BB	BB	AB	AB	AB	BB	AB	BB	AB	AB	AB	BB	AB	BB	AA	AB
chrA1.23140832	AB	AA	AB	AA	AA	AA	AB	AA	AA	AA	AB	AA	AB	BB	AB	BB	AA	BB	NC	AB	AB	AB	AB	AA	AA	AA	AB	AB	AB	BB	AB	AA	BB	AA	AA	AA	AA	AA	AA	AA	AA	AA	AB	AA	AB	AB	AB	BB	AB
chrA1.23161419	BB	BB	BB	BB	BB	BB	BB	BB	BB	BB	BB	BB	BB	BB	BB	BB	BB	BB	BB	BB	BB	BB	BB	BB	BB	BB	BB	BB	BB	BB	BB	BB	BB	BB	BB	BB	BB	BB	BB	BB	BB	BB	BB	BB	BB	BB	BB	BB	BB
chrA1.23222316	AB	AB	AB	AB	AA	AB	AB	AA	AA	AA	AB	AA	AB	BB	AB	BB	AA	BB	AA	AB	AB	AB	AB	AA	AA	AA	AB	AB	AB	BB	AB	AA	BB	AA	AA	AB	AB	AA	AA	AB	AA	AB	AB	AA	AB	AB	AB	BB	AB
chrA1.23259771	AA	AA	AA	AB	AB	AB	AA	AA	BB	AB	AA	AB	AA	AA	AA	AA	AB	AA	AA	AA	AA	AA	AA	BB	AA	AB	AA	AB	AA	AA	AB	AB	AA	AB	AB	AA	AA	AB	AB	AA	AB	AA	AB	AB	AB	AB	AB	AA	AA
chrA1.23297206	AA	AB	AA	AA	AB	AA	AB	AB	AA	AB	AB	AB	AB	AB	AA	AB	AA	AB	BB	BB	BB	AB	BB	AA	AB	AB	BB	AA	AB	AA	AA	AA	AA	AB	AA	AA	AA	AB	AB	AA	AB	AB	AA	AB	AB	AA	AB	AA	AA
chrA1.23326605	AA	AA	AA	AA	AB	AA	AA	AA	AA	AA	AB	AA	AB	AA	AA	AA	AA	AA	AB	AA	AA	AA	AA	AA	AA	AA	AA	AA	AA	AA	AA	AA	AA	AA	AA	AA	AA	AA	AA	AA	AA	AA	AA	AB	AA	AA	AA	AA	AA
chrA1.23364238	AA	AB	AA	AB	AB	BB	AA	AA	BB	AB	AA	AB	AA	AA	AA	AA	AB	AA	AA	AA	AA	AA	AA	AB	AB	AB	AA	AA	AA	AA	AA	AB	AA	AB	AB	AB	AB	AB	AA	AB	AB	AB	AB	AA	AB	AB	AB	AA	AB
chrA1.23390918	BB	BB	BB	BB	AB	BB	AB	BB	BB	BB	AB	BB	AB	BB	AB	BB	BB	AB	AB	BB	BB	BB	BB	BB	BB	BB	BB	BB	BB	AB	BB	BB	AB	BB	BB	BB	BB	BB	BB	BB	BB	BB	BB	AB	BB	BB	BB	BB	BB
chrA1.23416705	BB	AB	BB	AA	AB	AA	BB	AB	AA	AB	AB	AB	AB	BB	BB	BB	AB	BB	BB	BB	BB	BB	BB	AB	AB	AB	BB	BB	BB	BB	BB	AB	BB	AB	AB	AB	AB	AB	BB	AB	AB	AB	AA	AB	AB	AB	AB	BB	AB
chrA1.23456462	AA	AB	AA	BB	AA	BB	AA	AB	BB	AB	AA	AB	AA	AA	AA	AA	AB	AA	AA	AA	AA	AA	AA	BB	AB	AB	AA	AB	AA	AA	AB	AB	AA	AB	AB	AA	AA	AA	AB	AA	AB	AA	BB	AB	AB	AB	AB	AA	AB
chrA1.23497163	BB	AB	BB	BB	BB	BB	AB	AB	BB	AB	BB	AB	BB	BB	BB	BB	BB	BB	AB	AB	AB	AB	AB	BB	AB	AB	AB	BB	AB	BB	BB	BB	BB	AB	BB	BB	BB	AB	AB	BB	AB	AB	BB	BB	BB	BB	BB	BB	BB
chrA1.23554668	AA	BB	AA	BB	BB	BB	BB	BB	BB	BB	AA	BB	AA	NC	AB	NC	AB	BB	BB	BB	BB	AB	BB	BB	BB	BB	BB	AB	AB	AB	NC	AB	AB	BB	AB	AB	AB	BB	BB	NC	BB	BB	BB	AB	BB	AB	BB	AA	AB
chrA1.23588297	AA	AB	AA	BB	AB	BB	AA	AB	BB	AB	AA	AB	AA	AA	AA	AA	AB	AA	AA	AA	AA	AA	AA	BB	AB	AB	AA	AB	AA	AA	AB	AB	AA	AB	AB	AA	AA	AB	AB	AA	AB	AA	BB	AB	AB	AB	AB	AA	AB
chrA1.23645320	BB	AB	BB	BB	AB	BB	AB	AA	BB	BB	BB	BB	BB	BB	AB	BB	BB	AB	BB	BB	BB	BB	BB	BB	BB	BB	BB	BB	BB	AB	BB	BB	AB	BB	BB	BB	BB	AB	BB	BB	BB	BB	BB	BB	BB	BB	BB	BB	BB
chrA1.23666653	BB	AB	BB	BB	BB	BB	AB	AB	BB	BB	BB	BB	BB	BB	AB	BB	BB	AB	BB	BB	BB	BB	BB	BB	BB	BB	BB	BB	BB	AB	BB	BB	AB	BB	BB	BB	BB	BB	BB	BB	BB	BB	BB	BB	BB	BB	BB	BB	BB
chrA1.23670811	AA	AA	AA	AA	BB	AA	AB	AB	AA	AA	AA	AA	AA	AA	AA	AA	AA	AA	AB	AA	AA	AA	AA	AA	AA	AA	AA	AA	AA	AA	AA	AA	AA	AA	AA	AA	AA	AB	AA	AA	AA	AA	AB	AA	AA	AA	AA	AA	AA
chrA1.23713330	BB	AB	BB	AB	AB	AB	BB	AB	BB	BB	BB	BB	BB	BB	BB	BB	BB	BB	AB	BB	BB	BB	BB	AB	AB	BB	BB	AB	BB	BB	AB	BB	BB	BB	BB	AB	AB	BB	AB	AB	BB	AB	AB	AB	BB	BB	BB	BB	AB
chrA1.23743281	BB	BB	BB	BB	AB	BB	BB	BB	BB	BB	BB	BB	BB	BB	BB	BB	BB	BB	AB	BB	BB	BB	BB	BB	BB	BB	BB	BB	BB	BB	BB	BB	BB	BB	BB	BB	BB	BB	BB	BB	BB	BB	AB	BB	BB	BB	BB	BB	BB
chrA1.23761846	BB	AB	BB	AA	BB	AB	AB	BB	BB	BB	BB	BB	BB	BB	AB	BB	BB	AB	BB	BB	BB	AB	BB	AB	AB	AB	BB	AB	AB	AB	AB	BB	AB	AB	BB	AB	AB	AB	AB	AB	AB	AB	BB	AB	BB	BB	BB	BB	AB
chrA1.23803703	AA	AB	AA	AB	BB	BB	BB	AB	AB	AB	AA	AB	AA	AA	AB	AA	AB	AB	AB	AA	AA	AA	AA	AB	AB	AA	AA	AB	AA	AB	AB	AA	AB	AB	AA	AB	AB	AB	AB	AB	AB	AB	AB	AB	AA	AA	AA	AA	AB
chrA1.23841500	AB	AA	AB	AB	AB	AB	AA	AA	AB	AB	AB	AB	AB	AA	AB	AA	BB	AA	AB	AA	AA	AB	AA	AB	AA	AB	AA	AB	AB	AA	AB	AB	AA	BB	AB	BB	BB	AB	AB	BB	BB	AB	AA	BB	AA	AA	AA	AA	AA
chrA1.23865202	AB	BB	AB	BB	BB	AB	AB	BB	AB	AB	BB	AB	BB	AB	AB	AB	AA	AA	BB	AB	AB	BB	AB	BB	BB	BB	AB	BB	BB	BB	BB	AB	BB	AB	AB	AB	AB	BB	BB	AB	AB	BB	AB	BB	AB	BB	AB	BB	BB
chrA1.23915978	AB	AA	AB	AA	AB	AB	AB	AB	AB	BB	BB	BB	BB	AB	AA	AB	AB	AB	AB	AB	AB	BB	AB	AB	AB	AB	AB	BB	BB	AB	BB	AA	AB	BB	AA	AA	AA	BB	BB	AA	BB	AB	AB	BB	AA	AB	AA	BB	AB
chrA1.23952166	AB	BB	AB	AB	BB	BB	BB	BB	BB	AB	AB	AB	AB	AB	BB	AB	BB	BB	AB	AB	AB	AA	AB	AB	AB	AB	AB	AA	AA	AB	AA	BB	AB	AB	BB	AB	AB	AB	AA	AB	AB	AA	AB	AB	BB	AB	BB	AA	AB
chrA1.23996485	AA	AB	AA	AA	BB	AA	AA	BB	AA	AA	AA	AA	AA	AA	AA	AA	AA	AA	AB	AA	AA	AA	AA	AA	AA	AA	AA	AA	AA	AA	AA	AA	AA	AA	AA	AA	AA	AB	AA	AA	AA	AA	AA	AA	AA	AA	AA	AA	AA
chrA1.24055718	AA	AB	AA	AA	AA	AA	AA	AB	AA	AA	AA	AA	AA	AB	AA	AB	AA	AB	AA	AB	AB	AA	AB	AA	AB	AA	AB	AA	AA	AA	AA	AA	AA	AA	AA	AA	AA	AA	AA	AA	AA	AA	AA	AA	AB	AA	AB	AA	AB
chrA1.24072728	AA	AB	AA	AA	AB	AA	AA	AB	AA	AA	AA	AA	AA	AA	AA	AA	AA	AA	AB	AA	AA	AA	AA	AA	AA	AA	AA	AA	AA	AA	AA	AA	AA	AA	AA	AA	AA	AA	AA	AA	AA	AA	AA	AA	AA	AA	AA	AA	AA
chrA1.24116777	BB	BB	BB	BB	BB	BB	BB	BB	BB	BB	BB	BB	BB	BB	BB	BB	BB	BB	BB	BB	BB	AB	BB	BB	BB	AB	BB	BB	AB	BB	BB	BB	BB	AB	BB	BB	BB	AB	BB	BB	AB	BB	BB	BB	BB	BB	BB	BB	BB
chrA1.24133828	AA	AA	AA	AA	AA	AA	AA	AA	AA	AA	AA	AA	AA	AA	AA	AA	AA	AA	AA	AA	AA	AA	AA	AA	AA	AA	AA	AA	AA	AA	AA	AA	AA	AA	AA	AA	AA	AA	AA	AA	AA	AA	AA	AA	AA	AA	AA	AA	AA
chrA1.24150229	BB	AB	BB	BB	AA	BB	AB	AB	BB	AB	AB	AB	AB	BB	BB	BB	BB	AB	AA	AB	AB	BB	AB	BB	AB	BB	AB	BB	BB	BB	BB	BB	BB	BB	BB	AB	BB	AB	AB	BB	BB	AB	AB	AB	BB	BB	BB	BB	BB
chrA1.24167766	AB	AB	AB	AA	AB	AB	AB	BB	BB	BB	AA	BB	AA	AB	AB	AB	BB	BB	AB	BB	BB	AB	BB	AB	AB	BB	BB	AA	AB	AA	AA	BB	AA	BB	BB	BB	BB	BB	AB	BB	BB	BB	AB	AA	BB	AB	BB	AA	AA
chrA1.24218139	BB	BB	BB	BB	BB	BB	AB	BB	BB	BB	BB	BB	BB	BB	BB	BB	BB	AB	BB	BB	BB	BB	BB	BB	BB	BB	BB	BB	BB	BB	BB	BB	BB	BB	BB	BB	BB	AB	BB	BB	BB	BB	BB	BB	BB	BB	BB	BB	BB
chrA1.24242196	BB	BB	BB	BB	BB	AB	BB	BB	AB	AA	BB	AA	BB	BB	BB	BB	AB	BB	AB	NC	AB	BB	AB	AB	AB	AB	AB	BB	BB	BB	BB	AB	BB	AB	AB	AA	AB	BB	AB	AB	AB	AA	AA	BB	BB	AB	BB	BB	BB
chrA1.24291241	AB	BB	AB	BB	BB	BB	BB	BB	BB	BB	AB	BB	AB	AB	BB	AB	BB	BB	BB	BB	BB	AB	BB	BB	BB	BB	BB	AB	AB	AB	AB	BB	AB	BB	BB	BB	BB	BB	BB	BB	BB	BB	BB	BB	BB	AB	BB	AA	AB
chrA1.24309817	AB	AA	AB	AA	AB	AA	AB	AB	AA	AB	BB	AB	BB	BB	AA	BB	AB	BB	AB	BB	BB	BB	BB	AB	AB	AB	BB	BB	BB	AB	BB	AA	AB	AB	AA	BB	BB	BB	BB	BB	AB	BB	AB	BB	AB	AB	AB	BB	AB
chrA1.24340312	AB	AA	AB	AA	AB	AA	AA	AA	AA	AA	AB	AA	AB	AB	AA	AB	AA	AA	AB	AA	AA	AB	AA	AA	AB	AA	AA	AB	AB	AB	AB	AA	AB	AA	AA	AA	AA	AB	AA	AA	AA	AA	AA	AA	AA	AB	AA	BB	BB
chrA1.24369050	AA	AA	AA	AA	AA	AB	AB	AA	AB	AB	AB	AB	AB	AA	AA	AA	AB	AB	AA	AB	AB	AA	AB	AA	AB	AA	AB	AA	AA	AA	AA	AA	AA	AA	AA	AA	AA	AA	AA	AA	AA	AA	AA	AB	AA	AA	AA	AA	AA
chrA1.24400107	BB	BB	BB	BB	BB	AB	AB	BB	AB	AB	AB	AB	AB	BB	BB	BB	AB	AB	BB	AB	AB	BB	AB	BB	AB	BB	AB	BB	BB	BB	BB	BB	BB	BB	BB	BB	BB	BB	BB	BB	BB	BB	BB	AB	BB	BB	BB	BB	BB
chrA1.24427105	AA	BB	AA	BB	AB	BB	AA	BB	AB	BB	AA	BB	AA	AB	AA	AB	BB	AB	AB	BB	BB	AB	BB	BB	AB	BB	BB	AB	AB	AA	AB	AB	AA	AB	AB	BB	BB	AB	BB	BB	AB	BB	BB	AB	AB	AB	AB	AA	AA
chrA1.24454618	AB	BB	AB	AB	AB	AB	BB	AB	AA	AA	BB	AA	BB	BB	AA	BB	AB	BB	AA	AB	AB	AB	AB	AB	AA	AA	AB	BB	AB	AB	BB	AA	AB	AB	AA	AA	AB	AA	AB	BB	AB	AA	AB	BB	AB	AB	AB	BB	AB
chrA1.24490590	AB	AB	AB	AB	AB	AB	AA	AB	BB	BB	AB	BB	AB	BB	AB	BB	BB	AB	AB	AB	AB	AB	AB	BB	AA	AB	AB	BB	AB	AB	BB	AB	BB	AA	AB	BB	BB	AB	BB	BB	AA	BB	AB	AB	BB	BB	BB	BB	AB
chrA1.24557984	BB	BB	BB	BB	BB	BB	BB	BB	BB	BB	BB	BB	BB	BB	BB	BB	BB	BB	BB	BB	BB	BB	BB	BB	BB	BB	BB	BB	BB	BB	BB	BB	BB	BB	BB	BB	BB	BB	BB	BB	BB	BB	BB	BB	BB	BB	BB	BB	BB
chrA1.24580543	AB	BB	AB	BB	BB	AB	BB	BB	AB	AA	BB	AA	BB	BB	AB	BB	AB	BB	AB	BB	BB	BB	BB	BB	BB	BB	BB	BB	BB	AB	BB	AB	BB	BB	AB	AB	BB	BB	AB	BB	BB	AB	BB	BB	BB	BB	BB	BB	BB
chrA1.24651277	BB	BB	BB	AB	AB	BB	AB	BB	AB	AB	AB	AB	AB	AB	BB	AB	AB	AA	AB	AB	AA	AB	AA	AA	AB	AA	AA	AB	AB	BB	AB	AB	BB	AB	AB	AA	AA	AB	AA	AA	AB	AA	AB	AA	AA	AB	AA	BB	BB
chrA1.24713615	AA	AA	AA	AB	AA	AA	AB	AB	AA	AB	AA	AB	AA	AA	AA	AA	AB	AB	AB	AA	AB	AB	AB	AB	AB	AB	AB	AB	AB	AA	AB	AA	AA	AB	AA	BB	BB	AB	BB	BB	AB	BB	AA	AB	AA	AA	AA	AA	AA
chrA1.24832275	AB	AA	AB	AB	AA	AB	AB	AB	AB	BB	AA	BB	AA	AA	BB	AA	BB	AB	AB	AA	AB	AB	AB	AB	AB	AB	AB	AB	AB	AB	AB	AB	AB	BB	AB	BB	BB	AB	BB	BB	BB	BB	AB	AB	AA	AA	AA	AA	AA
chrA1.24850444	BB	BB	BB	AB	AA	AB	AA	AB	BB	AB	AB	AB	AB	AB	BB	AB	BB	AA	AA	AB	AA	AB	AA	BB	AB	AB	AA	BB	AB	BB	BB	BB	BB	AB	BB	AA	AB	AB	AB	BB	AB	AA	BB	AB	AB	BB	AB	BB	BB
chrA1.24865043	AA	AA	AA	AA	AB	AB	AB	AB	BB	AB	AA	AB	AA	AA	AB	AA	BB	AA	AB	AA	AB	AA	AB	BB	AB	AB	AB	AB	AA	AA	AB	AB	AB	AA	AB	AA	AB	AA	AB	BB	AA	AA	AB	AB	AB	AB	AB	AA	AA
chrA1.24918066	BB	AB	BB	AB	BB	0	BB	BB	AB	AB	BB	AB	BB	BB	AB	BB	AB	BB	BB	BB	BB	BB	BB	BB	BB	BB	BB	BB	BB	BB	BB	BB	AB	BB	BB	BB	BB	BB	BB	BB	BB	BB	BB	BB	BB	BB	BB	BB	BB
chrA1.24948177	AA	BB	AA	BB	BB	BB	BB	BB	BB	BB	AB	BB	AB	AB	AB	AB	BB	BB	BB	AB	BB	AB	BB	BB	BB	BB	BB	AB	AB	AA	AB	AB	AB	BB	AB	BB	BB	BB	BB	BB	BB	BB	BB	BB	BB	AB	BB	AA	AB
chrA1.25043760	AA	AB	AA	AB	AA	AA	AB	AB	AB	AA	AA	AA	AA	AA	AA	AA	AA	AB	AA	AA	AA	AB	AA	AB	AA	BB	AA	AA	AB	AA	AA	AB	AA	BB	AB	AA	AA	AB	AA	AA	BB	AA	BB	AA	AB	AB	AB	AA	AA
chrA1.25080304	AB	AB	AB	AB	AA	AA	AB	AB	AA	AB	AB	AB	AB	AA	AB	AA	AA	AA	AB	AA	AB	AA	AB	AA	BB	AA	AB	AA	AA	AB	AA	AB	AA	AA	AB	BB	AB	AB	AB	AA	AA	BB	AA	AB	AA	AA	AA	AA	AB
chrA1.25129426	AB	AA	AB	AA	AA	AA	AA	AA	AB	AA	AB	AA	AB	AB	AA	AB	AA	AA	AA	AB	AA	AB	AA	AB	AA	AB	AA	AB	AB	AB	AB	AB	AB	AA	AB	AA	AA	AA	AA	AA	AA	AA	AB	AA	AB	BB	AB	BB	AB
chrA1.25155433	BB	BB	BB	BB	AB	AB	AB	BB	BB	AB	BB	AB	BB	AB	AB	AB	AB	AB	AB	AB	AA	AB	AA	AB	AB	AB	AA	AB	AB	BB	AB	BB	AB	AA	BB	AB	AB	AB	AA	AA	AA	AB	AB	AB	AB	BB	AB	BB	BB
chrA1.25187143	AB	BB	AB	BB	BB	AB	BB	BB	AA	AB	AB	AB	AB	AB	BB	AB	AB	BB	BB	AB	AB	AB	AB	BB	AB	BB	AB	AB	AB	AB	AB	BB	AB	BB	BB	BB	BB	BB	BB	BB	BB	BB	BB	BB	AB	AB	AB	AA	AB
chrA1.25224516	BB	AB	BB	BB	AA	AB	AA	AB	BB	AB	BB	AB	BB	AB	AB	AB	AB	AA	AA	AB	AB	BB	AB	AB	BB	BB	AB	AB	BB	BB	AB	BB	AB	BB	BB	AB	AB	BB	AA	AA	BB	AB	BB	AB	AB	BB	AB	BB	BB
chrA1.25258714	BB	BB	BB	AB	BB	BB	BB	BB	BB	BB	BB	BB	BB	BB	BB	BB	BB	BB	BB	BB	BB	BB	BB	BB	BB	BB	BB	BB	BB	BB	BB	BB	BB	BB	BB	BB	BB	BB	BB	BB	BB	BB	BB	BB	BB	BB	BB	BB	BB
chrA1.25259472	AA	AB	AA	AA	AB	AB	BB	BB	AB	BB	AA	BB	AA	AA	AB	AA	BB	AB	BB	AA	AA	AA	AA	AB	AA	AA	AA	AB	AA	AA	AB	AA	AB	AB	AA	AB	AB	AB	BB	BB	AB	AB	AB	AB	AA	AA	AA	AA	AA
chrA1.25309495	AA	AB	AA	AA	AB	AA	AB	BB	AA	AB	AA	AB	AA	AA	AB	AA	AB	AB	BB	AA	AA	AB	AA	BB	AB	BB	AA	AB	AB	AA	AB	AB	AB	BB	AB	BB	BB	BB	BB	BB	BB	BB	BB	AB	AA	AB	AA	AA	AB
chrA1.25357399	AA	AB	AA	AA	AA	AA	BB	AA	AA	AA	AA	AA	AA	AA	AA	AA	AA	AB	AA	AA	AA	AA	AA	AA	AA	AA	AA	AA	AA	AA	AA	AA	AA	AB	AA	AA	AA	AA	AA	AA	AB	AA	AA	AA	AA	AA	AA	AA	AA
chrA1.25417645	BB	BB	BB	BB	BB	BB	BB	BB	BB	BB	AB	BB	AB	BB	AB	BB	BB	BB	BB	BB	BB	BB	BB	BB	AB	BB	BB	BB	BB	BB	BB	BB	AB	AB	BB	AB	AB	BB	BB	BB	AB	AB	AB	AB	BB	BB	BB	BB	AB
chrA1.25509037	BB	BB	BB	BB	BB	AB	AB	BB	AB	AB	BB	AB	BB	BB	BB	BB	AB	BB	BB	BB	BB	BB	BB	BB	BB	BB	BB	BB	BB	BB	BB	BB	BB	AB	BB	BB	BB	BB	BB	BB	AB	BB	BB	BB	BB	BB	BB	BB	BB
chrA1.25542073	AA	AA	AA	AA	AB	BB	AA	AA	AB	AB	AB	AB	AB	AB	AA	AB	AB	AB	AA	AB	AB	AA	AB	AA	AB	AA	AB	AA	AA	AA	AA	AA	AA	AA	AA	AB	AB	AA	AA	AA	AA	AB	AA	AB	AB	AA	AB	AA	AB
chrA1.25601646	AA	AA	AA	AA	AB	AB	AA	AA	AB	AB	AA	AB	AA	AA	AA	AA	AB	AA	AB	AA	AA	AA	AA	AA	AA	AA	AA	AA	AA	AA	AA	AA	AA	AA	AA	AA	AA	AA	AA	AA	AA	AA	AA	AA	AA	AA	AA	AA	AA
chrA1.25636343	AB	AA	AB	AB	BB	BB	AA	AB	BB	BB	BB	BB	BB	BB	AB	BB	AB	NC	BB	BB	BB	AB	BB	AA	BB	AA	BB	AB	AB	AB	AB	AA	BB	AB	AA	BB	AB	AB	AB	AB	AB	BB	AB	AB	BB	AB	BB	BB	BB
chrA1.25661929	AB	BB	AB	BB	AB	BB	BB	BB	AB	BB	AA	BB	AA	AB	BB	AB	BB	BB	AB	AB	AB	AB	BB	BB	BB	BB	BB	AB	AB	AB	AB	BB	AB	AB	BB	BB	BB	BB	BB	BB	AB	BB	BB	AB	AB	AB	AB	AA	AB
chrA1.25713303	AA	BB	AA	BB	AB	AB	BB	AB	AB	AB	AA	AB	AA	AA	AA	AA	AB	AB	AB	AA	AA	AB	AB	AB	AB	BB	AB	AA	AB	AA	AA	AB	AA	BB	AB	AA	AA	AB	AA	AA	BB	AA	BB	AA	AA	AB	AA	AA	AA
chrA1.25752562	AA	BB	AA	BB	AB	AB	BB	AB	AB	AB	AA	AB	AA	AA	AA	AA	BB	AB	AB	AA	AA	AB	AB	BB	AB	BB	AB	AB	AB	AA	AB	AB	AA	BB	AB	AA	AB	BB	AB	AB	BB	AA	BB	AB	AA	AB	AA	AA	AA
chrA1.25772043	AA	AA	AA	AA	AA	AA	BB	AB	AA	AA	AA	AA	AA	AA	AB	AA	AB	AB	AA	AA	AA	AA	AA	AB	AB	AA	AA	AB	AA	AA	AB	AA	AB	AA	AA	AB	BB	AB	AB	AB	AA	AB	AB	AB	AA	AA	AA	AA	AB
chrA1.25795040	AB	AA	AB	AA	AB	AB	AA	AA	AA	AA	AB	AA	AB	AB	BB	AB	AA	AB	AA	AB	AB	AA	AB	AA	AA	AA	AB	AA	AA	AB	AA	AB	AB	AA	AB	AA	AA	AA	AA	AA	AA	AA	AB	AB	AB	AA	AB	AA	AA
chrA1.25876447	BB	BB	BB	BB	BB	BB	BB	BB	BB	BB	BB	BB	BB	BB	BB	BB	AB	BB	BB	BB	BB	BB	AB	AB	AB	BB	AB	AB	BB	BB	AB	BB	BB	BB	BB	BB	AB	BB	AB	AB	BB	BB	BB	AB	BB	BB	BB	BB	BB
chrA1.25895162	BB	BB	BB	BB	BB	BB	BB	BB	BB	BB	BB	BB	BB	BB	BB	BB	BB	BB	BB	BB	BB	BB	BB	BB	BB	BB	BB	BB	BB	BB	BB	BB	BB	BB	BB	BB	BB	BB	BB	BB	BB	BB	BB	BB	BB	BB	BB	BB	BB
chrA1.25916544	BB	BB	BB	BB	BB	BB	AA	BB	BB	BB	BB	BB	BB	BB	BB	BB	BB	AB	BB	BB	BB	BB	BB	BB	BB	BB	BB	BB	BB	BB	BB	BB	BB	BB	BB	BB	BB	BB	BB	BB	BB	BB	BB	BB	BB	BB	BB	BB	BB
chrA1.25954938	AA	AA	AA	AA	AA	AA	AA	AA	AA	AA	AA	AA	AA	AA	AA	AA	AA	AA	AA	AA	AA	AA	AA	AA	AB	AA	AA	AA	AA	AA	AA	AA	AA	AA	AA	AB	AB	AA	AA	AA	AA	AB	AA	AA	AA	AA	AA	AA	AB
chrA1.25995804	AA	BB	AA	BB	BB	AB	AA	AB	AA	AB	AB	AB	AB	AB	AB	AB	AB	AB	BB	AB	AB	AB	BB	BB	AB	BB	BB	AB	AB	AA	AB	AB	AB	BB	AB	AB	AB	BB	BB	BB	BB	AB	AB	BB	AB	AB	AB	AA	AA
chrA1.26017740	AA	BB	AA	BB	BB	BB	BB	BB	AB	BB	AB	BB	AB	AB	AB	AB	BB	BB	BB	AB	AB	AB	BB	BB	BB	BB	BB	AB	AB	AA	AB	AB	AB	BB	AB	BB	BB	BB	BB	BB	BB	BB	BB	BB	AB	AB	AB	AA	AB
chrA1.26080059	BB	AA	BB	AA	AA	AB	BB	AB	BB	BB	BB	BB	BB	AB	AB	AB	AB	AB	AB	AB	AB	BB	AB	AB	AB	BB	AB	AB	BB	BB	AB	BB	AB	AB	BB	AB	AA	BB	AB	AB	AB	AB	AB	AB	AB	BB	AB	BB	AB
chrA1.26089663	BB	BB	BB	BB	BB	AB	BB	BB	AB	AB	BB	AB	BB	BB	BB	BB	AB	BB	BB	BB	BB	AB	BB	BB	BB	AB	BB	BB	AB	BB	BB	BB	BB	AB	BB	BB	BB	AA	BB	BB	AB	BB	BB	BB	BB	BB	BB	BB	BB
chrA1.26186816	BB	AB	BB	BB	AB	BB	AA	BB	BB	AB	BB	AB	BB	BB	BB	BB	BB	AB	NC	BB	BB	AB	BB	AB	AB	AA	BB	BB	AB	BB	BB	NC	BB	AB	AB	AA	AB	AA	AB	AB	AB	AA	AB	BB	BB	AB	BB	BB	AB
chrA1.26197820	BB	AB	BB	AA	AB	AA	BB	AB	AB	AB	AB	AB	AB	AB	BB	AB	AB	AB	BB	AB	AB	BB	AA	BB	AB	BB	AA	BB	BB	BB	BB	BB	BB	BB	BB	BB	BB	BB	BB	BB	BB	BB	BB	AB	AB	BB	AB	BB	BB
chrA1.26212382	AA	AA	AA	AA	AA	AA	BB	AA	AA	AA	AA	AA	AA	AA	AA	AA	AA	AB	AA	AA	AA	AA	AA	AA	AA	AA	AA	AA	AA	AA	AA	AA	AA	AA	AA	AA	AA	AA	AA	AA	AA	AA	AA	AA	AA	AA	AA	AA	AA
chrA1.26235388	AA	BB	AA	BB	AB	BB	BB	AB	AB	AB	AB	AB	AB	AB	AA	AB	AB	BB	AA	AB	AB	AB	BB	AA	AB	AB	BB	AA	AB	AA	AA	AA	AA	AB	AA	AA	AA	AB	AA	AA	AB	AA	AA	AB	AB	AA	AB	AA	AA
chrA1.26237854	BB	AB	BB	AA	AB	AA	BB	AB	AB	AB	AB	AB	AB	AB	BB	AB	AB	AB	BB	AB	AB	AB	AA	BB	AB	AB	AA	BB	AB	BB	BB	BB	BB	AB	BB	BB	BB	AB	BB	BB	AB	BB	BB	AB	AB	BB	AB	BB	BB
chrA1.26287060	AA	AB	AA	AA	AA	AA	AA	AA	AA	AA	AA	AA	AA	AA	AA	AA	AA	AA	AA	AA	AA	AA	AA	AA	AA	AA	AA	AA	AA	AA	AA	AA	AA	AA	AA	AA	AA	AA	AA	AA	AA	AA	AA	AA	AA	AA	AA	AA	AA
chrA1.26309379	AA	AA	AA	AA	AB	AB	AA	AA	AA	AA	AA	AA	AA	AB	AB	AB	AA	AB	AA	AB	AB	AB	AB	AA	AA	AB	AB	AA	AB	AA	AA	AA	AB	AB	AA	AA	AA	AB	AA	AA	AB	AA	AB	AA	AB	AA	AB	AA	AA
chrA1.26332879	AB	AA	AB	AA	AA	AA	BB	AA	AA	AB	AA	AB	AA	AA	AB	AA	AB	AB	AB	AA	AA	AB	AA	BB	AA	BB	AA	AB	AB	AB	AB	BB	AA	BB	BB	AB	AB	BB	BB	BB	BB	AB	BB	AB	AA	AB	AA	AA	AA
chrA1.26389127	BB	BB	BB	BB	BB	BB	AA	BB	BB	BB	BB	BB	BB	BB	BB	BB	BB	AB	BB	BB	BB	BB	BB	BB	BB	BB	BB	BB	BB	BB	BB	BB	BB	BB	BB	BB	BB	BB	BB	BB	BB	BB	BB	BB	BB	BB	BB	BB	BB
chrA1.26408744	BB	AB	BB	AA	BB	BB	BB	AB	BB	BB	AB	BB	AB	BB	AB	BB	BB	BB	BB	BB	BB	BB	BB	BB	BB	BB	BB	BB	BB	BB	BB	BB	BB	BB	BB	BB	BB	BB	BB	BB	BB	BB	BB	AB	BB	BB	BB	BB	BB
chrA1.26431009	AA	AA	AA	AA	AA	AA	AA	AA	AA	AA	AA	AA	AA	AA	AA	AA	AA	AA	AA	AA	AA	AA	AA	AA	AA	AA	AA	AA	AA	AA	AA	AA	AA	AA	AA	AA	AA	AA	AA	AA	AA	AA	AA	AA	AA	AA	AA	AA	AA
chrA1.26473067	BB	BB	BB	BB	BB	BB	BB	BB	BB	BB	BB	BB	BB	BB	BB	BB	AB	BB	BB	BB	BB	BB	BB	BB	BB	BB	BB	BB	BB	BB	BB	BB	BB	AB	BB	BB	AB	BB	BB	BB	AB	BB	BB	BB	BB	BB	BB	BB	BB
chrA1.26493082	BB	BB	BB	BB	BB	BB	BB	BB	BB	BB	BB	BB	BB	BB	BB	BB	BB	BB	BB	BB	BB	BB	BB	BB	BB	BB	BB	BB	BB	BB	BB	BB	BB	BB	BB	BB	BB	BB	BB	BB	BB	BB	BB	BB	BB	BB	BB	BB	BB
chrA1.26515203	BB	BB	BB	BB	BB	BB	BB	BB	BB	BB	BB	BB	BB	BB	BB	BB	BB	BB	BB	BB	BB	BB	AB	BB	AB	BB	AB	BB	BB	BB	BB	BB	BB	BB	BB	BB	BB	BB	BB	BB	BB	BB	BB	BB	BB	BB	BB	BB	BB
chrA1.26545706	AA	AA	AA	AA	AA	AA	AA	AA	AA	AA	AA	AA	AA	AA	AA	AA	AA	AA	AA	AA	AA	AA	AA	AA	AA	AA	AA	AA	AA	AA	NC	AA	AA	AA	AA	AA	AA	AA	AA	AA	AA	AA	AA	AA	AA	AA	AA	AA	AA
chrA1.26577480	BB	BB	BB	BB	BB	AB	BB	BB	AB	AB	BB	AB	BB	BB	BB	BB	AB	BB	BB	BB	BB	BB	BB	AB	BB	BB	BB	AB	BB	BB	AB	BB	BB	BB	BB	BB	BB	BB	AB	AB	BB	BB	BB	AB	BB	BB	BB	BB	BB
chrA1.26616997	AA	AA	AA	AA	AA	AA	AA	AA	AA	AA	AA	AA	AA	AA	AA	AA	AA	AA	AA	AA	AA	AA	AA	AA	AA	AA	AA	AA	AA	AA	AA	AA	AA	AA	AA	AA	AA	AA	AA	AA	AA	AA	AA	AA	AA	AA	AA	AA	AA
chrA1.26654496	AA	AB	AA	BB	AA	AA	AA	BB	AA	AA	AA	AA	AA	AA	AB	AA	AA	AA	AA	AA	AA	AA	AA	AA	AA	AA	AA	AA	AA	AA	AA	AA	AB	AA	AA	AA	AA	AB	AA	AA	AA	AA	AA	AA	AA	AA	AA	AA	AA
chrA1.26761708	BB	BB	BB	BB	BB	BB	BB	BB	BB	BB	BB	BB	BB	BB	BB	BB	BB	BB	BB	BB	BB	BB	BB	BB	BB	BB	BB	BB	BB	BB	BB	BB	BB	BB	BB	BB	BB	BB	BB	BB	BB	BB	BB	BB	BB	BB	BB	BB	BB
chrA1.26800403	AA	AA	AA	AA	AA	AA	BB	AA	AA	AA	AA	AA	AA	AA	AB	AA	AA	AB	AA	AA	AA	AA	AA	AB	AA	AA	AA	AB	AA	AA	AB	AA	AB	AA	AA	AA	AA	AA	AB	AB	AA	AA	AA	AB	AA	AA	AA	AA	AA
chrA1.26843233	BB	BB	BB	BB	BB	BB	AA	AB	BB	AB	BB	AB	BB	BB	BB	BB	BB	AB	AB	BB	BB	BB	BB	AB	BB	AB	BB	BB	BB	BB	BB	AB	BB	BB	AB	AB	BB	BB	AB	AB	BB	AB	AB	BB	BB	AB	BB	BB	BB
chrA1.26919619	BB	NC	BB	BB	AB	AB	BB	BB	BB	BB	BB	BB	BB	AB	BB	AB	BB	AB	BB	AB	AB	BB	AB	BB	BB	BB	AB	BB	BB	BB	BB	BB	BB	BB	BB	BB	BB	BB	BB	BB	BB	BB	BB	BB	AB	BB	AB	BB	BB
chrA1.26976580	BB	BB	BB	BB	BB	BB	BB	BB	BB	BB	BB	BB	BB	BB	BB	BB	BB	BB	BB	BB	BB	BB	BB	BB	BB	BB	BB	BB	BB	BB	BB	BB	BB	BB	BB	BB	BB	BB	BB	BB	BB	BB	BB	BB	BB	BB	BB	BB	BB
chrA1.27009692	AA	AA	AA	AA	AA	AA	AA	AA	AA	AA	AA	AA	AA	AA	AA	AA	AA	AA	AA	AA	AA	AA	AA	AA	AA	AA	AA	AA	AA	AA	AA	AA	AA	AA	AA	AA	AA	AA	AA	AA	AA	AA	AA	AA	AA	AA	AA	AA	AA
chrA1.27031543	BB	AA	BB	AA	AA	AB	AA	AA	BB	BB	AB	BB	AB	AB	AA	AB	AB	AB	AB	AB	AB	AB	AA	BB	AA	AB	AA	BB	AB	BB	BB	BB	AB	AA	BB	AB	AA	AA	BB	BB	AA	AB	AB	AB	AB	BB	AB	BB	AB
chrA1.27054916	AB	AA	AB	AA	BB	BB	AA	AB	BB	BB	AB	BB	AB	BB	AB	BB	AB	BB	BB	BB	BB	AB	AB	BB	AB	AB	AB	BB	AB	AB	BB	AB	BB	AA	AB	BB	AB	AA	BB	BB	AA	BB	AB	AB	BB	BB	BB	BB	BB
chrA1.27103288	AB	BB	AB	BB	AA	AA	AA	BB	AB	AA	AB	AA	AB	AA	AB	AA	AA	AB	AA	AA	AA	AB	AA	AB	AA	AB	AA	AB	AB	AB	AB	AB	AA	AB	AB	AA	AA	BB	AB	AB	AB	AA	AB	BB	AB	AA	AB	AA	AA
chrA1.27152808	AB	BB	AB	BB	BB	AB	BB	BB	AB	AB	BB	AB	BB	BB	BB	BB	AB	BB	BB	BB	BB	BB	BB	AB	AB	BB	BB	AB	BB	AB	AB	AB	BB	BB	AB	AB	AB	BB	AB	AB	BB	AB	BB	AB	BB	BB	BB	BB	AB
chrA1.27178248	AA	AA	AA	AA	AA	AA	BB	AB	AA	AA	AA	AA	AA	AA	AB	AA	AA	AA	AA	AA	AA	AA	AA	AA	AA	AA	AA	AA	AA	AA	AA	AA	AA	AA	AA	AA	AA	AA	AA	AA	AA	AA	AA	AA	AA	AA	AA	AA	AA
chrA1.27228926	AB	BB	AB	BB	AA	AA	AA	BB	AA	AA	AB	AA	AB	AB	AB	AB	AB	AA	AB	NC	AB	AB	AA	AA	AA	AA	AA	AB	AB	AB	AB	AA	BB	AB	AA	AA	AB	AA	AA	AA	AB	AA	AA	AA	AA	AB	AA	BB	AB
chrA1.27258070	AA	AA	AA	AA	AA	AA	AA	AA	AA	AA	AA	AA	AA	AA	AA	AA	AA	AA	AA	AA	AA	AA	AA	AA	AA	AA	AA	AA	AA	AA	AA	AA	AA	AA	AA	AA	AA	AA	AA	AA	AA	AA	AA	AA	AA	AA	AA	AA	AA
chrA1.27366441	AB	BB	AB	BB	AB	BB	AA	BB	BB	BB	AA	BB	AA	AB	AB	AB	BB	BB	AB	AB	AB	AB	BB	BB	AB	BB	BB	AB	AB	AB	AB	BB	AA	BB	BB	AB	AB	AB	BB	BB	BB	AB	BB	AB	BB	AB	BB	AA	AA
chrA1.27426400	AB	BB	AB	BB	AA	AA	AA	BB	AB	AB	AA	AB	AA	AA	AA	AA	AA	AB	AA	AA	AA	AA	AB	BB	AB	AB	AB	AB	AA	AB	AB	BB	AA	AA	BB	AB	AA	AA	BB	BB	AA	AB	AB	AB	AB	AB	AB	AA	AA
chrA1.27451077	BB	AB	BB	AA	AB	AB	BB	AA	BB	AB	BB	AB	BB	AB	AB	AB	BB	AB	BB	AB	AB	AB	AA	AA	AB	AA	AA	AB	AB	BB	AB	AB	BB	AB	AB	AB	BB	AB	AA	AA	AB	AB	AA	AB	AB	AB	AB	BB	BB
chrA1.27563468	BB	BB	BB	BB	BB	AB	BB	AB	AB	AB	BB	AB	BB	BB	BB	BB	AB	BB	BB	BB	BB	BB	BB	BB	BB	BB	BB	BB	BB	BB	BB	BB	BB	BB	BB	BB	BB	BB	BB	BB	BB	BB	BB	BB	BB	BB	BB	BB	BB
chrA1.27608367	AB	AB	AB	AA	AA	AB	AA	AA	AB	AB	BB	AB	BB	AB	BB	AB	BB	AA	AB	AB	AB	BB	AB	BB	BB	BB	AB	BB	BB	AB	BB	AB	AB	BB	AB	AB	BB	AB	AB	AB	BB	AB	BB	BB	AA	BB	AA	BB	BB
chrA1.27628634	BB	AB	BB	AA	BB	BB	AA	AB	BB	BB	BB	BB	BB	BB	BB	BB	BB	BB	BB	BB	BB	BB	BB	BB	BB	BB	BB	BB	BB	BB	BB	BB	BB	BB	BB	BB	BB	BB	BB	BB	BB	BB	BB	BB	BB	BB	BB	BB	BB
chrA1.27664373	BB	BB	BB	BB	AA	AB	BB	BB	AB	BB	BB	BB	BB	AB	BB	AB	BB	AA	AB	AB	AB	BB	AB	BB	BB	BB	AB	BB	BB	BB	BB	BB	BB	BB	BB	BB	BB	BB	BB	BB	BB	BB	BB	BB	AA	BB	AA	BB	BB
chrA1.27707094	AA	BB	AA	BB	BB	BB	BB	AB	AB	BB	AB	BB	AB	AB	BB	AB	BB	AB	BB	AB	AB	AB	BB	BB	BB	BB	BB	AB	AB	AA	AB	AB	AA	BB	AB	BB	BB	BB	BB	BB	BB	BB	BB	BB	AB	AB	AB	AA	AB
chrA1.27778694	AA	BB	AA	BB	AA	AB	BB	AB	AB	AB	AA	AB	AA	AA	AA	AA	AB	AA	AA	AA	AA	AA	AB	AB	AB	AB	AB	AA	AA	AA	AA	AB	AA	AA	AB	AA	AA	AA	AA	AA	AA	AA	AB	AA	AA	AB	AA	AA	AA
chrA1.27804515	BB	BB	BB	BB	BB	BB	BB	AB	AB	BB	AB	BB	AB	BB	AB	BB	AB	AB	AB	BB	BB	BB	BB	BB	BB	BB	BB	BB	BB	BB	BB	BB	BB	AB	BB	BB	AB	BB	BB	BB	AB	BB	BB	AB	AB	BB	AB	BB	BB
chrA1.27829380	AB	AB	AB	AB	BB	BB	BB	AB	BB	AB	BB	AB	BB	BB	AB	BB	AB	BB	AB	BB	BB	AB	BB	AB	AB	AB	BB	AB	AB	AB	NC	AB	AB	AA	AB	AA	AA	AB	AA	AA	AA	AA	AB	AB	BB	BB	BB	BB	AB
chrA1.27899786	BB	BB	BB	BB	BB	BB	BB	BB	BB	BB	BB	BB	BB	BB	BB	BB	BB	BB	BB	BB	BB	BB	BB	BB	BB	BB	BB	BB	BB	BB	BB	BB	BB	BB	BB	BB	BB	BB	BB	BB	BB	BB	BB	BB	BB	BB	BB	BB	BB
chrA1.27964120	AA	AA	AA	AA	AA	AA	AA	AA	AA	AA	AA	AA	AA	AA	AA	AA	AA	AA	AA	AA	AA	AA	AA	AA	AA	AA	AA	AA	AA	AA	AA	AA	AA	AA	AA	AA	AA	AA	AA	AA	AA	AA	AA	AA	AA	AA	AA	AA	AA
chrA1.27977431	AA	AA	AA	AA	BB	AB	AA	AB	AA	AA	AA	AA	AA	AB	AB	AB	AB	AB	BB	AB	AB	AB	BB	AB	AB	BB	BB	AA	AB	AA	AA	AB	AA	BB	AB	AA	AB	AB	AA	AA	BB	AA	BB	AA	AB	AB	AB	AA	AA
chrA1.28013004	AB	AB	AB	AA	AA	AA	BB	AA	AA	AB	AA	AB	AA	AA	AB	AA	AA	AA	AA	AA	AA	AA	AB	BB	BB	AB	AB	AB	AA	AB	AB	BB	AB	AA	BB	BB	AB	AA	BB	BB	AA	BB	AB	AB	AA	AB	AA	AA	AB
chrA1.28036731	AA	AA	AA	AA	BB	AB	BB	AB	AB	AA	AA	AA	AA	AB	AB	AB	AB	BB	BB	AB	AB	AB	BB	AB	AB	BB	BB	AA	AB	AA	AA	AB	AA	BB	AB	AA	AB	AB	AA	AA	BB	AA	BB	AA	BB	AB	BB	AA	AA
chrA1.28067185	BB	BB	BB	BB	BB	BB	BB	BB	BB	BB	BB	BB	BB	BB	BB	BB	BB	BB	BB	BB	BB	BB	BB	BB	BB	BB	BB	BB	BB	BB	BB	BB	BB	BB	BB	BB	BB	BB	BB	BB	BB	BB	BB	BB	BB	BB	BB	BB	BB
chrA1.28115103	AA	AA	AA	AA	AA	AA	AA	AA	AA	AA	AA	AA	AA	AA	AA	AA	AA	AA	AA	AA	AA	AA	AA	AA	AA	AA	AA	AA	AA	AA	AA	AA	AA	AA	AA	AA	AA	AA	AA	AA	AA	AA	AA	AA	AA	AA	AA	AA	AA
chrA1.28137701	AB	AB	AB	AB	AA	AA	AA	AB	AA	AA	BB	AA	BB	AB	AB	AB	AA	AA	AA	AB	AB	AB	AA	AA	AB	AA	AA	AB	AB	AB	AB	AA	AB	AA	AA	AB	AB	AA	AA	AA	AA	AB	AA	AB	AA	AB	AA	BB	BB
chrA1.28173379	AB	AB	AB	AB	AB	AA	BB	AA	AA	AA	AA	AA	AA	AA	AB	AA	AA	AA	AB	AA	AA	AA	AA	AB	AA	AA	AA	AB	AA	AB	AB	AB	AB	AA	AB	AA	AA	AA	AB	AB	AA	AA	AA	AB	AA	AA	AA	AA	AA
chrA1.28195370	AB	BB	AB	BB	BB	AB	BB	BB	AB	AB	AA	AB	AA	AB	BB	AB	AB	BB	BB	AB	AB	AB	AB	AB	AA	AB	AB	AB	AB	AB	AB	AB	AB	BB	AB	AB	AB	BB	BB	BB	BB	AB	AB	AB	BB	AA	BB	AA	AA
chrA1.28221973	BB	BB	BB	BB	BB	BB	BB	BB	BB	BB	BB	BB	BB	BB	BB	BB	BB	BB	BB	BB	BB	BB	BB	BB	BB	BB	BB	BB	BB	BB	BB	BB	BB	BB	BB	BB	BB	BB	BB	BB	BB	BB	BB	BB	BB	BB	BB	BB	BB
chrA1.28292051	BB	BB	BB	BB	BB	BB	BB	BB	BB	BB	BB	BB	BB	BB	BB	BB	BB	BB	BB	BB	BB	BB	BB	BB	BB	BB	BB	BB	BB	BB	BB	BB	BB	BB	BB	BB	BB	BB	BB	BB	BB	BB	BB	BB	BB	BB	BB	BB	BB
chrA1.28322692	AB	BB	AB	BB	BB	BB	BB	BB	BB	BB	BB	BB	BB	BB	BB	BB	BB	BB	BB	BB	BB	BB	BB	AB	BB	BB	BB	AB	BB	AB	AB	AB	AB	BB	AB	BB	BB	BB	AB	AB	BB	BB	BB	AB	BB	BB	BB	BB	BB
chrA1.28361146	BB	AB	BB	AB	AA	AB	BB	AA	AB	BB	BB	BB	BB	AB	AB	AB	BB	AA	AB	AB	AB	BB	AA	AB	AB	AB	AA	BB	BB	BB	BB	AB	BB	BB	AB	BB	BB	BB	BB	BB	BB	BB	AB	BB	AA	AB	AA	BB	BB
chrA1.28403616	AA	AA	AA	AA	AA	AA	AA	AA	AA	AA	AA	AA	AA	AA	AA	AA	AA	AA	AA	AA	AA	AA	AA	AA	AA	AA	AA	AA	AA	AA	AA	AA	AA	AA	AA	AA	AA	AA	AA	AA	AA	AA	AA	AA	AA	AA	AA	AA	AA
chrA1.28408514	BB	BB	BB	BB	BB	BB	BB	BB	BB	BB	BB	BB	BB	BB	BB	BB	BB	BB	BB	BB	BB	BB	BB	BB	BB	BB	BB	BB	BB	BB	BB	BB	BB	BB	BB	BB	BB	BB	BB	BB	BB	BB	BB	BB	BB	BB	BB	BB	BB
chrA1.28498002	AA	AB	AA	BB	AB	AA	AA	BB	AB	AA	AA	AA	AA	AA	AA	AA	AA	AB	AB	AA	AA	AA	AB	AB	AB	AB	AB	AA	AA	AA	AA	AB	AA	AA	AB	AA	AA	AA	AA	AA	AA	AA	AB	AA	AB	AB	AB	AA	AA
chrA1.28527761	AA	AB	AA	AB	AB	AA	AA	BB	AB	AA	AA	AA	AA	AA	AA	AA	AA	AB	NC	AA	AA	AA	AB	AB	AB	AB	AB	AA	AA	AA	AA	AB	AA	AA	AB	AA	AA	AA	AA	AA	AA	AA	AB	AA	AB	AB	AB	AA	AA
chrA1.28593773	AA	AA	AA	AA	AA	AA	AA	AA	AA	AA	AA	AA	AA	AA	AA	AA	AA	AA	AA	AA	AA	AA	AA	AA	AA	AA	AA	AA	AA	AA	AA	AA	AA	AA	AA	AA	AA	AA	AA	AA	AA	AA	AA	AA	AA	AA	AA	AA	AA
chrA1.28635044	AB	BB	AB	BB	BB	BB	BB	BB	BB	AB	BB	AB	BB	BB	BB	BB	BB	BB	BB	BB	BB	AB	BB	AB	BB	AB	BB	AB	AB	AB	AB	AB	AB	AB	AB	AB	BB	AB	AA	AA	AB	AB	AB	AB	BB	BB	BB	BB	BB
chrA1.28657286	AB	BB	AB	BB	AB	AB	BB	AB	BB	BB	AA	BB	AA	AA	AB	AA	AB	AB	AB	AA	AA	AB	AA	AB	AA	AB	AA	AB	AB	AB	AB	AB	AB	AB	AB	AB	AA	AB	BB	BB	AB	AB	AB	AB	AB	AA	AB	AA	AA
chrA1.28706793	AB	AB	AB	AB	AB	AA	AA	AB	AB	AB	AA	AB	AA	AA	AA	AA	AA	AB	AB	AA	AA	AB	AA	AB	AA	AB	AA	AB	AB	AB	AB	AB	AB	AB	AB	AB	AA	AB	BB	BB	AB	AB	AB	AB	AB	AA	AB	AA	AA
chrA1.28744183	AB	BB	AB	AB	BB	AB	BB	AB	AB	AB	AA	AB	AA	AB	AB	AB	AA	BB	AB	AB	AB	AB	AB	AB	AA	AB	AB	AB	AB	AB	AB	AB	AB	AB	AB	AB	AA	AB	BB	BB	AB	AB	AB	AB	BB	AA	BB	AA	AA
chrA1.28763850	AA	AA	AA	AB	AA	AB	AA	AA	AB	AB	AB	AB	AB	AA	BB	AA	BB	AA	AB	AA	AA	AA	AB	AB	BB	AB	AB	AA	AA	AA	AA	AB	AA	AB	AB	AB	BB	AA	AA	AA	AB	AB	AB	AB	AA	AB	AA	AA	AB
chrA1.28773484	BB	AB	BB	AA	BB	AB	BB	AB	AB	AB	AB	AB	AB	BB	AB	BB	AA	BB	AB	BB	BB	BB	AB	AB	AB	AB	AB	BB	BB	BB	BB	AB	BB	AB	AB	BB	AB	BB	BB	BB	AB	BB	AB	AB	BB	AB	BB	BB	BB
chrA1.28795792	AA	AA	AA	AA	AA	AA	AA	AA	AA	AA	AA	AA	AA	AA	AA	AA	AA	AA	AA	AA	AA	AA	AA	AA	AA	AA	AA	AA	AA	AA	AA	AA	AA	AA	AA	AA	AA	AA	AA	AA	AA	AA	AA	AA	AA	AA	AA	AA	AA
chrA1.28810923	AB	AB	AB	AB	AA	AB	AA	BB	AB	AB	BB	AB	BB	AB	AB	AB	BB	AA	AB	AB	AB	AB	AB	AB	AB	AB	AB	AB	AB	AB	AB	AB	AB	AB	AB	AA	AB	AB	AA	AA	AB	AA	AB	AB	AA	BB	AA	BB	AB
chrA1.28835243	BB	AB	BB	AB	AB	AB	BB	AB	AB	AB	AB	AB	AB	BB	AB	BB	AA	BB	AA	BB	BB	BB	AB	AB	AB	AB	AB	BB	BB	BB	BB	AB	BB	AB	AB	BB	AB	BB	BB	BB	AB	BB	AB	AB	BB	AB	BB	BB	BB
chrA1.28876889	AA	AB	AA	AB	AB	AA	AA	AA	AA	AA	AA	AA	AA	AA	AA	AA	AA	AA	AB	AA	AA	AA	AA	AA	AA	AA	AA	AA	AA	AA	AA	AA	AA	AA	AA	AA	AA	AA	AA	AA	AA	AA	AA	AA	AA	AA	AA	AA	AA
chrA1.28947525	AA	AA	AA	AA	AB	AA	AA	AA	AA	AA	AA	AA	AA	AA	AA	AA	AA	AA	AB	AA	AA	AA	AA	AA	AA	AA	AA	AA	AA	AA	AA	AA	AA	AA	AA	AA	AA	AA	AA	AA	AA	AA	AA	AA	AA	AA	AA	AA	AA
chrA1.28961227	BB	AB	BB	AB	AB	AB	AA	AB	AB	AB	BB	AB	BB	AB	AB	AB	BB	AA	BB	AB	AB	AB	AB	BB	AB	AB	AB	BB	AB	BB	BB	BB	BB	AB	BB	AA	AB	AB	AB	AB	AB	AA	AB	BB	AA	BB	AA	BB	AB
chrA1.29047897	AA	AA	AA	AA	AA	AA	AA	AA	AA	AA	AA	AA	AA	AA	AA	AA	AA	AA	AA	AA	AA	AA	AA	AA	AA	AA	AA	AA	AA	AA	AA	AA	AA	AA	AA	AA	AA	AA	AA	AA	AA	AA	AA	AA	AA	AA	AA	AA	AA
chrA1.29223901	BB	AB	BB	AB	BB	BB	BB	BB	BB	BB	BB	BB	BB	BB	BB	BB	BB	BB	BB	BB	BB	BB	BB	BB	BB	BB	BB	BB	BB	BB	BB	BB	BB	BB	BB	BB	BB	BB	BB	BB	BB	BB	BB	BB	BB	BB	BB	BB	BB
chrA1.29240991	AA	AA	AA	AA	AB	BB	BB	AB	BB	BB	AA	BB	AA	AB	AB	AB	AB	BB	AA	AB	AB	AB	AB	AB	AB	AB	AB	AB	AB	AA	AB	AA	AA	AB	AA	BB	AB	AB	BB	BB	AB	BB	AB	AB	BB	AA	BB	AA	AB
chrA1.29322420	AA	AA	AA	AA	AB	BB	BB	AB	BB	BB	AA	BB	AA	AB	AB	AB	AB	BB	AA	AB	AB	AB	AB	AB	AB	AB	AB	AB	AB	AA	AB	AA	AA	AB	AA	BB	AB	AB	BB	BB	AB	BB	AB	AB	BB	AA	BB	AA	AB
chrA1.29363865	AA	AA	AA	AA	AA	AA	AA	AA	AA	AA	AA	AA	AA	AA	AA	AA	AA	AA	AA	AA	AA	AA	AA	AA	AA	AA	AA	AA	AA	AA	AA	AA	AA	AA	AA	AA	AA	AA	AA	AA	AA	AA	AA	AA	AA	AA	AA	AA	AA
chrA1.29382959	BB	BB	BB	BB	BB	BB	BB	BB	BB	BB	BB	BB	BB	BB	BB	BB	BB	BB	BB	BB	BB	BB	BB	BB	BB	BB	BB	BB	BB	BB	BB	BB	BB	BB	BB	BB	BB	BB	BB	BB	BB	BB	BB	BB	BB	BB	BB	BB	BB
chrA1.29451097	AA	AA	AA	AA	AA	AA	AA	AA	AA	AA	AA	AA	AA	AA	AA	AA	AA	AA	AA	AA	AA	AA	AA	AB	AA	AA	AA	AB	AA	AA	AB	AA	AA	AA	AA	AA	AA	AA	AB	AB	AA	AA	AA	AB	AA	AA	AA	AA	AA
chrA1.29475541	BB	AB	BB	BB	BB	BB	BB	BB	BB	BB	BB	BB	BB	BB	BB	BB	BB	BB	BB	BB	BB	BB	BB	BB	BB	BB	BB	BB	BB	BB	BB	NC	BB	BB	BB	BB	BB	BB	BB	BB	BB	BB	BB	BB	BB	BB	BB	BB	BB
chrA1.29498935	BB	BB	BB	BB	BB	BB	BB	BB	BB	BB	BB	BB	BB	BB	BB	BB	BB	BB	BB	BB	BB	BB	BB	BB	BB	BB	BB	BB	BB	BB	BB	BB	BB	BB	BB	BB	BB	BB	BB	BB	BB	BB	BB	BB	BB	BB	BB	BB	BB
chrA1.29539441	AA	AA	AA	AA	AB	BB	BB	AA	BB	BB	AA	BB	AA	AB	AB	AB	AB	BB	NC	AB	AB	AB	AB	AB	AB	AB	AB	AB	AB	AA	AB	AA	AA	AB	AA	BB	AB	AB	BB	BB	AB	BB	AB	AB	BB	AA	BB	AA	AB
chrA1.29566948	AA	AA	AA	AA	AA	AA	AA	AB	AA	AA	AA	AA	AA	AA	AA	AA	AA	AA	AA	AA	AA	AA	AA	AA	AA	AA	AA	AA	AA	AA	AA	AA	AA	AA	AA	AA	AA	AA	AA	AA	AA	AA	AA	AA	AA	AA	AA	AA	AA
chrA1.29599166	AB	AB	AB	AB	AA	AA	AA	AB	AA	AA	AB	AA	AB	AB	AA	AB	AA	AA	AA	AB	AB	AB	AA	AA	AA	AA	AA	AB	AB	AB	AB	AA	AB	AA	AA	AA	AA	AB	AA	AA	AA	AA	AA	AA	AA	AB	AA	BB	AB
chrA1.29622652	AA	AA	AA	AA	AA	AA	AA	AA	AA	AA	AA	AA	AA	AA	AA	AA	AA	AA	AA	AA	AA	AA	AA	AA	AA	AA	AA	AA	AA	AA	AA	AA	AA	AA	AA	AA	AA	AA	AA	AA	AA	AA	AA	AA	AA	AA	AA	AA	AA
chrA1.29648297	AB	AB	AB	AB	AB	AB	BB	AB	AB	BB	BB	BB	BB	AB	BB	AB	BB	AA	BB	AB	AB	BB	AB	AB	AB	BB	AB	AB	BB	AB	AB	AB	AB	BB	AB	AB	AB	BB	AB	AB	BB	AB	BB	AB	AA	BB	AA	BB	AB
chrA1.29682391	AB	BB	AB	BB	BB	BB	AA	AB	BB	BB	AB	BB	AB	AB	AB	AB	BB	BB	BB	AB	AB	AB	BB	AB	AB	BB	BB	AA	AB	AB	AA	BB	AB	BB	BB	AB	AB	AB	AB	AB	BB	AB	BB	AB	BB	AB	BB	AA	AA
chrA1.29724571	AB	AA	AB	AA	AA	AA	AA	AA	AA	AA	AA	AA	AA	AA	AA	AA	AA	AA	AA	AA	AA	AA	AA	AA	AA	AA	AA	AA	AA	AB	AA	AB	AB	AA	AB	AA	AA	AA	AA	AA	AA	AA	AA	AA	AA	AA	AA	AA	AA
chrA1.29764339	BB	BB	BB	BB	BB	BB	BB	BB	BB	BB	BB	BB	BB	BB	BB	BB	BB	BB	BB	BB	BB	BB	BB	BB	BB	BB	BB	BB	BB	BB	BB	BB	BB	BB	BB	BB	BB	BB	BB	BB	BB	BB	BB	BB	BB	BB	BB	BB	BB
chrA1.29791819	AB	AA	AB	AB	AB	AA	BB	AB	AA	AA	AB	AA	AB	AA	AB	AA	AA	AA	AB	AA	AA	AB	AA	AB	AB	AB	AA	AB	AB	AB	AB	AB	AB	AB	AB	AB	AB	AB	AB	AB	AB	AB	AB	BB	AA	AA	AA	AA	AB
chrA1.29817680	BB	BB	BB	AB	BB	BB	AA	AB	BB	BB	BB	BB	BB	BB	AB	BB	BB	BB	BB	BB	BB	AB	BB	AB	AB	AB	BB	AB	AB	BB	AB	BB	BB	AB	BB	AB	AB	AB	AB	AB	AB	AB	AB	AB	BB	BB	BB	BB	AB
chrA1.29872076	AA	AA	AA	AA	AA	AA	AA	AA	AA	AA	AA	AA	AA	AA	AA	AA	AA	AA	AA	AA	AA	AA	AA	AA	AA	AA	AA	AA	AA	AA	AA	AA	AA	AA	AA	AA	AA	AA	AA	AA	AA	AA	AA	AA	AA	AA	AA	AA	AA
chrA1.29877905	AB	BB	AB	BB	AB	BB	AA	AB	BB	BB	AB	BB	AB	BB	BB	BB	BB	BB	AB	BB	BB	BB	BB	AB	AB	BB	BB	AB	BB	AB	AB	AB	AB	BB	AB	AB	AB	BB	AB	AB	BB	AB	BB	AA	BB	BB	BB	BB	AB
chrA1.29912073	BB	BB	BB	BB	BB	BB	AA	BB	BB	BB	BB	BB	BB	BB	BB	BB	BB	BB	BB	BB	BB	BB	BB	BB	BB	BB	BB	BB	BB	BB	BB	BB	BB	BB	BB	BB	BB	BB	BB	BB	BB	BB	BB	BB	BB	BB	BB	BB	BB
chrA1.30008526	AA	AA	AA	AA	AB	AA	AA	AA	AA	AA	AB	AA	AB	AA	AA	AA	AA	AA	AB	AA	AA	AA	AA	AA	AA	AA	AA	AA	AA	AA	AA	AA	AA	AA	AA	AA	AA	AA	AA	AA	AA	AA	AA	AB	AA	AA	AA	AA	AA
chrA1.30049703	BB	BB	BB	BB	BB	BB	BB	BB	BB	BB	BB	BB	BB	BB	BB	BB	BB	BB	BB	BB	BB	BB	BB	BB	BB	BB	BB	BB	BB	BB	BB	BB	BB	BB	BB	BB	BB	BB	BB	BB	BB	BB	BB	BB	BB	BB	BB	BB	BB
chrA1.30087035	AA	AA	AA	AA	AB	AA	BB	AA	AB	AA	AB	AA	AB	AA	AA	AA	AA	AB	AB	AA	AA	AA	AA	AA	AA	AA	AA	AA	AA	AA	AA	AA	AA	AA	AA	AA	AA	AA	AA	AA	AA	AA	AA	AB	AB	AA	AB	AA	AA
chrA1.30141684	BB	AB	BB	BB	AB	BB	BB	BB	AB	BB	AB	BB	AB	BB	BB	BB	BB	AB	AB	BB	BB	BB	BB	BB	BB	BB	BB	BB	BB	BB	BB	BB	BB	BB	BB	BB	BB	BB	BB	BB	BB	BB	BB	AB	AB	BB	AB	BB	BB
chrA1.30188686	AA	AB	AA	AB	BB	AB	AA	AA	AA	AA	AB	AA	AB	AB	AB	AB	AA	AB	AB	AB	AB	AA	BB	AB	BB	AB	BB	AA	AA	AA	AA	AB	AA	AA	AB	AB	AB	AA	AA	AA	AA	AB	AB	AB	AB	AB	AB	AA	AB
chrA1.30219254	BB	AB	BB	AB	AB	BB	BB	BB	AB	BB	AB	BB	AB	BB	BB	BB	BB	AB	AB	BB	BB	BB	BB	BB	AB	BB	BB	BB	BB	BB	BB	BB	BB	BB	BB	AB	AB	BB	BB	BB	BB	AB	BB	AB	AB	BB	AB	BB	AB
chrA1.30232278	BB	AB	BB	AB	BB	BB	BB	BB	AB	BB	AB	BB	AB	BB	BB	BB	BB	AB	BB	BB	BB	BB	BB	BB	AB	BB	BB	BB	BB	BB	BB	BB	BB	BB	BB	AB	AB	BB	BB	BB	BB	AB	BB	AB	AB	BB	AB	BB	AB
chrA1.30255682	BB	BB	BB	BB	BB	BB	BB	BB	BB	BB	BB	BB	BB	BB	BB	BB	BB	BB	BB	BB	BB	BB	BB	BB	BB	BB	BB	BB	BB	BB	BB	BB	BB	BB	BB	BB	BB	BB	BB	BB	BB	BB	BB	BB	BB	BB	BB	BB	BB
chrA1.30283963	AA	AB	AA	AA	BB	AB	AA	AA	AB	AA	AB	AA	AB	AB	AB	AB	AA	BB	AB	AB	AB	AA	BB	AB	AB	AB	BB	AA	AA	AA	AA	AB	AA	AA	AB	AA	AA	AA	AA	AA	AA	AA	AB	AB	BB	AB	BB	AA	AA
chrA1.30340669	BB	BB	BB	AB	AB	AB	BB	BB	AB	BB	AB	BB	AB	AB	AB	AB	BB	AA	BB	AB	AB	BB	AA	AB	AA	AB	AA	BB	BB	BB	BB	AB	BB	BB	AB	AB	AB	BB	BB	BB	BB	AB	AB	AB	AA	AB	AA	BB	AB
chrA1.30375942	BB	BB	BB	AB	AB	BB	BB	BB	AB	BB	AB	BB	AB	BB	BB	BB	BB	AB	AB	BB	BB	BB	BB	AB	AB	BB	BB	AB	BB	BB	AB	BB	BB	BB	BB	AB	AB	BB	AB	AB	BB	AB	BB	AA	AB	BB	AB	BB	AB
chrA1.30403299	BB	BB	BB	BB	BB	BB	BB	BB	BB	BB	BB	BB	BB	BB	BB	BB	BB	BB	BB	BB	BB	BB	BB	BB	BB	BB	BB	BB	BB	BB	BB	BB	BB	BB	BB	BB	BB	BB	BB	BB	BB	BB	BB	BB	BB	BB	BB	BB	BB
chrA1.30431750	AA	AA	AA	AB	AA	AA	AA	AA	AA	AA	AB	AA	AB	AA	AB	AA	AB	AA	AB	AA	AA	AA	AA	AA	AA	AA	AA	AA	AA	AA	AA	AA	AA	AB	AA	AA	AB	AA	AA	AA	AB	AA	AA	AB	AA	AA	AA	AA	AA
chrA1.30441330	BB	BB	BB	BB	BB	BB	BB	BB	BB	BB	BB	BB	BB	BB	BB	BB	BB	BB	BB	BB	BB	BB	BB	BB	BB	BB	BB	BB	BB	BB	BB	BB	BB	BB	BB	BB	BB	BB	BB	BB	BB	BB	BB	BB	BB	BB	BB	BB	BB
chrA1.30477846	BB	AB	BB	BB	AB	BB	BB	BB	BB	BB	BB	BB	BB	BB	BB	BB	BB	BB	AB	BB	BB	BB	BB	AB	BB	BB	BB	AB	BB	BB	AB	BB	BB	BB	BB	BB	BB	BB	AB	AB	BB	BB	BB	AB	BB	BB	BB	BB	BB
chrA1.30495646	BB	BB	BB	BB	BB	BB	BB	AB	AB	AB	BB	AB	BB	BB	AB	BB	AB	AB	AB	BB	BB	BB	AB	AB	AB	AB	AB	BB	BB	BB	BB	AB	BB	AB	AB	AB	AB	BB	AB	AB	AB	AB	AB	BB	AB	AB	AB	BB	BB
chrA1.30522300	BB	BB	BB	BB	BB	BB	BB	BB	BB	BB	BB	BB	BB	BB	BB	BB	BB	BB	BB	BB	BB	BB	BB	BB	BB	BB	BB	BB	BB	BB	BB	BB	BB	BB	BB	BB	BB	BB	BB	BB	BB	BB	BB	BB	BB	BB	BB	BB	BB
chrA1.30577368	BB	BB	BB	BB	BB	BB	BB	AB	AB	BB	BB	BB	BB	BB	BB	BB	BB	AB	BB	BB	BB	BB	BB	BB	BB	BB	BB	BB	BB	BB	BB	BB	BB	BB	BB	BB	BB	BB	BB	BB	BB	BB	BB	BB	AB	BB	AB	BB	BB
chrA1.30624827	AA	AA	AA	AA	AB	AA	AA	AA	AA	AA	AB	AA	AB	AA	AB	AA	AB	AA	BB	AA	AA	AB	AA	AB	AA	AB	AA	AB	AB	AA	AB	AA	AA	BB	AA	AA	AB	AB	AB	AB	BB	AA	AB	BB	AA	AA	AA	AA	AA
chrA1.30660483	BB	BB	BB	BB	BB	BB	BB	BB	BB	BB	BB	BB	BB	BB	BB	BB	BB	BB	BB	BB	BB	BB	BB	BB	BB	BB	BB	BB	BB	BB	BB	BB	BB	BB	BB	BB	BB	BB	BB	BB	BB	BB	BB	BB	BB	BB	BB	BB	BB
chrA1.30699231	BB	AB	BB	BB	BB	BB	AA	AB	BB	BB	BB	BB	BB	BB	BB	BB	BB	BB	BB	BB	BB	BB	BB	BB	AB	BB	BB	BB	BB	BB	BB	BB	BB	BB	BB	AB	AB	BB	BB	BB	BB	AB	BB	BB	BB	BB	BB	BB	AB
chrA1.30793913	BB	BB	BB	AB	BB	BB	BB	BB	AB	BB	BB	BB	BB	BB	AB	BB	BB	AB	BB	BB	BB	BB	AB	AB	AA	AB	AB	BB	BB	BB	BB	AB	BB	BB	AB	AB	AB	BB	BB	BB	BB	AB	AB	BB	AB	AB	AB	BB	AB
chrA1.30805561	AA	AB	AA	AA	AB	AA	BB	BB	AA	AA	AB	AA	AB	AA	AB	AA	AB	AA	BB	AA	AA	AB	AB	BB	BB	BB	AB	AB	AB	AA	AB	AB	AA	BB	AB	AB	BB	AB	AB	AB	BB	AB	BB	BB	AA	AB	AA	AA	AB
chrA1.30894620	AA	BB	AA	AB	BB	AB	BB	BB	AB	AB	AB	AB	AB	AB	AB	AB	AB	BB	BB	AB	AB	AB	AB	AB	AA	AB	AB	AB	AB	AA	AB	AA	AA	BB	AA	AB	AB	AB	BB	BB	BB	AB	AB	BB	BB	AA	BB	AA	AA
chrA1.30964605	BB	AA	BB	AB	AA	AB	AA	AA	AB	AB	AB	AB	AB	AB	BB	AB	BB	AA	AB	AB	AB	BB	AB	BB	BB	BB	AB	BB	BB	BB	BB	BB	BB	BB	BB	AB	BB	BB	AB	AB	BB	AB	BB	AB	AA	BB	AA	BB	BB
chrA1.30974413	AA	BB	AA	AB	BB	AB	BB	BB	AB	AB	AB	AB	AB	AB	AB	AB	AB	BB	BB	AB	AB	AB	AB	AB	AA	AB	AB	AB	AB	AA	AB	AA	AA	BB	AA	AB	AB	AB	BB	BB	BB	AB	AB	BB	BB	AA	BB	AA	AA
chrA1.31019605	AA	AA	AA	AB	AB	AA	AA	AA	AA	AA	AA	AA	AA	AA	BB	AA	AB	AA	BB	AA	AA	AB	AB	BB	BB	BB	AB	BB	AB	AA	AB	AB	AA	BB	AB	AB	BB	AB	AB	AB	BB	AB	BB	AB	AA	AB	AA	AA	AB
chrA1.31039969	AA	BB	AA	AB	BB	AB	BB	BB	AB	AB	AB	AB	AB	AB	AB	AB	AB	BB	BB	AB	AB	AB	BB	AB	BB	BB	BB	AB	AB	AA	AA	AB	AA	BB	AB	BB	BB	AB	AB	AB	BB	BB	BB	AB	BB	AB	BB	AA	AB
chrA1.31042481	BB	BB	BB	BB	AB	BB	BB	BB	BB	BB	BB	BB	BB	BB	BB	BB	BB	BB	AB	BB	BB	BB	BB	BB	BB	BB	BB	BB	BB	BB	BB	BB	BB	BB	BB	BB	BB	BB	BB	BB	BB	BB	BB	BB	BB	BB	BB	BB	BB
chrA1.31071516	AA	BB	AA	AA	AB	AB	BB	BB	AB	AA	AB	AA	AB	AB	AA	AB	AA	BB	AA	AB	AB	AA	AB	AA	AA	AA	AB	AA	AA	AA	AA	AA	AA	AA	AA	AA	AA	AA	AA	AA	AA	AA	AA	AB	BB	AA	BB	AA	AA
chrA1.31151139	BB	BB	BB	BB	BB	BB	BB	BB	BB	BB	BB	BB	BB	BB	BB	BB	BB	BB	BB	BB	BB	BB	BB	BB	BB	BB	BB	BB	BB	BB	BB	BB	BB	BB	BB	BB	BB	BB	BB	BB	BB	BB	BB	BB	BB	BB	BB	BB	BB
chrA1.31182050	BB	AA	BB	BB	AB	AB	AA	AA	AA	AB	AB	AB	AB	BB	AB	BB	AB	AB	AB	BB	BB	AB	AB	AB	AB	AA	AB	AB	AB	BB	BB	AB	BB	AB	AB	BB	BB	AB	BB	BB	AB	BB	AA	AB	AB	AB	AB	BB	BB
chrA1.31235591	AA	AA	AA	AA	BB	BB	AA	AA	AB	AB	AB	AB	AB	AB	AB	AB	AB	AB	AB	AB	AB	AB	BB	BB	AB	BB	BB	BB	AB	AA	AB	AB	AA	AB	AB	AA	AA	AB	AB	AB	AB	AA	BB	BB	AB	AB	AB	AA	AA
chrA1.31254753	BB	BB	BB	BB	AA	AB	BB	BB	BB	BB	BB	BB	BB	AB	BB	AB	BB	AB	AB	AB	AB	AB	AB	BB	BB	AB	AB	BB	AB	BB	BB	BB	BB	AB	BB	BB	BB	AB	BB	BB	AB	BB	AB	BB	AB	BB	AB	BB	BB
chrA1.31312498	AA	BB	AA	AA	BB	BB	BB	BB	BB	AB	AB	AB	AB	AB	AB	AB	AB	BB	AB	AB	AB	AB	BB	BB	AB	BB	BB	BB	AB	AA	AB	AB	AA	AB	AB	AA	AA	AB	AB	AB	AB	AA	BB	BB	BB	AB	BB	AA	AA
chrA1.31347788	BB	BB	BB	BB	AB	BB	BB	BB	BB	BB	BB	BB	BB	BB	BB	BB	BB	BB	AB	BB	BB	AB	BB	BB	BB	AB	BB	BB	AB	BB	BB	BB	BB	AB	BB	BB	BB	AB	BB	BB	AB	BB	AB	BB	BB	BB	BB	BB	BB
chrA1.31370668	AB	BB	AB	BB	BB	BB	BB	BB	BB	BB	BB	BB	BB	BB	BB	BB	BB	BB	BB	BB	BB	BB	BB	AB	BB	BB	BB	AB	BB	AB	AB	AB	AB	BB	AB	BB	BB	BB	AB	AB	BB	BB	BB	AB	BB	BB	BB	BB	BB
chrA1.31404082	BB	AA	BB	BB	AB	BB	AA	AA	AB	BB	BB	BB	BB	BB	BB	BB	BB	AB	AB	BB	BB	AB	BB	BB	BB	AB	BB	BB	AB	BB	BB	BB	BB	AB	BB	BB	BB	AB	BB	BB	AB	BB	AB	BB	AB	BB	AB	BB	BB
chrA1.31459490	BB	AB	BB	BB	AB	AB	AA	AB	BB	BB	BB	BB	BB	AB	BB	AB	BB	AB	BB	AB	AB	BB	AB	AB	BB	BB	AB	AB	BB	BB	AB	BB	BB	BB	BB	BB	BB	BB	AB	AB	BB	BB	BB	AB	AB	BB	AB	BB	BB
chrA1.31557525	AA	AA	AA	AA	AB	AB	AA	AA	AA	AA	AA	AA	AA	AB	AA	AB	AA	AB	AA	AB	AB	AA	AB	AA	AA	AA	AB	AA	AA	AA	AA	AA	AA	AA	AA	AA	AA	AA	AA	AA	AA	AA	AA	AA	AB	AA	AB	AA	AA
chrA1.31587315	BB	BB	BB	AB	AA	AB	BB	BB	BB	BB	AB	BB	AB	AB	AB	AB	BB	AB	AB	AB	AB	AB	AB	BB	BB	AB	AB	BB	AB	BB	BB	BB	BB	AB	BB	BB	BB	AB	BB	BB	AB	BB	AB	AB	AB	BB	AB	BB	BB
chrA1.31633142	AB	BB	AB	AB	BB	BB	BB	BB	BB	BB	AB	BB	AB	AB	AB	AB	AB	BB	AB	AB	AB	AB	BB	BB	AB	BB	BB	BB	AB	AB	NC	BB	AB	AB	BB	AB	AA	AB	BB	BB	AB	AB	BB	BB	BB	AB	BB	AA	AA
chrA1.31684335	AA	AA	AA	AA	AA	AA	AA	AA	AA	AA	AA	AA	AA	AA	AA	AA	AA	AA	AA	AA	AA	AA	AA	AA	AA	AA	AA	AA	AA	AA	AA	AA	AA	AA	AA	AA	AA	AA	AA	AA	AA	AA	AA	AA	AA	AA	AA	AA	AA
chrA1.31721743	BB	BB	BB	BB	BB	BB	BB	BB	BB	BB	AB	BB	AB	BB	AB	BB	BB	BB	BB	BB	BB	BB	BB	AB	BB	BB	BB	AB	BB	BB	AB	BB	BB	BB	BB	BB	BB	BB	AB	AB	BB	BB	BB	AA	BB	BB	BB	BB	BB
chrA1.31748741	BB	BB	BB	BB	BB	BB	AA	BB	BB	BB	BB	BB	BB	BB	BB	BB	BB	BB	BB	BB	BB	BB	BB	BB	BB	BB	BB	BB	BB	BB	BB	BB	BB	BB	BB	BB	BB	BB	BB	BB	BB	BB	BB	BB	BB	BB	BB	BB	BB
chrA1.31794047	AB	BB	AB	BB	AB	AB	BB	BB	BB	BB	AB	BB	AB	AB	AB	AB	BB	AB	BB	AB	AB	BB	AB	BB	BB	BB	AB	BB	BB	AB	BB	AB	AB	BB	AB	BB	BB	BB	BB	BB	BB	BB	BB	AB	AB	BB	AB	BB	BB
chrA1.31823049	AA	AA	AA	AA	AA	AA	AA	AA	AA	AA	AA	AA	AA	AA	AA	AA	AA	AA	AA	AA	AA	AA	AB	BB	AB	AB	AB	BB	AA	AA	AB	AB	AA	AA	AB	AA	AA	AA	AB	AB	AA	AA	AB	AB	AA	AB	AA	AA	AA
chrA1.31888839	AB	AA	AB	AB	AB	AA	AA	AA	AA	AA	AB	AA	AB	AA	AB	AA	AA	AA	AB	AA	AA	AB	AA	AB	AA	AB	AA	AB	AB	AB	AB	AB	AB	AB	AB	AA	AA	AB	AB	AB	AB	AA	AB	BB	AA	AA	AA	AA	AA
chrA1.31910005	AA	AB	AA	AA	AA	AB	AA	AB	BB	AB	AA	AB	AA	AA	AA	AA	AB	AB	AA	AA	AA	AA	AA	AA	AA	AA	AA	AA	AA	AA	AA	AA	AA	AA	AA	AA	AA	AA	AA	AA	AA	AA	AA	AA	AB	AA	AB	AA	AA
chrA1.31928137	AB	AA	AB	AA	AA	AA	AA	AA	AA	AA	AA	AA	AA	AA	AA	AA	AA	AA	AA	AA	AA	AA	AB	AB	AB	AB	AB	AB	AA	AB	AA	BB	AB	AA	BB	AA	AA	AA	AA	AA	AA	AA	AB	AA	AA	AB	AA	AA	AA
chrA1.31934640	AA	AB	AA	AB	AB	BB	AA	AB	BB	AB	AA	AB	AA	AB	AB	AB	BB	BB	AB	AB	AB	AA	AB	AA	AA	AA	AB	AA	AA	AA	AA	AA	AA	AB	AA	AA	AB	AA	AA	AA	AB	AA	AA	AA	BB	AA	BB	AA	AA
chrA1.32020192	BB	BB	BB	BB	AB	BB	BB	BB	BB	BB	BB	BB	BB	BB	BB	BB	BB	BB	AB	BB	BB	AB	BB	BB	BB	AB	BB	BB	AB	BB	BB	BB	BB	AB	BB	BB	BB	AB	BB	BB	AB	BB	AB	BB	BB	BB	BB	BB	BB
chrA1.32030865	AA	AA	AA	AA	AA	AA	AA	AA	AA	AA	AA	AA	AA	AA	AA	AA	AA	AA	AA	AA	AA	AA	AA	AA	AA	AA	AA	AA	AA	AA	AA	AA	AA	AA	AA	AA	AA	AA	AA	AA	AA	AA	AA	AA	AA	AA	AA	AA	AA
chrA1.32046871	AA	AA	AA	AA	AA	AA	AA	AA	AA	AA	AA	AA	AA	AA	AA	AA	AA	AA	AA	AA	AA	AA	AA	AA	AA	AA	AA	AA	AA	AA	AA	AA	AA	AA	AA	AA	AA	AA	AA	AA	AA	AA	AA	AA	AA	AA	AA	AA	AA
chrA1.32083139	BB	AB	BB	AB	AB	AB	BB	BB	BB	BB	AB	BB	AB	AB	AB	AB	AB	AB	AB	AB	AB	BB	AA	AB	AB	AB	AA	AB	BB	BB	BB	AB	BB	AB	AB	BB	AB	BB	BB	BB	AB	BB	AB	AB	AB	AB	AB	BB	BB
chrA1.32100177	AA	AA	AA	AA	AA	AA	AA	AA	AA	AA	AA	AA	AA	AA	AA	AA	AA	AA	AA	AA	AA	AA	AA	AA	AA	AA	AA	AA	AA	AA	AA	AA	AA	AA	AA	AA	AA	AA	AA	AA	AA	AA	AA	AA	AA	AA	AA	AA	AA
chrA1.32151647	AA	AB	AA	AB	BB	AB	AA	AA	AB	AA	AB	AA	AB	AB	AB	AB	AB	BB	BB	AB	AB	AB	BB	AB	AB	BB	BB	AB	AB	AA	AA	AB	AA	BB	AB	AA	AB	AB	AA	AA	BB	AA	BB	AB	BB	AB	BB	AA	AA
chrA1.32204503	AA	AB	AA	AB	AA	AA	AA	BB	AA	AA	AA	AA	AA	AA	AA	AA	AA	AA	AA	AA	AA	AA	AA	AA	AA	AA	AA	AA	AA	AA	AA	AA	AA	AA	AA	AA	AA	AA	AA	AA	AA	AA	AA	AA	AA	AA	AA	AA	AA
chrA1.32278471	AB	BB	AB	BB	BB	BB	BB	BB	BB	BB	AB	BB	AB	AB	BB	AB	BB	BB	NC	AB	AB	AB	BB	BB	AB	BB	BB	BB	AB	AB	AB	BB	AB	BB	BB	AB	AB	AB	BB	BB	AB	AB	BB	BB	BB	AB	BB	AA	AA
chrA1.32362612	BB	BB	BB	AB	AA	AB	BB	BB	AB	BB	AB	BB	AB	AB	AB	AB	AB	AA	AA	AB	AB	BB	AB	BB	BB	BB	AB	BB	BB	BB	BB	BB	BB	AB	BB	BB	AB	BB	BB	BB	AB	BB	BB	AB	AA	BB	AA	BB	BB
chrA1.32413030	AA	AB	AA	AB	BB	AB	AA	AB	AB	AA	AB	AA	AB	AB	AB	AB	AB	BB	BB	AB	AB	AB	BB	AB	AB	BB	BB	AB	AB	AA	AA	AB	AA	BB	AB	AA	AB	AB	AA	AA	BB	AA	BB	AB	BB	AB	BB	AA	AA
chrA1.32477575	AB	BB	AB	BB	AA	AB	BB	BB	AB	BB	AA	BB	AA	AA	AA	AA	AB	AA	AA	AA	AA	AB	AB	AB	AB	BB	AB	AB	AB	AB	NC	BB	AB	AB	BB	AB	AA	AB	AB	AB	AB	AB	BB	AA	AA	AB	AA	AA	AA
chrA1.32487869	AA	AB	AA	AB	AA	AA	AA	AB	AA	AB	AA	AB	AA	AA	AA	AA	AA	AA	AA	AA	AA	AA	AA	AA	AA	AA	AA	AA	AA	AA	AA	AA	AA	AA	AA	AB	AA	AA	AB	AB	AA	AB	AA	AA	AA	AA	AA	AA	AA
chrA1.32515426	AB	BB	AB	BB	AA	AA	BB	BB	AA	AB	AB	AB	AB	AB	AB	AB	AA	AA	AA	AB	AB	BB	AB	BB	BB	BB	AB	BB	BB	AB	BB	AB	AB	AB	AB	BB	AB	BB	BB	BB	AB	BB	BB	AB	AA	BB	AA	BB	BB
chrA1.32545426	AA	AA	AA	AB	AA	AA	BB	AA	AA	AA	AA	AA	AA	AA	AA	AA	AA	AA	AA	AA	AA	AB	AB	AB	AB	BB	AB	AB	AB	AA	AA	AB	AA	AB	AB	AA	AA	AB	AA	AA	AB	AA	BB	AA	AA	AB	AA	AA	AA
chrA1.32593215	AA	AB	AA	BB	AA	AA	BB	BB	AA	AB	AA	AB	AA	AA	AA	AA	AA	AA	NC	AA	AA	AB	AB	AB	AB	BB	AB	AB	AB	AA	NC	AB	AA	AB	AB	AB	AA	AB	AB	AB	AB	AB	BB	AA	AA	AB	AA	AA	AA
chrA1.32658555	BB	BB	BB	BB	BB	BB	BB	BB	BB	BB	BB	BB	BB	BB	BB	BB	BB	BB	BB	BB	BB	BB	BB	BB	BB	BB	BB	BB	BB	BB	BB	BB	BB	BB	BB	BB	BB	BB	BB	BB	NC	BB	BB	BB	BB	BB	BB	BB	BB
chrA1.32681751	AB	AB	AB	AB	AA	AA	BB	AB	AA	AA	AB	AA	AB	AB	AB	AB	AA	AA	AA	AB	AB	BB	AB	BB	BB	BB	AB	BB	BB	AB	BB	AB	AB	AB	AB	AB	AB	BB	AB	AB	AB	AB	BB	AB	AA	BB	AA	BB	BB
chrA1.32702062	AB	BB	AB	BB	AA	AA	BB	BB	AA	AB	AB	AB	AB	AB	AB	AB	AA	AA	AA	AB	AB	BB	AB	BB	BB	BB	AB	BB	BB	AB	BB	AB	AB	AB	AB	BB	AB	BB	BB	BB	AB	BB	BB	AB	AA	BB	AA	BB	BB
chrA1.32736953	BB	BB	BB	BB	BB	BB	BB	BB	BB	BB	BB	BB	BB	BB	BB	BB	BB	BB	BB	BB	BB	BB	BB	BB	BB	BB	BB	BB	BB	BB	BB	BB	BB	BB	BB	BB	BB	BB	BB	BB	BB	BB	BB	BB	BB	BB	BB	BB	BB
chrA1.32764163	AB	AA	AB	AB	AA	AA	BB	AB	AA	AA	AB	AA	AB	AB	AA	AB	AA	AA	AA	AB	AB	BB	AB	AB	BB	BB	AB	AB	BB	AB	AB	AB	AB	AB	AB	AB	AB	BB	AA	AA	AB	AB	BB	AA	AA	BB	AA	BB	BB
chrA1.32872315	AB	BB	AB	BB	AB	AB	BB	BB	AA	AB	AB	AB	AB	BB	AB	BB	AA	AB	AA	BB	BB	BB	BB	BB	BB	BB	BB	BB	BB	AB	BB	AB	AB	AB	AB	BB	AB	BB	BB	BB	AB	BB	BB	AB	AB	BB	AB	BB	BB
chrA1.32946385	AA	AA	AA	AA	AB	AB	AA	AA	AA	AA	AA	AA	AA	AB	AA	AB	AA	AB	AA	AB	AB	AA	AB	AA	AA	AA	AB	AA	AA	AA	AA	AA	AA	AA	AA	AA	AA	AA	AA	AA	AA	AA	AA	AA	AB	AA	AB	AA	AA
chrA1.32971048	AB	AB	AB	AB	AA	AA	AA	AB	AA	AB	AB	AB	AB	AB	AB	AB	AA	AA	AA	AB	AB	BB	AB	BB	BB	BB	AB	BB	BB	AB	BB	AB	AB	AB	AB	BB	AB	BB	BB	BB	AB	BB	BB	AB	AA	BB	AA	BB	BB
chrA1.33082261	AA	BB	AA	AB	AB	AB	BB	BB	AA	AA	AA	AA	AA	AB	AA	AB	AA	AB	AA	AB	AB	AA	AB	AA	AA	AA	AB	AA	AA	AA	AA	AA	AA	AA	AA	AA	AA	AA	AA	AA	AA	AA	AA	AA	AB	AA	AB	AA	AA
chrA1.33150973	AA	AB	AA	AB	AA	AA	AA	AB	AA	AA	AA	AA	AA	AA	AA	AA	AA	AA	AA	AA	AA	AA	AA	AA	AA	AA	AA	AA	AA	AA	AA	AA	AA	AA	AA	AA	AA	AA	AA	AA	AA	AA	AA	AA	AA	AA	AA	AA	AA
chrA1.33181574	AB	AA	AB	AA	AA	AB	AA	AA	AB	AB	AB	AB	AB	AA	AB	AA	BB	AA	AB	AA	AA	AA	AA	AB	AA	AA	AA	AB	AA	AB	AB	AB	AB	AB	AB	AA	AB	AA	AB	AB	AB	AA	AA	BB	AA	AA	AA	AA	AA
chrA1.33221761	AB	BB	AB	AB	BB	BB	BB	AB	BB	AB	AB	AB	AB	AB	AB	AB	BB	BB	BB	AB	AB	AB	BB	BB	AB	BB	BB	BB	AB	AB	AB	BB	AB	BB	BB	AA	AB	AB	AB	AB	BB	AA	BB	BB	BB	AB	BB	AA	AA
chrA1.33300502	AB	AB	AB	BB	AA	AA	BB	BB	AA	AB	AB	AB	AB	AB	AB	AB	AA	AA	AA	AB	AB	AB	AA	AA	AB	AA	AA	AA	AB	AB	AB	AA	AB	AA	AA	BB	AB	AB	AB	AB	AA	BB	AA	AA	AA	AB	AA	BB	BB
chrA1.33356607	AA	AA	AA	AA	AB	AB	AA	AA	AA	AA	AA	AA	AA	AB	AB	AB	AB	AB	AB	AB	AB	AA	AB	AA	AA	AA	AB	AA	AA	AA	AA	AA	AA	AB	AA	AA	AB	AA	AA	AA	AB	AA	AA	AA	AB	AA	AB	AA	AA
chrA1.33382833	AB	BB	AB	BB	AA	AA	BB	BB	AA	AB	AB	AB	AB	AB	BB	AB	AB	AA	AB	AB	AB	AB	AB	AB	BB	AB	AB	AB	AB	AB	AB	AB	AB	AB	AB	BB	BB	AB	AB	AB	AB	BB	AB	AA	AA	BB	AA	BB	BB
chrA1.33457262	BB	AA	BB	AB	BB	BB	BB	AB	BB	BB	BB	BB	BB	BB	BB	BB	BB	BB	BB	BB	BB	BB	BB	BB	BB	BB	BB	BB	BB	BB	BB	BB	BB	BB	BB	BB	BB	BB	BB	BB	BB	BB	BB	BB	BB	BB	BB	BB	BB
chrA1.33493954	AB	BB	AB	BB	BB	BB	BB	BB	BB	BB	AB	BB	AB	BB	BB	BB	BB	BB	BB	BB	BB	BB	BB	AB	BB	BB	BB	AB	BB	AB	AB	AB	AB	BB	AB	BB	BB	BB	AB	AB	BB	BB	BB	AA	BB	BB	BB	BB	BB
chrA1.33544062	BB	AA	BB	AB	AA	AA	AA	AB	AA	AA	BB	AA	BB	AB	AB	AB	AA	AA	AA	AB	AB	AB	AA	AB	AB	AA	AA	AB	AB	BB	BB	AB	BB	AA	AB	AB	AB	AB	AB	AB	AA	AB	AA	BB	AA	AB	AA	BB	BB
chrA1.33573576	AA	BB	AA	AB	AA	AA	AA	AB	AA	AA	AA	AA	AA	AA	AA	AA	AA	AA	AA	AA	AA	AA	AA	AA	AA	AA	AA	AA	AA	AA	AA	AA	AA	AA	AA	AA	AA	AA	AA	AA	AA	AA	AA	AA	AA	AA	AA	AA	AA
chrA1.33597846	BB	BB	BB	BB	BB	BB	AA	BB	BB	BB	BB	BB	BB	BB	AB	BB	AB	BB	AB	BB	BB	AB	AB	AB	AB	AA	AB	AB	AB	BB	BB	AB	BB	AA	AB	BB	AB	AB	BB	BB	AA	BB	AA	BB	BB	AB	BB	BB	BB
chrA1.33635114	BB	BB	BB	BB	BB	BB	BB	BB	BB	BB	BB	BB	BB	BB	BB	BB	BB	BB	BB	BB	BB	BB	BB	BB	BB	BB	BB	BB	BB	BB	BB	BB	BB	BB	BB	BB	BB	BB	BB	BB	BB	BB	BB	BB	BB	BB	BB	BB	BB
chrA1.33640206	BB	BB	BB	BB	AB	AB	BB	BB	BB	BB	BB	BB	BB	AB	BB	AB	BB	AB	BB	AB	AB	BB	AB	BB	BB	BB	AB	BB	BB	BB	BB	BB	BB	BB	BB	BB	BB	BB	BB	BB	BB	BB	BB	BB	AB	BB	AB	BB	BB
chrA1.33691388	BB	BB	BB	BB	BB	BB	BB	BB	BB	BB	BB	BB	BB	BB	BB	BB	BB	BB	BB	BB	BB	BB	BB	BB	BB	BB	BB	BB	BB	BB	BB	BB	BB	BB	BB	BB	BB	BB	BB	BB	BB	BB	BB	BB	BB	BB	BB	BB	BB
chrA1.33720326	BB	BB	BB	BB	AB	AB	AA	BB	BB	AB	BB	AB	BB	AB	AB	AB	AB	AB	AB	AB	AB	AB	AA	AB	AB	AA	AA	AB	AB	BB	BB	AB	BB	AB	AB	AB	AB	AB	AB	AB	AB	AB	AA	BB	AB	AB	AB	BB	BB
chrA1.33813141	AB	AB	AB	BB	AB	BB	AA	BB	AB	AB	AB	AB	AB	AB	AB	AB	AB	AB	AA	AB	AB	AA	AB	AB	AA	AA	AB	AB	AA	AB	AB	AB	AB	AA	AB	AA	AA	AA	AB	AB	AA	AA	AA	BB	AB	AA	AB	AA	AA
chrA1.33847415	BB	BB	BB	AB	BB	BB	BB	AB	BB	AB	BB	AB	BB	BB	BB	BB	BB	BB	BB	BB	BB	BB	AB	AB	AA	AB	AB	AB	BB	BB	BB	AB	BB	BB	AB	AA	AB	BB	AB	AB	BB	AA	AB	BB	BB	AB	BB	BB	AB
chrA1.33901809	AB	AA	AB	AA	AB	AB	AA	AB	AA	AB	AA	AB	AA	AB	AA	AB	AA	AB	AA	AB	AB	AA	BB	AB	BB	AB	BB	AB	AA	AB	AA	NC	AB	AA	BB	BB	AB	AA	AB	AB	AA	BB	AB	AA	AB	AB	AB	AA	AB
chrA1.33947997	AB	AA	AB	AB	AA	AA	BB	AA	AA	AA	BB	AA	BB	AB	AB	AB	AB	AA	AB	AB	AB	BB	AA	AA	AA	AB	AA	AA	BB	AB	AB	AA	AB	AB	AA	AA	AB	BB	AA	AA	AB	AA	AB	AB	AA	AB	AA	BB	AB
chrA1.34008245	AA	AA	AA	AA	AA	AA	AA	AA	AA	AA	AA	AA	AA	AA	AA	AA	AA	AA	AA	AA	AA	AA	AA	AA	AB	AA	AA	AA	AA	AA	AA	AA	AA	AA	AA	AB	AB	AA	AA	AA	AA	AB	AA	AA	AA	AA	AA	AA	AB
chrA1.34036687	BB	BB	BB	BB	BB	BB	BB	BB	BB	BB	BB	BB	BB	BB	BB	BB	BB	BB	BB	BB	BB	BB	BB	BB	BB	BB	BB	BB	BB	BB	BB	BB	BB	BB	BB	BB	BB	BB	BB	BB	BB	BB	BB	BB	BB	BB	BB	BB	BB
chrA1.34061110	BB	AA	BB	AA	AA	AA	BB	AA	AA	AA	BB	AA	BB	AB	AB	AB	AB	AA	AB	AB	AB	BB	AA	AA	AA	AB	AA	AA	BB	BB	AB	AB	BB	AB	AB	AA	AB	BB	AA	AA	AB	AA	AB	AB	AA	AB	AA	BB	AB
chrA1.34097258	BB	AB	BB	BB	AA	AB	BB	AB	AB	BB	BB	BB	BB	AB	BB	AB	BB	AA	AB	AB	AB	BB	AB	AB	AB	BB	AB	AB	BB	BB	AB	BB	BB	BB	BB	AB	AB	BB	AB	AB	BB	AB	BB	AB	AA	BB	AA	BB	AB
chrA1.34186522	BB	BB	BB	BB	AB	AA	BB	AB	AB	AA	BB	AA	BB	AB	AB	AB	AB	AB	BB	AB	AB	BB	AB	BB	BB	BB	AB	BB	BB	BB	BB	BB	BB	AB	BB	AB	BB	BB	AB	AB	AB	AB	BB	BB	AB	BB	AB	BB	BB
chrA1.34225645	AA	AA	AA	AA	AA	AA	AA	AA	AA	AA	AA	AA	AA	AA	AA	AA	AA	AA	AA	AA	AA	AA	AB	AB	AB	AB	AB	AB	AA	AA	AA	AB	AA	AA	AB	AA	AA	AA	AA	AA	AA	AA	AB	AA	AA	AB	AA	AA	AA
chrA1.34272728	BB	AB	BB	BB	AB	BB	BB	BB	AB	BB	BB	BB	BB	BB	BB	BB	BB	AB	AB	BB	BB	BB	BB	BB	BB	BB	BB	BB	BB	BB	BB	BB	BB	BB	BB	BB	BB	BB	BB	BB	BB	BB	BB	BB	AB	BB	AB	BB	BB
chrA1.34324220	BB	BB	BB	BB	BB	BB	BB	BB	BB	BB	BB	BB	BB	BB	BB	BB	BB	BB	BB	BB	BB	BB	BB	BB	AB	BB	BB	BB	BB	BB	BB	BB	BB	BB	BB	AB	AB	BB	BB	BB	BB	AB	BB	BB	BB	BB	BB	BB	AB
chrA1.34339453	AA	AA	AA	AA	AA	AA	AA	AA	AA	AA	AA	AA	AA	AA	AA	AA	AA	AA	NC	AA	AA	AA	AB	AB	AB	NC	AB	AB	AA	AA	NC	AB	AA	AA	AB	AA	AA	AA	AA	AA	AA	AA	0	AA	AA	AB	AA	AA	AA
chrA1.34371469	AB	AA	AB	AB	AB	BB	BB	AB	AB	BB	AB	BB	AB	BB	AB	BB	AB	AB	AA	BB	BB	AB	AB	AA	AA	AA	AB	AA	AB	AB	NC	AA	AB	AB	AA	AB	AA	AB	AB	AB	AB	AB	AA	AA	AB	AB	AB	BB	AB
chrA1.34396997	BB	BB	BB	BB	BB	BB	BB	BB	BB	BB	BB	BB	BB	BB	BB	BB	BB	BB	BB	BB	BB	BB	AB	AB	AB	AB	AB	AB	BB	BB	BB	AB	BB	BB	AB	BB	BB	BB	BB	BB	BB	BB	AB	BB	BB	AB	BB	BB	BB
chrA1.34422085	AA	AB	AA	AB	BB	BB	BB	AB	BB	BB	AA	BB	AA	AB	AB	AB	AB	BB	AB	AB	AB	AB	AB	AA	AA	AB	AB	AA	AB	AA	AA	AA	AA	BB	AA	AB	AA	AB	AA	AB	BB	AB	AB	AA	BB	AA	BB	AA	AA
chrA1.34465261	AA	AA	AA	AA	AA	AA	AA	AA	AA	AA	AA	AA	AA	AA	AA	AA	AA	AA	AA	AA	AA	AA	AA	AA	AA	AA	AA	AA	AA	AA	AA	AA	AA	AA	AA	AA	AA	AA	AA	AA	AA	AA	AA	AA	AA	AA	AA	AA	AA
chrA1.34546243	AA	AA	AA	AA	AB	AB	AA	AA	AA	AB	AA	AB	AA	AB	AA	AB	AA	AB	AA	AB	AB	AA	AB	AA	AA	AA	AB	AA	AA	AA	AA	AA	AA	AA	AA	AB	AA	AA	AA	AB	AA	AB	AA	AA	AB	AA	AB	AA	AA
chrA1.34584468	AB	AB	AB	AA	BB	AB	AA	AA	AB	AB	AB	AB	AB	BB	AA	BB	AA	BB	AB	BB	BB	BB	BB	AB	BB	BB	BB	AB	BB	AB	AB	AB	AB	AB	AB	BB	AB	BB	AA	AB	AB	BB	BB	AA	BB	BB	BB	BB	BB
chrA1.34611637	BB	BB	BB	BB	BB	BB	BB	BB	BB	BB	BB	BB	BB	BB	BB	BB	BB	BB	BB	BB	BB	BB	BB	BB	AB	BB	BB	BB	BB	BB	BB	BB	BB	BB	BB	AB	AB	BB	BB	BB	BB	AB	BB	BB	BB	BB	BB	BB	AB
chrA1.34729329	BB	BB	BB	BB	BB	BB	BB	BB	BB	BB	BB	BB	BB	BB	BB	BB	BB	BB	BB	BB	BB	BB	BB	BB	BB	BB	BB	BB	BB	BB	BB	BB	BB	BB	BB	BB	BB	BB	BB	BB	BB	BB	BB	BB	BB	BB	BB	BB	BB
chrA1.34749069	AB	AA	AB	AA	BB	AB	AA	AA	AB	AB	AB	AB	AB	BB	AB	BB	AA	BB	AB	BB	BB	BB	AB	AA	AA	AB	AB	AA	BB	AB	AB	AA	AB	AB	AA	AB	AA	BB	AA	AB	AB	AB	AB	AA	BB	AB	BB	BB	AB
chrA1.34781162	BB	BB	BB	BB	BB	BB	BB	BB	BB	BB	BB	BB	BB	BB	BB	BB	BB	BB	BB	BB	BB	BB	BB	BB	BB	BB	BB	BB	BB	BB	BB	BB	BB	BB	BB	BB	BB	BB	BB	BB	BB	BB	BB	BB	BB	BB	BB	BB	BB
chrA1.34815782	AA	AA	AA	AA	AA	AA	AA	AA	AA	AA	AA	AA	AA	AA	AA	AA	AA	AA	AA	AA	AA	AA	AA	AA	AA	AA	AA	AA	AA	AA	AA	AA	AA	AA	AA	AA	AA	AA	AA	AA	AA	AA	AA	AA	AA	AA	AA	AA	AA
chrA1.34854207	BB	BB	BB	BB	AA	AB	BB	BB	AB	BB	BB	BB	BB	AB	BB	AB	BB	AA	AB	AB	AB	BB	AB	BB	BB	BB	AB	BB	BB	BB	BB	BB	BB	BB	BB	BB	BB	BB	BB	BB	BB	BB	BB	BB	AA	BB	AA	BB	BB
chrA1.34897036	AB	AA	AB	AA	BB	BB	AA	AA	BB	BB	AB	BB	AB	BB	AB	BB	AB	BB	AB	BB	BB	BB	BB	AB	AB	BB	BB	AB	BB	AB	AB	AB	AB	BB	AB	AB	AA	BB	AA	AB	BB	AB	BB	AA	BB	BB	BB	BB	AB
chrA1.34915970	AB	AA	AB	AA	AA	AA	AA	AA	AA	AB	AB	AB	AB	AB	AB	AB	AA	AA	AA	AB	AB	BB	AA	AA	AA	AB	AA	AA	BB	AB	AB	AA	AB	AB	AA	AB	AA	BB	AA	AB	AB	AB	AB	AA	AA	AB	AA	BB	AB
chrA1.34999418	BB	BB	BB	BB	BB	BB	BB	BB	BB	BB	BB	BB	BB	BB	BB	BB	BB	BB	BB	BB	BB	BB	BB	BB	BB	BB	BB	BB	BB	BB	BB	BB	BB	BB	BB	BB	BB	BB	BB	BB	BB	BB	BB	BB	BB	BB	BB	BB	BB
chrA1.35088337	BB	BB	BB	BB	BB	AB	BB	BB	AB	AB	BB	AB	BB	BB	BB	BB	AB	BB	BB	BB	BB	BB	AB	AB	AB	AB	AB	AB	BB	BB	BB	AB	BB	AB	AB	BB	BB	BB	BB	BB	AB	BB	AB	BB	BB	AB	BB	BB	BB
chrA1.35124072	AB	AB	AB	AA	BB	AB	AA	AA	AB	AA	AB	AA	AB	BB	AB	BB	AA	BB	AB	BB	BB	BB	AB	AA	AA	AB	AB	AA	BB	AB	AB	AA	AB	AB	AA	AA	AA	BB	AA	AA	AB	AA	AB	AA	BB	AB	BB	BB	AB
chrA1.35140292	BB	AB	BB	AB	AB	AB	BB	BB	AA	AA	BB	AA	BB	BB	BB	BB	AB	AB	AB	BB	BB	BB	AB	AB	AB	AB	AB	AB	BB	BB	BB	AB	BB	AB	AB	AB	BB	BB	BB	AB	AB	AB	AB	BB	AB	AB	AB	BB	BB
chrA1.35171115	AA	AA	AA	AA	AA	AA	AA	AA	AA	AA	AA	AA	AA	AA	AA	AA	AA	AA	NC	AA	AA	AA	AA	AA	AA	AA	AA	AA	AA	AA	AA	AA	AA	AA	AA	AA	AA	AA	AA	AA	AA	AA	AA	AA	AA	AA	AA	AA	AA
chrA1.35180500	AB	BB	AB	BB	BB	BB	BB	BB	BB	BB	AB	BB	AB	AB	AB	AB	BB	BB	BB	AB	AB	AA	BB	BB	BB	AB	BB	BB	AA	AB	NC	BB	AB	AB	BB	BB	BB	AA	BB	BB	AB	BB	AB	BB	BB	AB	BB	AA	AB
chrA1.35215291	BB	BB	BB	BB	BB	BB	BB	BB	BB	AB	BB	AB	BB	BB	BB	BB	BB	BB	BB	BB	BB	BB	BB	BB	BB	BB	BB	BB	BB	BB	BB	BB	BB	BB	BB	AB	BB	BB	BB	AB	BB	AB	BB	BB	BB	BB	BB	BB	BB
chrA1.35266575	AB	AA	AB	AA	AA	AA	AA	AA	AA	AA	AB	AA	AB	AB	AB	AB	AA	AA	AA	AB	AB	BB	AA	AA	AA	AB	AA	AA	BB	AB	AB	AA	AB	AB	AA	AA	AA	BB	AA	AA	AB	AA	AB	AA	AA	AB	AA	BB	AB
chrA1.35346139	BB	AB	BB	BB	AB	BB	BB	BB	AB	BB	BB	BB	BB	BB	AB	BB	BB	AB	AB	BB	BB	AB	AB	AB	AB	AA	AB	AB	AB	BB	BB	AB	BB	AB	AB	BB	BB	AB	BB	BB	AB	BB	AA	BB	AB	AB	AB	BB	BB
chrA1.35380781	BB	AA	BB	AA	BB	AB	BB	AB	AB	AB	AB	AB	AB	BB	AB	BB	AA	BB	AB	BB	BB	BB	BB	BB	BB	BB	BB	BB	BB	BB	BB	BB	BB	AB	BB	BB	AB	BB	AB	BB	AB	BB	BB	AB	BB	BB	BB	BB	BB
chrA1.35407911	BB	BB	BB	BB	BB	BB	BB	BB	BB	BB	BB	BB	BB	BB	BB	BB	BB	BB	BB	BB	BB	AB	BB	BB	BB	AB	BB	BB	AB	BB	BB	BB	BB	AB	BB	BB	BB	AB	BB	BB	AB	BB	AB	BB	BB	BB	BB	BB	BB
chrA1.35450636	BB	BB	BB	BB	BB	BB	BB	BB	BB	BB	BB	BB	BB	BB	AB	BB	BB	BB	BB	BB	BB	BB	BB	BB	BB	BB	BB	BB	BB	BB	BB	BB	BB	BB	BB	BB	BB	BB	BB	BB	BB	BB	BB	BB	BB	BB	BB	BB	BB
chrA1.35563639	AA	BB	AA	BB	AA	AB	BB	AB	AB	BB	AB	BB	AB	AA	BB	AA	BB	AA	AB	AA	AA	AA	AA	AA	AA	AA	AA	AA	AA	AA	AA	AA	AA	AB	AA	AB	AB	AA	AB	AB	AB	AB	AA	AB	AA	AA	AA	AA	AA
chrA1.35586637	AA	AB	AA	AA	AA	AA	AA	AA	AA	AA	AA	AA	AA	AA	AB	AA	AB	AA	AB	AA	AA	AA	AA	AA	AA	AA	AA	AA	AA	AA	AA	AA	AA	AA	AA	AA	AB	AA	AB	AA	AA	AA	AA	AA	AA	AA	AA	AA	AA
chrA1.35614516	BB	BB	BB	BB	AB	AB	BB	BB	BB	BB	BB	BB	BB	AB	BB	AB	BB	AB	BB	AB	AB	BB	AA	AB	AB	AB	AA	AB	BB	BB	BB	AB	BB	BB	AB	BB	BB	BB	BB	BB	NC	BB	AB	BB	AB	AB	AB	BB	BB
chrA1.35653406	AA	AB	AA	AA	AA	AA	BB	AA	AA	AA	AA	AA	AA	AA	AB	AA	AA	AA	AA	AA	AA	AA	AA	AA	AA	AA	AA	AA	AA	AA	AA	AA	AA	AA	AA	AA	AA	AA	AA	AA	AA	AA	AA	AA	AA	AA	AA	AA	AA
chrA1.35707106	BB	AA	BB	AA	AB	AA	BB	AB	AB	AB	AB	AB	AB	AB	AA	AB	AA	AB	AB	AB	AB	BB	AB	BB	AB	BB	AB	BB	BB	BB	NC	BB	BB	AB	BB	AB	AA	BB	AB	BB	AB	AB	BB	AB	AB	BB	AB	BB	AB
chrA1.35742484	AB	AB	AB	AA	AA	AA	AA	AA	AA	AA	AB	AA	AB	AB	AA	AB	AA	AA	AA	AB	AB	AB	AA	AA	AB	AA	AA	AA	AB	AB	AB	AA	AB	AA	AA	AB	AB	AB	AA	AA	AA	AB	AA	AA	AA	AB	AA	BB	BB
chrA1.35796833	AA	AB	AA	BB	AB	AB	BB	AB	AA	AB	AA	AB	AA	AB	AA	AB	AA	AB	AA	AB	AB	AA	BB	AB	AB	AB	BB	AB	AA	AA	AA	AB	AA	AA	AB	AB	AA	AA	AA	AB	AA	AB	AB	AA	AB	AB	AB	AA	AA
chrA1.35833633	BB	BB	BB	BB	BB	BB	BB	BB	BB	BB	BB	BB	BB	BB	AB	BB	AB	BB	AB	BB	BB	AB	BB	AB	BB	BB	BB	AB	BB	BB	AB	BB	BB	BB	BB	BB	AB	BB	AA	AB	BB	BB	BB	AB	BB	BB	BB	BB	BB
chrA1.35916040	BB	BB	BB	BB	BB	BB	AA	AB	BB	BB	BB	BB	BB	BB	AB	BB	AB	BB	AB	BB	BB	AB	BB	AB	BB	BB	BB	AB	BB	BB	AB	BB	BB	BB	BB	BB	AB	BB	AA	AB	BB	BB	BB	AB	BB	BB	BB	BB	BB
chrA1.35966983	AB	AB	AB	AB	AA	AB	BB	AB	AB	BB	BB	BB	BB	AB	AA	AB	AB	AA	AA	AB	AB	AB	AB	AB	BB	AB	AB	AB	AB	AB	AB	AB	AB	AB	AB	BB	AB	AB	AA	AB	AB	BB	AB	AB	AA	BB	AA	BB	BB
chrA1.35993235	AA	BB	AA	AB	AB	BB	BB	AB	AB	AB	AB	AB	AB	AB	BB	AB	BB	AB	AB	AB	AB	AB	AB	AB	AA	AA	AB	AB	AA	AA	AB	AA	AA	AB	AA	AA	AB	AA	BB	AB	AB	AA	AA	BB	AB	AA	AB	AA	AA
chrA1.36020948	AA	AA	AA	AB	AA	AB	AA	AB	AB	BB	AA	BB	AA	AA	AA	AA	AB	AA	AA	AA	AA	AA	AA	AA	AA	AB	AA	AA	AB	AA	AA	AA	AA	BB	AA	AB	AA	AB	AA	AB	BB	AB	AB	AA	AA	AA	AA	AA	AA
chrA1.36081887	AB	AA	AB	AA	AA	AA	AA	AA	AA	AA	AB	AA	AB	AB	AA	AB	AA	AA	AA	AB	AB	AB	AA	AA	AB	AA	AA	AA	AB	AB	AB	AA	AB	AA	AA	AB	AB	AB	AA	AA	AA	AB	AA	AA	AA	AB	AA	BB	BB
chrA1.36128396	BB	AB	BB	BB	BB	AB	BB	BB	AB	AA	BB	AB	BB	BB	AB	BB	AA	BB	AB	BB	BB	BB	BB	BB	BB	BB	BB	BB	BB	BB	BB	BB	BB	AB	BB	AB	AB	BB	AB	AB	AB	AB	BB	BB	BB	BB	BB	BB	BB
chrA1.36171510	AA	AA	AA	AA	BB	AB	BB	AA	AB	AA	AB	AB	AB	AB	AA	AB	AA	BB	AB	AB	AB	AB	AB	AB	AA	AB	AB	AB	AB	AA	AB	AA	AA	AB	AA	AA	AA	AB	AB	AB	AB	AA	AB	BB	BB	AA	BB	AA	AA
chrA1.36335859	AB	BB	AB	AB	BB	BB	BB	AB	BB	AB	BB	AB	BB	BB	AB	BB	BB	BB	BB	BB	BB	BB	AB	AB	AA	AA	AB	AB	AB	AB	BB	AA	AB	AB	AA	AA	AB	AB	BB	AB	AB	AA	AA	BB	BB	AB	BB	BB	AB
chrA1.36354921	AA	AA	AA	AA	AA	AB	AA	AA	AB	BB	AA	AB	AA	AA	BB	AA	BB	AA	AB	AA	AA	AA	AB	AB	BB	AB	AB	AB	AA	AA	NC	AB	AA	AB	AB	BB	BB	AA	AB	AB	AB	BB	AB	AA	AA	AB	AA	AA	AB
chrA1.36396953	AA	AB	AA	AA	BB	AB	AA	AA	AB	AA	AB	AB	AB	AB	AA	AB	AA	BB	AB	AB	AB	AB	AB	AB	AA	AA	AB	AB	AA	AA	AB	AA	AA	AA	AA	AA	AA	AA	AB	AB	AA	AA	AA	BB	BB	AA	BB	AA	AA
chrA1.36441251	AB	AA	AB	AA	BB	BB	BB	AA	BB	BB	BB	BB	BB	BB	BB	BB	BB	BB	BB	BB	BB	BB	AB	AB	AB	AA	AB	AB	AB	AB	BB	AA	AB	AB	AA	BB	BB	AB	BB	BB	AB	BB	AA	BB	BB	AB	BB	BB	BB
chrA1.36449255	BB	BB	BB	BB	AB	AB	BB	BB	BB	BB	BB	BB	BB	AB	BB	AB	BB	AB	BB	AB	AB	BB	AB	BB	BB	BB	AB	BB	BB	BB	BB	BB	BB	BB	BB	BB	BB	BB	BB	BB	BB	BB	BB	BB	AB	BB	AB	BB	BB
chrA1.36508942	AA	AA	AA	AA	AA	AA	AA	AA	AA	AA	AA	AA	AA	AA	AA	AA	AA	AA	AA	AA	AA	AA	AA	AA	AA	AA	AA	AA	AA	AA	AA	AA	AA	AA	AA	AA	AA	AA	AA	AA	AA	AA	AA	AA	AA	AA	AA	AA	AA
chrA1.36546510	BB	BB	BB	BB	BB	BB	BB	BB	BB	AB	BB	AB	BB	BB	AB	BB	AB	BB	AB	BB	BB	BB	BB	BB	AB	BB	BB	BB	BB	BB	BB	BB	BB	BB	BB	AA	AA	BB	AB	AB	BB	AA	BB	BB	BB	BB	BB	BB	AB
chrA1.36653779	AB	AA	AB	AA	AB	AA	BB	AB	AB	AA	BB	AB	BB	AB	AA	AB	AA	AB	AB	AB	AB	AB	AA	AA	AA	AA	AA	AA	AB	AB	AB	AA	AB	AA	AA	AA	AA	AB	AA	AA	AA	AA	AA	AB	AB	AB	AB	BB	AB
chrA1.36697936	AB	BB	AB	AB	BB	BB	AA	BB	BB	BB	BB	BB	BB	BB	BB	BB	BB	BB	BB	BB	BB	BB	BB	BB	BB	AB	BB	BB	AB	AB	BB	AB	AB	AB	AB	BB	BB	AB	BB	BB	AB	BB	AB	BB	BB	BB	BB	BB	BB
chrA1.36737653	AA	AA	AA	AB	AA	AA	AA	AA	AA	AA	AB	AA	AB	AA	AB	AA	AA	AA	AA	AA	AA	AA	AA	AA	AA	AB	AA	AA	AB	AA	AA	AA	AA	AB	AA	AA	AA	AB	AA	AA	AB	AA	AB	AB	AA	AA	AA	AA	AA
chrA1.36803175	AB	AA	AB	AB	AA	AB	AA	AB	AB	AB	AA	AA	AA	AA	AA	AA	AB	AA	NC	AA	AA	AB	AA	AB	AA	AA	AA	AB	AA	AB	AB	AB	AB	AB	AB	AA	AA	AA	AB	AB	AB	AA	AA	AB	AA	AA	AA	AA	AA
chrA1.36843607	AA	AA	AA	AA	AA	AA	BB	AA	AA	AA	AB	AA	AB	AA	AB	AA	AA	AA	AA	AA	AA	AA	AA	AA	AA	AB	AA	AA	AB	AA	AA	AA	AA	AB	AA	AA	AA	AB	AA	AA	AB	AA	AB	AB	AA	AA	AA	AA	AA
chrA1.36867681	AB	AB	AB	AA	BB	BB	BB	AB	BB	BB	BB	BB	BB	BB	BB	BB	BB	BB	BB	BB	BB	AB	BB	AB	BB	BB	BB	AB	BB	AB	AB	AB	AB	BB	AB	BB	BB	BB	AB	AB	BB	BB	BB	AB	BB	BB	BB	BB	BB
chrA1.36928782	BB	BB	BB	BB	BB	BB	BB	BB	BB	AB	BB	AB	BB	BB	AB	BB	AB	BB	AB	BB	BB	BB	BB	BB	BB	BB	BB	BB	BB	BB	BB	BB	BB	BB	BB	AB	AB	BB	AB	AB	BB	AB	BB	BB	BB	BB	BB	BB	BB
chrA1.36973221	AA	AA	AA	AA	AA	AA	AA	AA	AA	AA	AA	AA	AA	AA	AA	AA	AA	AA	NC	AA	AA	AA	AA	AA	AA	AA	AA	AA	AA	AA	AA	AA	AA	AA	AA	AA	AA	AA	AA	AA	AA	AA	AA	AA	AA	AA	AA	AA	AA
chrA1.36977479	AB	AB	AB	AB	AB	AA	BB	AA	AB	AA	AB	AB	AB	AB	AB	AB	AA	AB	0	NC	AB	AB	AA	AA	AA	AA	AA	AA	AB	AB	AB	AA	AB	AA	AA	AA	AA	AB	AA	NC	AA	AA	AA	AA	AB	AB	AB	BB	AB
chrA1.37051388	AB	AA	AB	AB	AB	AA	BB	AA	AB	AB	AB	BB	AB	AB	AB	AB	AB	AB	BB	AB	AB	AB	AB	AB	AB	AB	AB	AB	AB	AB	AB	AB	AB	AA	AB	AB	AB	AB	AB	AB	AA	AB	AB	AA	AB	BB	AB	BB	AB
chrA1.37077340	AB	AB	AB	AB	AB	AA	BB	AA	AB	AB	BB	BB	BB	AB	BB	AB	AB	AB	BB	AB	AB	AB	AB	AB	BB	BB	AB	AB	BB	AB	AB	AB	AB	AB	AB	BB	BB	BB	AB	AB	AB	BB	BB	AB	AB	BB	AB	BB	BB
chrA1.37116709	AB	BB	AB	AB	BB	BB	BB	BB	BB	BB	BB	BB	BB	BB	BB	BB	BB	BB	BB	BB	BB	AB	AB	AA	AA	AB	AB	AA	BB	AB	AB	AA	AB	BB	AA	AB	AB	BB	AB	AB	BB	AB	AB	AB	BB	AB	BB	BB	AB
chrA1.37118919	BB	BB	BB	BB	AB	AA	BB	AB	AB	AB	BB	BB	BB	AB	BB	AB	AB	AB	BB	AB	AB	BB	AB	BB	BB	BB	AB	BB	BB	BB	BB	BB	BB	AB	BB	BB	BB	BB	BB	BB	AB	BB	BB	BB	AB	BB	AB	BB	BB
chrA1.37154617	BB	AB	BB	AB	BB	BB	AA	AB	BB	BB	AB	BB	AB	BB	BB	BB	BB	BB	BB	BB	BB	BB	BB	BB	BB	AB	BB	BB	AB	BB	BB	BB	BB	AB	BB	BB	BB	AB	BB	BB	AB	BB	AB	AB	BB	BB	BB	BB	BB
chrA1.37179043	AB	AA	AB	AA	AA	AA	AA	AA	AA	AA	AB	AA	AB	AA	AA	AA	AA	AA	AA	AA	AA	AB	AA	AB	AB	AB	AA	AB	AB	AB	AB	AB	AB	AB	AB	AB	AB	AB	AB	AB	AB	AB	AB	BB	AA	AA	AA	AA	AB
chrA1.37205017	AA	AA	AA	AA	AA	AA	AA	AA	AA	AA	AA	AA	AA	AA	AA	AA	AA	AA	AA	AA	AA	AA	AA	AA	AA	AA	AA	AA	AA	AA	AA	AA	AA	AA	AA	AA	AA	AA	AA	AA	AA	AA	AA	AA	AA	AA	AA	AA	AA
chrA1.37241907	AB	AA	AB	AB	AA	AA	AA	AA	AA	AB	AA	AB	AA	AA	AB	AA	AA	AA	AA	AA	AA	AB	AA	AB	AB	AA	AA	AB	AA	AB	AB	AB	AB	AA	AB	BB	AB	AA	AB	BB	AA	BB	AA	AB	AA	AA	AA	AA	AB
chrA1.37267223	AB	AB	AB	BB	AA	AA	BB	BB	AA	AB	AB	AB	AB	AA	BB	AA	AB	AA	AB	AA	AA	AB	AA	AB	AB	AB	AA	AB	AB	AB	AB	AB	AB	AB	AB	BB	BB	AB	BB	BB	AB	BB	AB	BB	AA	AA	AA	AA	AB
chrA1.37299498	AB	AB	AB	AB	AA	AA	BB	AA	AA	AB	AB	AB	AB	AA	BB	AA	AB	AA	AB	AA	AA	AB	AB	BB	BB	BB	AB	BB	AB	AB	AB	BB	AB	AB	BB	BB	BB	AB	BB	BB	AB	BB	BB	BB	AA	AB	AA	AA	AB
chrA1.37329345	AB	BB	AB	AB	BB	BB	BB	BB	BB	BB	BB	BB	BB	BB	BB	BB	BB	BB	BB	BB	BB	AB	BB	AB	AB	AB	BB	AB	AB	AB	AB	AB	AB	AB	AB	AB	AB	AB	AB	AB	AB	AB	AB	AB	BB	BB	BB	BB	AB
chrA1.37367120	AA	AA	AA	AB	AB	AA	AA	AA	AB	AA	AB	AB	AB	AA	AB	AA	AB	AB	BB	AA	AA	AA	AA	AA	AA	AA	AA	AA	AA	AA	AA	AA	AA	AA	AA	AA	AB	AA	AB	AA	AA	AA	AA	AB	AB	AA	AB	AA	AA
chrA1.37394602	AB	AB	AB	AB	AB	AB	BB	BB	AA	AA	AB	AA	AB	AB	AA	AB	AA	AB	AA	AB	AB	AA	BB	AB	BB	BB	BB	AB	AB	AB	AA	BB	AB	AB	BB	AB	AB	AB	AA	AA	AB	AB	BB	AB	AB	AB	AB	AA	AB
chrA1.37487387	AA	AA	AA	AA	AB	BB	AA	AA	AB	AB	AA	AA	AA	AB	AA	AB	AB	AB	AA	AB	AB	AA	AB	AA	AA	AA	AB	AA	AA	AA	AA	AA	AA	AB	AA	AA	AA	AA	AA	AA	AB	AA	AA	AA	AB	AA	AB	AA	AA
chrA1.37523617	AA	AB	AA	BB	BB	BB	BB	AB	BB	AB	AB	AB	AB	AB	AB	AB	BB	BB	BB	AB	AB	AA	AB	AA	AB	AA	AB	AA	AA	AA	AA	AA	AA	AB	AA	AB	BB	AA	AB	AA	AB	AB	AA	AB	BB	AA	BB	AA	AB
chrA1.37553794	AA	AB	AA	AB	BB	AB	BB	AB	AB	AA	AA	AB	AA	AB	AA	AB	AA	BB	AB	AB	AB	AA	AB	AA	AA	AA	AB	AA	AA	AA	AA	AA	AA	AA	AA	AA	AA	AA	AA	AA	AA	AA	AA	AA	BB	AA	BB	AA	AA
chrA1.37594843	AA	AB	AA	AB	AB	AB	BB	AB	AA	AA	AA	AA	AA	AB	AA	AB	AA	AB	AA	AB	AB	AA	AB	AA	AA	AA	AB	AA	AA	AA	AA	AA	AA	AA	AA	AA	AA	AA	AA	AA	AA	AA	AA	AA	AB	AA	AB	AA	AA
chrA1.37622735	BB	BB	BB	BB	BB	BB	AA	BB	BB	BB	BB	BB	BB	BB	BB	BB	BB	BB	BB	BB	BB	BB	BB	BB	BB	BB	BB	BB	BB	BB	BB	BB	BB	BB	BB	BB	BB	BB	BB	BB	BB	BB	BB	BB	BB	BB	BB	BB	BB
chrA1.37666287	AA	AA	AA	AA	AA	AB	BB	AB	AB	AB	AA	AA	AA	AA	AB	AA	AB	AA	AA	AA	AA	AA	AA	AA	AB	AA	AA	AA	AA	AA	AA	AA	AA	AB	AA	AB	AB	AA	AA	AA	AB	AB	AA	AA	AA	AA	AA	AA	AB
chrA1.37729415	AA	AA	AA	AA	AA	AA	AA	AA	AA	AA	AA	AA	AA	AA	AA	AA	AA	AA	AA	AA	AA	AA	AA	AA	AA	AA	AA	AA	AA	AA	AA	AA	AA	AA	AA	AA	AA	AA	AA	AA	AA	AA	AA	AA	AA	AA	AA	AA	AA
chrA1.37735472	AA	AA	AA	AB	AB	AA	AA	AA	AB	AB	AB	BB	AB	AA	AB	AA	AB	AB	BB	AA	AA	AA	AA	AA	AA	AA	AA	AA	AA	AA	AA	AA	AA	AA	AA	AB	AB	AA	AB	AB	AA	AB	AA	AB	AB	AA	AB	AA	AA
chrA1.37797432	AA	AA	AA	AB	AB	AA	BB	AB	AB	AB	AB	BB	AB	AA	BB	AA	AB	AB	BB	AA	AA	AA	AA	AA	AB	AA	AA	AA	AA	AA	AA	AA	AA	AA	AA	AB	AB	AA	AB	AB	AA	AB	AA	AB	AB	AA	AB	AA	AB
chrA1.37837704	BB	BB	BB	BB	AB	AB	AA	BB	BB	BB	BB	BB	BB	AB	AB	AB	BB	AB	BB	AB	AB	BB	AB	BB	AB	BB	AB	BB	BB	BB	BB	BB	BB	BB	BB	BB	BB	BB	BB	BB	BB	BB	BB	BB	AB	BB	AB	BB	AB
chrA1.37861668	AA	AA	AA	AB	AB	AA	AA	AA	AB	AB	AB	BB	AB	AA	AB	AA	AB	AB	BB	AA	AA	AA	AA	AA	AA	AA	AA	AA	AA	AA	AA	AA	AA	AA	AA	AB	AB	AA	AB	AB	AA	AB	AA	AB	AB	AA	AB	AA	AA
chrA1.37895827	AA	AA	AA	AA	AA	AB	BB	AA	AB	AB	AA	AA	AA	AA	AB	AA	AB	AA	AA	AA	AA	AA	AA	AA	AB	AA	AA	AA	AA	AA	AA	AA	AA	AB	AA	AA	AA	AA	AA	AA	AB	AA	AA	AA	AA	AA	AA	AA	AB
chrA1.37938733	AA	AA	AA	AA	AA	AB	BB	AA	AB	AB	AA	AA	AA	AA	AB	AA	AB	AA	AA	AA	AA	AA	AA	AA	AB	AA	AA	AA	AA	AA	AA	AA	AA	AB	AA	AA	AA	AA	AA	AA	AB	AA	AA	AA	AA	AA	AA	AA	AB
chrA1.37970006	AB	AA	AB	AA	AA	AA	AA	AA	AA	AA	AA	AA	AA	AA	AA	AA	AA	AA	AA	AA	AA	AA	AB	AB	AB	AB	AB	AB	AA	AB	AA	BB	AB	AA	BB	AB	AB	AA	AA	AA	AA	AB	AB	AA	AA	AB	AA	AA	AA
chrA1.37991252	BB	BB	BB	BB	AB	AB	BB	BB	BB	BB	BB	BB	BB	AB	BB	AB	BB	AB	BB	AB	AB	BB	AB	BB	BB	BB	AB	BB	BB	BB	BB	BB	BB	BB	BB	BB	BB	BB	BB	BB	BB	BB	BB	BB	AB	BB	AB	BB	BB
chrA1.38039856	BB	AB	BB	AB	AB	AB	BB	AB	BB	BB	BB	BB	BB	AB	BB	AB	BB	AB	BB	AB	AB	BB	AB	BB	BB	BB	AB	BB	BB	BB	BB	BB	BB	BB	BB	BB	BB	BB	BB	BB	BB	BB	BB	BB	AB	BB	AB	BB	BB
chrA1.38069674	AA	AA	AA	AB	AB	AB	BB	AA	BB	BB	AB	BB	AB	AA	BB	AA	BB	AB	BB	AA	AA	AA	AA	AA	AB	AA	AA	AA	AA	AA	AA	AA	AA	AB	AA	AB	AB	AA	AB	AB	AB	AB	AA	AB	AB	AA	AB	AA	AB
chrA1.38112004	AA	AB	AA	AB	AB	BB	BB	AB	AB	AB	AA	AA	AA	AB	AB	AB	AB	AB	AA	AB	AB	AA	AB	AA	AB	AA	AB	AA	AA	AA	AA	AA	AA	AB	AA	AA	AA	AA	AA	AA	AB	AA	AA	AA	AB	AA	AB	AA	AB
chrA1.38154238	AB	AA	AB	AB	AB	AA	BB	AA	AB	AB	AB	BB	AB	AA	BB	AA	AB	AB	BB	AA	AA	AA	AB	AB	BB	AB	AB	AB	AA	AB	AA	BB	AB	AA	BB	BB	BB	AA	AB	AB	AA	BB	AB	AB	AB	AB	AB	AA	AB
chrA1.38198922	AB	AB	AB	AB	BB	AB	BB	AB	AB	AB	AB	BB	AB	AB	BB	AB	AB	BB	BB	AB	AB	AA	BB	AB	BB	AB	BB	AB	AA	AB	AA	BB	AB	AA	BB	BB	BB	AA	AB	AB	AA	BB	AB	AB	BB	AB	BB	AA	AB
chrA1.38212760	AB	AB	AB	BB	BB	BB	BB	AB	BB	BB	BB	BB	BB	BB	BB	BB	BB	BB	BB	BB	BB	BB	AB	AB	AB	AB	AB	AB	BB	AB	BB	AA	AB	BB	AA	BB	BB	BB	BB	BB	BB	BB	AB	BB	BB	AB	BB	BB	BB
chrA1.38237090	BB	BB	BB	AB	AB	BB	AA	BB	AB	AB	AB	AA	AB	BB	AA	BB	AB	AB	AA	BB	BB	BB	BB	BB	AB	BB	BB	BB	BB	BB	BB	BB	BB	BB	BB	AB	AB	BB	AB	AB	BB	AB	BB	AB	AB	BB	AB	BB	AB
chrA1.38252027	AA	AB	AA	AA	AA	AA	AA	AA	AA	AA	AA	AA	AA	AA	AA	AA	AA	AA	AA	AA	AA	AA	AA	AA	AA	AA	AA	AA	AA	AA	AA	AA	AA	AA	AA	AA	AA	AA	AA	AA	AA	AA	AA	AA	AA	AA	AA	AA	AA
chrA1.38276912	AA	AA	AA	AB	AB	AA	BB	AA	AB	AA	AA	AB	AA	AA	AB	AA	AA	AB	AB	AA	AA	AA	AA	AA	AB	AA	AA	AA	AA	AA	AA	AA	AA	AA	AA	AA	AA	AA	AA	AA	AA	AA	AA	AA	AB	AA	AB	AA	AB
chrA1.38312285	BB	BB	BB	BB	BB	BB	AA	BB	BB	BB	BB	BB	BB	BB	AB	BB	BB	BB	BB	BB	BB	BB	BB	BB	AB	BB	BB	BB	BB	BB	BB	BB	BB	BB	BB	AB	AB	BB	BB	BB	BB	AB	BB	BB	BB	BB	BB	BB	AB
chrA1.38327092	AB	AB	AB	AA	AA	AA	AA	AB	AA	AA	AA	AA	AA	AA	AA	AA	AA	AA	AA	AA	AA	AA	AB	AB	AB	AB	AB	AB	AA	AB	AA	BB	AB	AA	BB	AB	AB	AA	AA	AA	AA	AB	AB	AA	AA	AB	AA	AA	AA
chrA1.38395265	AB	AB	AB	AB	BB	AB	BB	AB	AB	AB	AB	BB	AB	AB	BB	AB	AB	BB	BB	AB	AB	AA	BB	AB	BB	AB	BB	AB	AA	AB	AA	BB	AB	AA	BB	BB	BB	AA	AB	AB	AA	BB	AB	AB	BB	AB	BB	AA	AB
chrA1.38448809	AA	AA	AA	AA	AA	AA	AA	AA	AA	AA	AA	AA	AA	AA	AA	AA	AA	AA	AA	AA	AA	AA	AA	AA	AA	AA	AA	AA	AA	AA	AA	AA	AA	AA	AA	AA	AA	AA	AA	AA	AA	AA	AA	AA	AA	AA	AA	AA	AA
chrA1.38494937	BB	BB	BB	BB	BB	BB	BB	BB	BB	BB	BB	BB	BB	BB	BB	BB	BB	BB	BB	BB	BB	BB	BB	BB	BB	BB	BB	BB	BB	BB	BB	BB	BB	BB	BB	BB	BB	BB	BB	BB	BB	BB	BB	BB	BB	BB	BB	BB	BB
chrA1.38609145	BB	BB	BB	BB	BB	AB	BB	BB	AB	AB	BB	BB	BB	BB	BB	BB	AB	BB	BB	BB	BB	BB	BB	BB	BB	BB	BB	BB	BB	BB	BB	BB	BB	AB	BB	AB	AB	BB	BB	BB	AB	AB	BB	BB	BB	BB	BB	BB	BB
chrA1.38663113	BB	BB	BB	BB	BB	BB	BB	AB	BB	BB	BB	BB	BB	BB	BB	BB	BB	BB	BB	BB	BB	BB	BB	BB	BB	BB	BB	BB	BB	BB	BB	BB	BB	BB	BB	BB	BB	BB	BB	BB	BB	BB	BB	BB	BB	BB	BB	BB	BB
chrA1.38685739	BB	AB	BB	AB	AA	AB	AA	AB	AB	AB	AB	AA	AB	AB	AB	AB	AB	AA	AA	AB	AB	BB	AA	AB	AB	AA	AA	AB	AB	BB	BB	AB	BB	AB	AB	AB	AB	AB	AB	AB	AB	AB	AA	AB	AA	AB	AA	BB	BB
chrA1.38718629	BB	BB	BB	AB	AA	AA	AA	AB	AA	AA	AB	AA	AB	AB	AA	AB	AA	AA	AA	AB	AB	BB	AA	AB	AA	AA	AA	AB	AB	BB	BB	AB	BB	AA	AB	AA	AA	AB	AB	AB	AA	AA	AA	AB	AA	AB	AA	BB	AB
chrA1.38757494	BB	AB	BB	AB	AA	AA	AA	AB	AA	AA	AB	AA	AB	AB	AA	AB	AA	AA	AA	AB	AB	BB	AA	AB	AA	AA	AA	AB	AB	BB	BB	AB	BB	AA	AB	AA	AA	AB	AB	AB	AA	AA	AA	AB	AA	AB	AA	BB	AB
chrA1.38784440	AA	AA	AA	AA	AB	AB	BB	AA	AA	AA	AA	AA	AA	AB	AA	AB	AA	AB	AA	AB	AB	AA	BB	AB	AB	AB	BB	AB	AA	AA	AA	AB	AA	AA	AB	AA	AA	AA	AA	AA	AA	AA	AB	AA	AB	AB	AB	AA	AA
chrA1.38826931	BB	BB	BB	BB	BB	BB	BB	BB	BB	BB	BB	BB	BB	BB	BB	BB	BB	BB	BB	BB	BB	BB	BB	BB	BB	BB	BB	BB	BB	BB	BB	BB	BB	BB	BB	BB	BB	BB	BB	BB	BB	BB	BB	BB	BB	BB	BB	BB	BB
chrA1.38866407	BB	BB	BB	AB	BB	BB	BB	BB	BB	BB	AB	BB	AB	BB	BB	BB	BB	BB	BB	BB	BB	BB	BB	BB	BB	BB	BB	BB	BB	BB	BB	BB	BB	BB	BB	BB	BB	BB	BB	BB	BB	BB	BB	AB	BB	BB	BB	BB	BB
chrA1.38924509	BB	BB	BB	BB	AB	AB	AA	BB	BB	BB	BB	BB	BB	AB	BB	AB	BB	AB	BB	AB	AB	BB	AB	BB	BB	BB	AB	BB	BB	BB	BB	BB	BB	BB	BB	BB	BB	BB	BB	BB	BB	BB	BB	BB	AB	BB	AB	BB	BB
chrA1.38932622	BB	BB	BB	BB	BB	BB	BB	AB	BB	BB	BB	BB	BB	BB	BB	BB	BB	BB	BB	BB	BB	BB	BB	BB	BB	BB	BB	BB	BB	BB	BB	BB	BB	BB	BB	BB	BB	BB	BB	BB	BB	BB	BB	BB	BB	BB	BB	BB	BB
chrA1.39014444	BB	BB	BB	AB	AB	BB	BB	BB	AB	AB	AB	AA	AB	BB	BB	BB	BB	AB	AB	BB	BB	BB	BB	BB	BB	BB	BB	BB	BB	BB	BB	BB	BB	BB	BB	AB	BB	BB	BB	AB	BB	AB	BB	AB	AB	BB	AB	BB	BB
chrA1.39147624	AA	AA	AA	AA	AB	AB	BB	AA	AA	AB	AA	AB	AA	AB	AA	AB	AA	AB	AA	AB	AB	AB	AB	AB	AA	AA	AB	AB	AA	AA	AB	AA	AA	AA	AA	AB	AA	AA	AB	BB	AA	AB	AA	AB	AB	AA	AB	AA	AA
chrA1.39225628	BB	BB	BB	BB	AB	BB	BB	BB	AB	BB	BB	AB	BB	BB	BB	BB	BB	AB	AB	BB	BB	BB	BB	BB	BB	BB	BB	BB	BB	BB	BB	BB	BB	BB	BB	AB	AB	BB	BB	BB	BB	AB	BB	BB	AB	BB	AB	BB	BB
chrA1.39259668	BB	BB	BB	AB	BB	BB	BB	BB	BB	AB	AB	AB	AB	BB	BB	BB	AB	BB	AB	BB	BB	BB	BB	BB	AB	AB	BB	BB	AB	BB	BB	BB	BB	AB	BB	AB	AB	AB	AB	AB	AB	AB	AB	AB	BB	BB	BB	BB	AB
chrA1.39312172	AA	AA	AA	AA	AA	AA	AA	AA	AA	AA	AA	AA	AA	AA	AA	AA	AA	AA	AA	AA	AA	AA	AA	AA	AA	AA	AA	AA	AA	AA	AA	AA	AA	AA	AA	AA	AA	AA	AA	AA	AA	AA	AA	AA	AA	AA	AA	AA	AA
chrA1.39355402	AB	BB	AB	AB	AA	AB	AA	BB	AB	AB	AA	AA	AA	AA	BB	AA	BB	AA	BB	AA	AA	AB	AA	AB	AA	AB	AA	AB	AB	AB	AB	AB	AB	BB	AB	AA	AB	AB	BB	AB	BB	AA	AB	AB	AA	AA	AA	AA	AA
chrA1.39379648	BB	BB	BB	BB	AB	BB	BB	BB	AB	BB	BB	AB	BB	BB	BB	BB	BB	AB	BB	BB	BB	BB	BB	BB	BB	BB	BB	BB	BB	BB	BB	BB	BB	BB	BB	AB	AB	BB	BB	BB	BB	AB	BB	BB	AB	BB	AB	BB	BB
chrA1.39408556	AA	AB	AA	BB	AB	BB	AA	BB	AB	AB	AA	AA	AA	AB	AB	AB	BB	AB	BB	AB	AB	AB	BB	BB	AB	BB	BB	BB	AB	AA	AB	AB	AA	BB	AB	AA	AB	AB	BB	NC	BB	AA	BB	AB	AB	AB	AB	AA	AA
chrA1.39431106	AB	BB	AB	AB	AB	AA	AA	BB	AB	AA	AA	AB	AA	AA	BB	AA	AB	AB	AB	AA	AA	AA	AA	AA	AA	AB	AA	AA	AB	AB	AA	AB	AB	AB	AB	AB	BB	AB	AB	AA	AB	AB	AB	AA	AB	AA	AB	AA	AA
chrA1.39481292	AA	AB	AA	BB	AA	AA	AA	BB	AA	AA	AA	AA	AA	AA	AB	AA	AB	AA	AB	AA	AA	AA	AB	AB	AB	BB	AB	AB	AB	AA	AA	AB	AA	AB	AB	AA	AB	AB	AB	AA	AB	AA	BB	AA	AA	AB	AA	AA	AA
chrA1.39500888	AA	AB	AA	BB	AA	AA	BB	BB	AA	AA	AA	AA	AA	AA	AB	AA	AA	AA	AA	AA	AA	AA	AB	AB	AB	AB	AB	AB	AA	AA	AA	AB	AA	AA	AB	AA	AA	AA	AA	AA	AA	AA	AB	AA	AA	AB	AA	AA	AA
chrA1.39515956	AA	AA	AA	AA	AA	AA	BB	AA	AA	AA	AB	AA	AB	AA	AA	AA	AA	AA	AA	AA	AA	AA	AA	AA	AA	AA	AA	AA	AA	AA	AA	AA	AA	AA	AA	AB	AB	AA	AA	AA	AA	AB	AA	AB	AA	AA	AA	AA	AA
chrA1.39528104	AB	AB	AB	AA	AA	AA	AA	AA	AA	AA	AA	AA	AA	AA	AB	AA	AA	AA	AA	AA	AA	AA	AA	AA	AA	AA	AA	AA	AA	AB	AA	AB	AB	AA	AB	AA	AA	AA	AA	AA	AA	AA	AA	AA	AA	AA	AA	AA	AA
chrA1.39545821	AB	BB	AB	BB	BB	BB	BB	BB	BB	AB	AB	AB	AB	AB	BB	AB	BB	BB	BB	AB	AB	AB	BB	BB	AB	BB	BB	BB	AB	AB	AB	BB	AB	BB	BB	AB	BB	AB	BB	AB	BB	AB	BB	BB	BB	AB	BB	AA	AA
chrA1.39586943	BB	BB	BB	BB	BB	BB	BB	BB	BB	BB	AB	BB	AB	BB	BB	BB	AB	BB	AB	BB	BB	BB	AB	AB	AB	AA	AB	AB	AB	BB	BB	AB	BB	AB	AB	AB	AA	AB	AB	BB	AB	AB	AA	AB	BB	AB	BB	BB	BB
chrA1.39672029	AA	AA	AA	AA	AA	AB	AA	AA	AB	AB	AA	AA	AA	AA	AA	AA	BB	AA	BB	AA	AA	AB	AA	AB	AA	AA	AA	AB	AA	AA	AB	AA	AA	AB	AA	AA	AB	AA	BB	AB	AB	AA	AA	AB	AA	AA	AA	AA	AA
chrA1.39728172	BB	BB	BB	BB	BB	BB	BB	BB	BB	BB	AB	BB	AB	BB	BB	BB	BB	BB	BB	BB	BB	BB	BB	BB	BB	AB	BB	BB	AB	BB	BB	BB	BB	AB	BB	BB	BB	AB	BB	BB	AB	BB	AB	AB	BB	BB	BB	BB	BB
chrA1.39762579	AB	AA	AB	AB	AB	AA	BB	AA	AB	AA	AB	AB	AB	AB	AA	AB	AB	AB	AB	AB	AB	BB	AB	BB	AB	AB	AB	BB	AB	AB	BB	AB	AB	AA	AB	AA	AB	AB	BB	AB	AA	AA	AB	AB	AB	BB	AB	BB	AB
chrA1.39786826	AB	BB	AB	AB	AA	AB	BB	BB	AB	BB	AB	AB	AB	AA	BB	AA	AB	AA	AB	AA	AA	AA	AA	AA	AB	AB	AA	AA	AB	AB	AA	AB	AB	BB	AB	BB	AB	AB	AA	AB	BB	BB	AB	AB	AA	AA	AA	AA	AB
chrA1.39832846	AA	AA	AA	AA	AA	AA	AA	AA	AA	AB	AA	AB	AA	AA	AA	AA	AA	AA	AA	AA	AA	AA	AA	AA	AA	AA	AA	AA	AA	AA	AA	AA	AA	AA	AA	AB	AA	AA	AA	AB	AA	AB	AA	AA	AA	AA	AA	AA	AA
chrA1.39875202	AB	AA	AB	AB	BB	BB	AA	AA	BB	BB	BB	BB	BB	BB	AA	BB	BB	BB	BB	BB	BB	BB	BB	BB	BB	BB	BB	BB	BB	AB	BB	AB	AB	BB	AB	AB	AB	BB	BB	BB	BB	AB	BB	BB	BB	BB	BB	BB	BB
chrA1.39907391	AA	AA	AA	AA	AB	AA	AA	AA	AB	AA	AA	AB	AA	AA	AA	AA	AA	AB	AA	AA	AA	AA	AA	AA	AA	AA	AA	AA	AA	AA	AA	AA	AA	AA	AA	AA	AA	AA	AA	AA	AA	AA	AA	AA	AB	AA	AB	AA	AA
chrA1.39960768	AA	AA	AA	AA	AB	AA	AA	AA	AB	AB	AA	BB	AA	AA	AA	AA	AA	AB	AA	AA	AA	AA	AA	AA	AA	AA	AA	AA	AA	AA	AA	AA	AA	AA	AA	AB	AA	AA	AA	AB	AA	AB	AA	AA	AB	AA	AB	AA	AA
chrA1.40018717	BB	BB	BB	BB	AB	BB	BB	BB	AB	AB	BB	AA	BB	BB	BB	BB	BB	AB	BB	BB	BB	BB	BB	BB	BB	BB	BB	BB	BB	BB	BB	BB	BB	BB	BB	AB	BB	BB	BB	AB	BB	AB	BB	BB	AB	BB	AB	BB	BB
chrA1.40050530	AB	AA	AB	AB	AB	AA	BB	AB	AB	AB	AB	BB	AB	AB	AA	AB	AA	AB	AA	AB	AB	BB	AB	BB	BB	AB	AB	BB	AB	AB	BB	AB	AB	AA	AB	BB	AB	AB	AB	BB	AA	BB	AB	AB	AB	BB	AB	BB	BB
chrA1.40074799	BB	AB	BB	AB	AB	AB	AA	AB	AA	AA	AB	AA	AB	BB	AB	BB	AB	AB	AB	BB	BB	BB	BB	BB	BB	AB	BB	BB	AB	BB	BB	BB	BB	AA	BB	AB	BB	AB	BB	AB	AA	AB	AB	AB	AB	BB	AB	BB	BB
chrA1.40105524	AB	AB	AB	AA	AB	AB	AA	AA	AA	AA	AA	AA	AA	AB	AA	AB	AA	AB	AA	AB	AB	AA	AB	AA	AA	AA	AB	AA	AA	AB	AA	AB	AB	AA	AB	AA	AA	AA	AA	AA	AA	AA	AA	AA	AB	AA	AB	AA	AA
chrA1.40132425	BB	BB	BB	BB	AB	BB	BB	BB	AB	AB	BB	AA	BB	BB	AB	BB	BB	AB	BB	BB	BB	BB	BB	BB	BB	BB	BB	BB	BB	BB	BB	BB	BB	BB	BB	AB	BB	BB	BB	AB	BB	AB	BB	BB	AB	BB	AB	BB	BB
chrA1.40171581	AA	AA	AA	AA	AB	AA	AA	AA	AB	AB	AA	BB	AA	AA	AB	AA	AA	AB	AA	AA	AA	AA	AA	AA	AA	AA	AA	AA	AA	AA	NC	AA	AA	AA	AA	AB	AA	AA	AA	AB	AA	AB	AA	AA	AB	AA	AB	AA	AA
chrA1.40232700	AB	AB	AB	BB	AB	AB	BB	BB	BB	BB	BB	BB	BB	AB	BB	AB	BB	AB	BB	AB	AB	AB	AB	AB	BB	BB	AB	AB	BB	AB	AB	AB	AB	BB	AB	BB	BB	BB	AB	AB	BB	BB	BB	AB	AB	BB	AB	BB	BB
chrA1.40256377	AB	AB	AB	BB	AB	AB	BB	BB	BB	BB	BB	BB	BB	AB	BB	AB	BB	AB	BB	AB	AB	AB	AB	AB	BB	BB	AB	AB	BB	AB	AB	AB	AB	BB	AB	BB	BB	BB	AB	AB	BB	BB	BB	AB	AB	BB	AB	BB	BB
chrA1.40291519	AA	AA	AA	AA	AA	AA	AA	AA	AA	AB	AA	AB	AA	AA	AA	AA	AA	AA	AA	AA	AA	AA	AA	AA	AA	AA	AA	AA	AA	AA	AA	AA	AA	AA	AA	AB	AA	AA	AA	AB	AA	AB	AA	AA	AA	AA	AA	AA	AA
chrA1.40316775	AB	AB	AB	AA	AB	AB	AA	AA	AA	AA	AA	AA	AA	AB	AA	AB	AA	AB	AA	AB	AB	AB	AB	AB	AA	AA	AB	AB	AA	AB	AB	AB	AB	AA	AB	AA	AA	AA	AB	AB	AA	AA	AA	AB	AB	AA	AB	AA	AA
chrA1.40357053	BB	BB	BB	BB	BB	BB	BB	BB	BB	AB	BB	AB	BB	BB	BB	BB	BB	BB	BB	BB	BB	BB	BB	BB	BB	BB	BB	BB	BB	BB	BB	BB	BB	BB	BB	AB	BB	BB	BB	AB	BB	AB	BB	BB	BB	BB	BB	BB	BB
chrA1.40390161	BB	BB	BB	BB	BB	BB	BB	BB	BB	BB	BB	BB	BB	BB	BB	BB	BB	BB	BB	BB	BB	BB	BB	BB	BB	BB	BB	BB	BB	BB	BB	BB	BB	BB	BB	BB	BB	BB	BB	BB	BB	BB	BB	BB	BB	BB	BB	BB	BB
chrA1.40419006	BB	BB	BB	BB	BB	BB	AA	BB	BB	BB	BB	BB	BB	BB	BB	BB	BB	BB	BB	BB	BB	BB	BB	BB	BB	AB	BB	BB	AB	BB	BB	BB	BB	AB	BB	BB	BB	AB	BB	BB	AB	BB	AB	BB	BB	BB	BB	BB	BB
chrA1.40424355	AB	AB	AB	AB	AB	AA	AA	BB	AB	AB	AB	BB	AB	AA	BB	AA	AB	AB	AB	AA	AA	AA	AB	AB	AB	AB	AB	AB	AA	AB	AA	BB	AB	AA	BB	AB	AB	AA	AB	AB	AA	AB	AB	AB	AB	AB	AB	AA	AA
chrA1.40504283	AB	AB	AB	AB	AA	AB	BB	BB	AB	BB	AA	AB	AA	AA	AB	AA	BB	AA	BB	AA	AA	AB	AB	BB	BB	BB	AB	BB	AB	AB	AB	BB	AB	BB	BB	AB	AB	AB	BB	BB	BB	AB	BB	AB	AA	AB	AA	AA	AB
chrA1.40540987	AB	AB	AB	AB	AB	AB	BB	AA	AA	AA	BB	AA	BB	BB	AA	BB	AA	AB	AA	BB	BB	AB	AB	AA	AB	AB	AB	AA	BB	AB	AB	AA	AB	AB	AA	AB	AB	BB	AA	AA	AB	AB	AB	AB	AB	AB	AB	BB	BB
chrA1.40603488	AB	AB	AB	BB	AA	AA	BB	BB	AA	AB	AA	AB	AA	AA	AB	AA	AB	AA	AB	AA	AA	AB	AB	BB	BB	BB	AB	BB	AB	AB	AB	BB	AB	AB	BB	AB	AB	AB	BB	BB	AB	AB	BB	AB	AA	AB	AA	AA	AB
chrA1.40653445	AA	AA	AA	AA	AB	AA	AA	AA	AB	AA	AA	AB	AA	AA	AB	AA	AA	AB	AA	AA	AA	AA	AA	AA	AA	AA	AA	AA	AA	AA	AA	AA	AA	AA	AA	AA	AA	AA	AA	AA	AA	AA	AA	AA	AB	AA	AB	AA	AA
chrA1.40668571	BB	BB	BB	BB	AB	AA	BB	BB	AB	AB	BB	BB	BB	AB	BB	AB	AB	AB	AB	AB	AB	BB	AB	BB	BB	BB	AB	BB	BB	BB	BB	BB	BB	AB	BB	BB	BB	BB	BB	BB	AB	BB	BB	BB	AB	BB	AB	BB	BB
chrA1.40709875	AA	AA	AA	AA	AA	AA	AA	AA	AA	AB	AA	AB	AA	AA	AA	AA	AA	AA	AA	AA	AA	AA	AA	AA	AA	AA	AA	AA	AA	AA	AA	AA	AA	AA	AA	AB	AA	AA	AA	AB	AA	AB	AA	AA	AA	AA	AA	AA	AA
chrA1.40738084	BB	BB	BB	AB	BB	BB	BB	AB	BB	BB	BB	BB	BB	BB	BB	BB	AB	BB	AB	BB	BB	AB	BB	AB	BB	BB	BB	AB	BB	BB	AB	BB	BB	BB	BB	BB	AB	BB	AA	AB	BB	BB	BB	AB	BB	BB	BB	BB	BB
chrA1.40812181	BB	BB	BB	BB	BB	BB	BB	BB	BB	BB	BB	BB	BB	BB	BB	BB	BB	BB	BB	BB	BB	BB	BB	BB	BB	BB	BB	BB	BB	BB	BB	BB	BB	BB	BB	BB	BB	BB	BB	BB	BB	BB	BB	BB	BB	BB	BB	BB	BB
chrA1.40824771	AA	AA	AA	AA	AA	AA	AA	AA	AA	AA	AA	AA	AA	AA	AA	AA	AA	AA	AA	AA	AA	AA	AA	AA	AA	AA	AA	AA	AA	AA	AA	AA	AA	AA	AA	AA	AA	AA	AA	AA	AA	AA	AA	AA	AA	AA	AA	AA	AA
chrA1.40835593	AA	AA	AA	AA	AA	AA	AA	AA	AA	AB	AA	AB	AA	AA	AA	AA	AA	AA	AA	AA	AA	AA	AA	AA	AA	AA	AA	AA	AA	AA	AA	AA	AA	AA	AA	AB	AA	AA	AA	AB	AA	AB	AA	AA	AA	AA	AA	AA	AA
chrA1.40866623	AB	AB	AB	AA	AA	AA	AA	AA	AA	AB	AB	AB	AB	AB	AA	AB	AB	AA	AB	AB	AB	AB	AA	AA	AA	AB	AA	AA	BB	AB	AB	AA	AB	AB	AA	BB	BB	BB	AB	AB	AB	BB	AB	AA	AA	AB	AA	BB	AB
chrA1.40944399	BB	AB	BB	AB	BB	BB	BB	BB	BB	AB	BB	AB	BB	BB	BB	BB	BB	BB	BB	BB	BB	AB	BB	AB	BB	BB	BB	AB	BB	BB	AB	BB	BB	BB	BB	AB	BB	BB	AB	AA	BB	AB	BB	AB	BB	BB	BB	BB	BB
chrA1.40972300	BB	AB	BB	BB	BB	BB	BB	BB	BB	AB	BB	AB	BB	BB	BB	BB	BB	BB	BB	BB	BB	BB	BB	BB	BB	BB	BB	BB	BB	BB	BB	BB	BB	BB	BB	AB	BB	BB	BB	AB	BB	AB	BB	BB	BB	BB	BB	BB	BB
chrA1.40989730	BB	BB	BB	AB	BB	BB	BB	BB	BB	BB	BB	BB	BB	BB	BB	BB	BB	BB	BB	BB	BB	AB	BB	AB	BB	BB	BB	AB	BB	BB	AB	BB	BB	BB	BB	BB	BB	BB	AB	AB	BB	BB	BB	AB	BB	BB	BB	BB	BB
chrA1.41016537	BB	AB	BB	BB	BB	BB	BB	BB	BB	AB	BB	AB	BB	BB	BB	BB	BB	BB	BB	BB	BB	BB	BB	BB	BB	BB	BB	BB	BB	BB	BB	BB	BB	BB	BB	AB	BB	BB	BB	AB	BB	AB	BB	BB	BB	BB	BB	BB	BB
chrA1.41049594	BB	BB	BB	BB	BB	BB	BB	BB	BB	BB	BB	BB	BB	BB	BB	BB	BB	BB	BB	BB	BB	BB	BB	BB	BB	BB	BB	BB	BB	BB	BB	BB	BB	BB	BB	BB	BB	BB	BB	BB	BB	BB	BB	BB	BB	BB	BB	BB	BB
chrA1.41141089	AB	BB	AB	BB	AB	AB	AA	BB	BB	BB	AB	BB	AB	AA	BB	AA	AB	AB	AB	AA	AA	AB	AB	BB	AB	AB	AB	BB	AA	AB	AB	BB	AB	AB	BB	AB	AA	AA	AB	BB	AB	AB	AB	BB	AB	AB	AB	AA	AA
chrA1.41198955	BB	BB	BB	BB	BB	BB	BB	BB	BB	BB	BB	BB	BB	BB	BB	BB	BB	BB	BB	BB	BB	BB	BB	BB	BB	BB	BB	BB	BB	BB	BB	BB	BB	BB	BB	AB	AB	BB	BB	BB	BB	AB	BB	BB	BB	BB	BB	BB	BB
chrA1.41242823	BB	AA	BB	AB	BB	BB	AA	AB	BB	AB	AB	AB	AB	BB	AB	BB	BB	BB	BB	BB	BB	AB	BB	AB	AB	BB	BB	AB	BB	BB	AB	BB	BB	BB	BB	AB	BB	BB	BB	AB	BB	AB	BB	AB	BB	BB	BB	BB	AB
chrA1.41281781	AA	AB	AA	AA	AA	AA	AA	AA	AA	AB	AA	AB	AA	AA	AA	AA	AA	AA	AA	AA	AA	AA	AA	AA	AA	AA	AA	AA	AA	AA	AA	AA	AA	AA	AA	AB	AA	AA	AA	AB	AA	AB	AA	AA	AA	AA	AA	AA	AA
chrA1.41303824	AA	AB	AA	AB	AB	AB	BB	BB	AA	AA	AB	AA	AB	AB	AB	AB	AA	AB	AA	AB	AB	AB	AB	AB	AB	AA	AB	AB	AA	AA	AB	AA	AA	AA	AA	AB	AB	AA	AA	AA	AA	AB	AA	AB	AB	AA	AB	AA	AB
chrA1.41345389	AB	AA	AB	AA	AA	AA	AA	AA	AA	AA	AB	AA	AB	AB	AA	AB	AB	AA	AB	AB	AB	AB	AB	AB	AB	AB	AB	AB	AB	AB	AB	AB	AB	AA	AB	AA	AB	AB	AB	AA	AA	AA	AB	AA	AA	BB	AA	BB	AB
chrA1.41392333	AB	AB	AB	BB	AA	AB	BB	BB	AB	AB	BB	AA	BB	AB	AB	AB	BB	AA	BB	AB	AB	BB	AB	BB	BB	BB	AB	BB	BB	AB	BB	AB	AB	BB	AB	AA	AB	BB	BB	AB	BB	AA	BB	BB	AA	BB	AA	BB	BB
chrA1.41396927	BB	AB	BB	BB	BB	BB	BB	BB	BB	AB	BB	AB	BB	BB	BB	BB	BB	BB	BB	BB	BB	BB	BB	BB	BB	BB	BB	BB	BB	BB	BB	BB	BB	BB	BB	AB	BB	BB	BB	AB	BB	AB	BB	BB	BB	BB	BB	BB	BB
chrA1.41416585	AB	BB	AB	BB	AA	AB	BB	BB	AB	BB	BB	AB	BB	AB	AB	AB	BB	AA	BB	AB	AB	BB	AB	BB	BB	BB	AB	BB	BB	AB	BB	AB	AB	BB	AB	BB	BB	BB	BB	BB	BB	BB	BB	BB	AA	BB	AA	BB	BB
chrA1.41453182	AB	AB	AB	AB	AB	AA	BB	BB	AB	AA	AB	AB	AB	AA	BB	AA	AA	AB	NC	AA	AA	AB	AA	AB	AB	AA	AA	AB	NC	AB	NC	AB	AB	AA	AB	AA	AA	AA	AA	NC	AA	AA	AA	AB	AB	AA	AB	AA	AB
chrA1.41473793	AB	AA	AB	AA	AA	AA	AA	AA	AA	AA	AB	AA	AB	AB	AA	AB	AB	AA	AB	AB	AB	AB	AA	AA	AA	AA	AA	AA	AB	AB	AB	AA	AB	AA	AA	AB	BB	AB	AB	AA	AA	AB	AA	AA	AA	AB	AA	BB	AB
chrA1.41541925	AA	AA	AA	AA	AA	AA	AA	AB	AA	AB	AA	AB	AA	AA	AA	AA	AA	AA	AA	AA	AA	AA	AA	AA	AA	AA	AA	AA	AA	AA	AA	AA	AA	AA	AA	AB	AA	AA	AA	AB	AA	AB	AA	AA	AA	AA	AA	AA	AA
chrA1.41553448	BB	BB	BB	BB	BB	BB	BB	AB	BB	AB	BB	AB	BB	BB	BB	BB	BB	BB	BB	BB	BB	BB	BB	BB	BB	BB	BB	BB	BB	BB	BB	BB	BB	BB	BB	AB	BB	BB	BB	AB	BB	AB	BB	BB	BB	BB	BB	BB	BB
chrA1.41592361	AB	BB	AB	BB	AB	BB	BB	BB	AB	BB	BB	AB	BB	BB	AB	BB	BB	AB	BB	BB	BB	BB	BB	BB	BB	AB	BB	BB	AB	AB	BB	AB	AB	AB	AB	BB	BB	AB	BB	BB	AB	BB	AB	BB	AB	BB	AB	BB	BB
chrA1.41609300	AA	AB	AA	AB	AB	AB	BB	AB	BB	AB	AB	AB	AB	AA	BB	AA	AB	AB	AB	AA	AA	AB	AB	BB	AB	BB	AB	BB	AB	AA	AB	AB	AA	BB	AB	AA	AA	AB	AA	AA	BB	AA	BB	AB	AB	AB	AB	AA	AA
chrA1.41680386	AB	BB	AB	AB	AB	AB	BB	BB	AA	AB	BB	AB	BB	BB	AB	BB	AB	AB	AB	BB	BB	BB	AB	AB	AB	AB	AB	AB	BB	AB	BB	AA	AB	AB	AA	BB	BB	BB	AB	AB	AB	BB	AB	AB	AB	AB	AB	BB	BB
chrA1.41721511	AA	AA	AA	AA	AA	AA	AA	AB	AA	AB	AA	AB	AA	AA	AA	AA	AA	AA	AA	AA	AA	AA	AA	AA	AA	AA	AA	AA	AA	AA	AA	AA	AA	AA	AA	AB	AA	AA	AA	AB	AA	AB	AA	AA	AA	AA	AA	AA	AA
chrA1.41760408	AB	AB	AB	AA	AB	AB	BB	AA	AA	AA	AB	AA	AB	BB	AA	BB	AA	AB	AA	BB	BB	AB	AB	AA	AB	AA	AB	AA	AB	AB	AB	AA	AB	AA	AA	AA	AA	AB	AA	AA	AA	AA	AA	AA	AB	AB	AB	BB	BB
chrA1.41785677	AB	AB	AB	AA	AB	BB	BB	AA	AB	AB	AA	AA	AA	AB	AA	AB	AB	AB	AB	AB	AB	AA	AB	AA	AB	AA	AB	AA	AA	AB	AA	AB	AB	AB	AB	AA	AA	AA	AA	AA	NC	AA	AA	AA	AB	AA	AB	AA	AB
chrA1.41804450	BB	BB	BB	BB	BB	BB	BB	AB	BB	AB	BB	AB	BB	BB	BB	BB	BB	BB	BB	BB	BB	BB	BB	BB	BB	BB	BB	BB	BB	BB	BB	BB	BB	BB	BB	AB	BB	BB	BB	AB	BB	AB	BB	BB	BB	BB	BB	BB	BB
chrA1.41852091	BB	BB	BB	BB	BB	BB	BB	AB	BB	AB	BB	AB	BB	BB	BB	BB	BB	BB	BB	BB	BB	BB	BB	BB	BB	BB	BB	BB	BB	BB	BB	BB	BB	BB	BB	AB	BB	BB	BB	AB	BB	AB	BB	BB	BB	BB	BB	BB	BB
chrA1.41890561	AA	AA	AA	AA	AA	AA	AA	AA	AA	AA	AA	AA	AA	AA	AA	AA	AA	AA	AA	AA	AA	AA	AA	AA	AA	AA	AA	AA	AA	AA	AA	AA	AA	AA	AA	AA	AA	AA	AA	AA	AA	AA	AA	AA	AA	AA	AA	AA	AA
chrA1.41950942	AB	BB	AB	BB	BB	AB	AA	BB	AB	AA	BB	AB	BB	BB	BB	BB	AB	BB	AB	BB	BB	BB	BB	BB	AB	BB	BB	BB	BB	AB	BB	AB	AB	AB	AB	AB	BB	BB	BB	AB	AB	AB	BB	BB	BB	BB	BB	BB	AB
chrA1.41988564	AB	BB	AB	BB	BB	AB	BB	BB	AB	AA	BB	AB	BB	BB	BB	BB	AB	BB	AB	BB	BB	BB	BB	BB	BB	BB	BB	BB	BB	AB	BB	AB	AB	AB	AB	AB	BB	BB	BB	AB	AB	AB	BB	BB	BB	BB	BB	BB	BB
chrA1.42018583	AB	AB	AB	BB	AB	AA	AA	AB	AB	AA	BB	AB	BB	AB	BB	AB	AB	AB	AB	AB	AB	BB	AB	BB	AB	BB	AB	BB	BB	AB	BB	AB	AB	AB	AB	AB	BB	BB	BB	AB	AB	AB	BB	BB	AB	BB	AB	BB	AB
chrA1.42049386	AB	AB	AB	BB	AB	AA	AA	BB	AB	AA	AB	AB	AB	AB	BB	AB	AB	AB	AB	AB	AB	BB	AB	BB	AB	BB	AB	BB	BB	AB	BB	AB	AB	AB	AB	AB	BB	BB	BB	AB	AB	AB	BB	AB	AB	BB	AB	BB	AB
chrA1.42083528	AB	AB	AB	AB	AB	AA	AA	AB	AB	AA	AB	AB	AB	AB	BB	AB	AB	AB	AB	AB	AB	BB	AB	BB	AB	BB	AB	BB	BB	AB	BB	AB	AB	AB	AB	AB	BB	BB	AB	AA	AB	AB	BB	AA	AB	BB	AB	BB	AB
chrA1.42120641	BB	BB	BB	BB	BB	BB	AA	BB	BB	BB	AB	BB	AB	BB	BB	BB	BB	BB	BB	BB	BB	BB	BB	BB	BB	BB	BB	BB	BB	BB	BB	BB	BB	BB	BB	BB	BB	BB	BB	BB	BB	BB	BB	AB	BB	BB	BB	BB	BB
chrA1.42178175	AB	AB	AB	AB	AB	BB	BB	AA	AB	BB	AA	AB	AA	AB	AA	AB	AB	AB	AB	AB	AB	AA	AB	AA	AA	AA	AB	AA	AA	AB	AA	AB	AB	AB	AB	AB	AA	AA	AB	BB	AB	AB	AA	AB	AB	AA	AB	AA	AA
chrA1.42184188	AA	AA	AA	AA	AA	AA	BB	AA	AA	AA	AA	AA	AA	AA	AA	AA	AA	AA	AA	AA	AA	AA	AA	AA	AA	AA	AA	AA	AA	AA	AA	AA	AA	AA	AA	AA	AA	AA	AA	AA	AA	AA	AA	AA	AA	AA	AA	AA	AA
chrA1.42208020	AA	AA	AA	AA	AA	AA	AA	AB	AA	AA	AA	AA	AA	AA	AA	AA	AA	AA	AA	AA	AA	AA	AA	AA	AA	AA	AA	AA	AA	AA	AA	AA	AA	AA	AA	AA	AA	AA	AA	AA	AA	AA	AA	AA	AA	AA	AA	AA	AA
chrA1.42291761	AA	AA	AA	AA	AA	AA	AA	AB	AA	AA	AA	AA	AA	AA	AA	AA	AA	AA	AA	AA	AA	AA	AA	AA	AA	AB	AA	AB	AB	AA	AA	AA	AA	AB	AA	AB	AB	AB	AA	AA	AB	AB	AB	AA	AA	AA	AA	AA	AA
chrA1.42312448	AA	AA	AA	AA	AA	AA	AA	AB	AA	AA	AA	AA	AA	AA	AA	AA	AA	AA	AA	AA	AA	AA	AA	AA	AA	AA	AA	AA	AA	AA	AA	AA	AA	AA	AA	AA	AA	AA	AA	AA	AA	AA	AA	AA	AA	AA	AA	AA	AA
chrA1.42368267	BB	AB	BB	BB	AB	AB	BB	BB	BB	BB	BB	BB	BB	AB	BB	AB	BB	AB	BB	AB	AB	BB	AB	BB	BB	BB	AB	BB	BB	BB	BB	BB	BB	BB	BB	BB	BB	BB	BB	BB	BB	BB	BB	BB	AB	BB	AB	BB	BB
chrA1.42462372	BB	BB	BB	BB	AB	AB	BB	BB	BB	BB	BB	BB	BB	AB	BB	AB	BB	AB	BB	AB	AB	BB	AB	BB	BB	BB	AB	BB	BB	BB	BB	BB	BB	BB	BB	BB	BB	BB	BB	BB	BB	BB	BB	BB	AB	BB	AB	BB	BB
chrA1.42498604	BB	BB	BB	BB	BB	BB	BB	AB	BB	BB	BB	BB	BB	BB	BB	BB	BB	BB	BB	BB	BB	BB	BB	BB	BB	BB	BB	BB	BB	BB	BB	BB	BB	BB	BB	BB	BB	BB	BB	BB	BB	BB	BB	BB	BB	BB	BB	BB	BB
chrA1.42525110	AA	AB	AA	AA	AB	AB	AA	AA	AA	AA	AB	AA	AB	AB	AA	AB	AB	AB	AB	AB	AB	AA	AB	AA	AB	AA	AB	AA	AA	AA	AA	AA	AA	AA	AA	AA	AB	AA	AB	AA	AA	AA	AA	AB	AB	AA	AB	AA	AB
chrA1.42559498	BB	AA	BB	AA	AB	AB	AA	AA	BB	BB	AB	BB	AB	AB	AB	AB	AB	AB	AB	AB	AB	AB	AA	AA	AA	AA	AA	AA	AB	BB	AB	AB	BB	AB	AB	AB	AA	AB	AB	BB	AB	AB	AA	AB	AB	AB	AB	BB	AB
chrA1.42600918	AA	BB	AA	BB	AB	AB	BB	BB	AA	AA	AB	AA	AB	AB	AB	AB	AB	AB	AB	AB	AB	AB	AB	AB	AB	AB	AB	AB	AB	AA	AB	AA	AA	AB	AA	AB	BB	AB	AB	AA	AB	AB	AB	AB	AB	AA	AB	AA	AB
chrA1.42623897	BB	BB	BB	BB	BB	BB	AA	BB	BB	BB	BB	BB	BB	BB	BB	BB	BB	BB	BB	BB	BB	BB	BB	BB	BB	BB	BB	BB	BB	BB	BB	BB	BB	BB	BB	BB	BB	BB	BB	BB	BB	BB	BB	BB	BB	BB	BB	BB	BB
chrA1.42656719	AA	AB	AA	AA	AA	AA	BB	AB	AA	AA	AA	AA	AA	AA	AA	AA	AB	AA	AB	AA	AA	AA	AA	AA	AB	AB	AA	AB	AB	AA	AA	AA	AA	AB	AA	AA	AB	AB	AB	AA	AB	AA	AB	AA	AA	AA	AA	AA	AB
chrA1.42726934	AA	AA	AA	AA	AA	AA	AA	AA	AA	AA	AA	AA	AA	AA	AA	AA	AA	AA	AA	AA	AA	AA	AA	AA	AA	AA	AA	AA	AA	AA	AA	AA	AA	AA	AA	AA	AA	AA	AA	AA	AA	AA	AA	AA	AA	AA	AA	AA	AA
chrA1.42760497	BB	BB	BB	BB	BB	BB	BB	BB	BB	BB	BB	BB	BB	BB	BB	BB	BB	BB	BB	BB	BB	BB	BB	BB	BB	BB	BB	BB	BB	BB	BB	BB	BB	BB	BB	BB	BB	BB	BB	BB	BB	BB	BB	BB	BB	BB	BB	BB	BB
chrA1.42805749	BB	BB	BB	BB	BB	BB	AA	AB	BB	BB	BB	BB	BB	BB	BB	BB	AB	BB	NC	NC	BB	BB	BB	BB	BB	BB	BB	BB	BB	BB	NC	BB	BB	BB	BB	BB	AB	BB	AB	BB	NC	BB	BB	BB	BB	BB	BB	BB	BB
chrA1.42838557	BB	BB	BB	BB	BB	BB	AA	BB	BB	BB	BB	BB	BB	BB	BB	BB	BB	BB	BB	BB	BB	BB	BB	BB	BB	BB	BB	BB	BB	BB	BB	BB	BB	BB	BB	BB	BB	BB	BB	BB	BB	BB	BB	BB	BB	BB	BB	BB	BB
chrA1.42863733	BB	BB	BB	BB	BB	BB	AA	BB	BB	BB	BB	BB	BB	BB	BB	BB	BB	BB	BB	BB	BB	BB	BB	BB	BB	BB	BB	BB	BB	BB	BB	BB	BB	BB	BB	BB	BB	BB	BB	BB	BB	BB	BB	BB	BB	BB	BB	BB	BB
chrA1.42886021	BB	AB	BB	AA	BB	BB	AA	AA	BB	AB	AB	AB	AB	BB	AB	BB	AB	BB	AB	BB	BB	AB	BB	AB	BB	BB	BB	BB	BB	BB	AB	BB	BB	BB	BB	AA	AA	BB	AB	AB	BB	AA	BB	AB	BB	BB	BB	BB	BB
chrA1.42912870	BB	AB	BB	BB	BB	BB	BB	BB	BB	BB	BB	BB	BB	BB	BB	BB	BB	BB	BB	BB	BB	BB	AB	AB	AA	AB	AB	AB	BB	BB	BB	AB	BB	BB	AB	BB	BB	BB	BB	BB	BB	BB	AB	BB	BB	AB	BB	BB	AB
chrA1.42929438	AA	BB	AA	BB	AA	AA	AA	BB	AA	AB	AB	AB	AB	AA	AB	AA	AB	AA	AB	AA	AA	AB	AB	BB	BB	BB	AB	BB	AB	AA	AB	AB	AA	AB	AB	BB	BB	AB	AB	AB	AB	BB	BB	AB	AA	AB	AA	AA	AB
chrA1.42945183	AA	BB	AA	BB	AA	AA	AA	BB	AA	AB	AB	AB	AB	AA	AB	AA	AB	AA	AB	AA	AA	AB	AB	BB	BB	BB	AB	BB	AB	AA	AB	AB	AA	AB	AB	BB	BB	AB	AB	AB	AB	BB	BB	AB	AA	AB	AA	AA	AB
chrA1.42991620	BB	AB	BB	AA	BB	BB	BB	AA	BB	AB	AB	AB	AB	BB	AB	BB	BB	BB	BB	BB	BB	AB	BB	AB	BB	BB	BB	BB	BB	BB	AB	BB	BB	BB	BB	AA	AB	BB	BB	AB	BB	AA	BB	AB	BB	BB	BB	BB	BB
chrA1.43027028	AA	AB	AA	BB	AA	AA	BB	BB	AA	AB	AB	AB	AB	AA	AB	AA	AB	AA	NC	AA	AA	AB	AA	AB	AA	AB	AA	AB	AB	AA	AB	AA	AA	AB	AA	BB	BB	AB	AB	AB	AB	BB	AB	AB	AA	AA	AA	AA	AA
chrA1.43068620	AA	AB	AA	AA	AA	AA	BB	AB	AA	AA	AB	AA	AB	AA	AA	AA	AB	AA	AB	AA	AA	AA	AA	AA	AB	AB	AA	AB	AB	AA	AA	AA	AA	AB	AA	AA	AB	AB	AB	AA	AB	AA	AB	AB	AA	AA	AA	AA	AB
chrA1.43110027	BB	BB	BB	BB	BB	BB	AA	BB	BB	BB	BB	BB	BB	BB	BB	BB	BB	BB	BB	BB	BB	BB	BB	BB	BB	BB	BB	BB	BB	BB	BB	BB	BB	BB	BB	BB	BB	BB	BB	BB	BB	BB	BB	BB	BB	BB	BB	BB	BB
chrA1.43131639	BB	BB	BB	BB	AB	AB	AA	BB	BB	BB	BB	BB	BB	AB	BB	AB	BB	AB	BB	AB	AB	BB	AB	BB	BB	AB	AB	AB	AB	BB	BB	BB	BB	AB	BB	BB	BB	AB	BB	BB	AB	BB	AB	BB	AB	BB	AB	BB	BB
chrA1.43157850	AB	BB	AB	BB	AA	AA	AA	BB	AA	AB	BB	AB	BB	AB	AB	AB	AB	AA	AB	AB	AB	BB	AA	AB	AB	AA	AA	AA	AB	AB	BB	AB	AB	AA	AA	BB	BB	AB	AB	AB	AB	BB	AA	AB	AA	AB	AA	BB	BB
chrA1.43229118	AB	AB	AB	BB	AA	AA	AA	BB	AA	AB	AB	AB	AB	AB	AB	AB	AA	AA	AA	AB	AB	BB	AA	AB	AA	AA	AA	AA	AB	AB	BB	AA	AB	AA	AA	BB	AB	AB	AA	AB	AA	BB	AA	AA	AA	AB	AA	BB	AB
chrA1.43245835	BB	AB	BB	BB	BB	BB	AA	AB	BB	BB	AB	BB	AB	BB	BB	BB	AB	BB	AB	BB	BB	BB	BB	BB	AB	AB	BB	AB	AB	BB	BB	BB	BB	AB	BB	BB	AB	AB	AB	BB	AB	BB	AB	AB	BB	BB	BB	BB	AB
chrA1.43275529	AB	AA	AB	AA	BB	BB	BB	AB	BB	AB	AB	AB	AB	AB	AB	AB	BB	BB	BB	AB	AB	AA	BB	AB	AB	BB	BB	BB	AB	AB	AA	BB	AB	BB	BB	AA	AB	AB	BB	AB	BB	AA	BB	BB	BB	AB	BB	AA	AA
chrA1.43326264	AB	AA	AB	AA	AB	AB	AA	AA	BB	AB	AA	AB	AA	AA	AB	AA	AB	AB	AB	AA	AA	AA	AA	AA	AB	AB	AA	AB	AB	AB	AA	AB	AB	BB	AB	AA	AA	AB	AB	AB	BB	AA	AB	AB	AB	AA	AB	AA	AB
chrA1.43354316	BB	BB	BB	BB	AB	AB	BB	BB	BB	BB	BB	BB	BB	AB	BB	AB	BB	AB	NC	AB	AB	BB	AA	AB	AA	AA	AA	AA	AB	BB	BB	AB	BB	AB	AB	BB	BB	AB	BB	BB	AB	BB	AA	BB	AB	AB	AB	BB	AB
chrA1.43418826	AB	AB	AB	AA	BB	BB	BB	AB	BB	AB	AB	AB	AB	AB	AB	AB	AB	BB	AB	AB	AB	AA	BB	AB	AB	BB	BB	BB	AB	AB	AA	BB	AB	BB	BB	AA	AA	AB	AB	AB	BB	AA	BB	BB	BB	AB	BB	AA	AA
chrA1.43429595	AA	AA	AA	AA	AA	AA	AA	AA	AA	AA	AA	AA	AA	AA	AA	AA	AA	AA	AA	AA	AA	AA	AA	AA	AB	AA	AA	AA	AA	AA	AA	AA	AA	AA	AA	AA	AA	AA	AA	AA	AA	AA	AA	AA	AA	AA	AA	AA	AB
chrA1.43522624	BB	AB	BB	BB	BB	BB	AA	BB	BB	AB	BB	AB	BB	BB	BB	BB	BB	BB	BB	BB	BB	BB	BB	BB	AB	BB	BB	BB	BB	BB	BB	BB	BB	BB	BB	AB	BB	BB	BB	AB	BB	AB	BB	BB	BB	BB	BB	BB	AB
chrA1.43532663	AB	AA	AB	AA	AB	AB	AA	AB	BB	AB	AB	AB	AB	AA	AB	AA	BB	AB	BB	AA	AA	AA	AA	AA	AA	AB	AA	AB	AB	AB	AA	AB	AB	BB	AB	AA	AB	AB	BB	AB	BB	AA	AB	BB	AB	AA	AB	AA	AA
chrA1.43544124	AB	AA	AB	AA	AB	AB	AA	AA	BB	BB	AA	BB	AA	AA	AB	AA	AB	AB	AB	AA	AA	AA	AA	AA	AB	AB	AA	AB	AB	AB	AA	AB	AB	BB	AB	AB	AA	AB	AB	BB	BB	AB	AB	AB	AB	AA	AB	AA	AB
chrA1.43549608	BB	BB	BB	BB	BB	BB	BB	AB	BB	BB	AB	BB	AB	BB	BB	BB	AB	BB	AB	BB	BB	BB	BB	BB	BB	BB	BB	BB	BB	BB	BB	BB	BB	BB	BB	BB	AB	BB	AB	BB	BB	BB	BB	AB	BB	BB	BB	BB	BB
chrA1.43566658	BB	AB	BB	BB	BB	BB	AA	BB	BB	BB	BB	BB	BB	BB	BB	BB	BB	BB	BB	BB	BB	BB	BB	BB	BB	BB	BB	BB	BB	BB	BB	BB	BB	BB	BB	BB	BB	BB	BB	BB	BB	BB	BB	BB	BB	BB	BB	BB	BB
chrA1.43609233	AA	AA	AA	AA	AA	AA	AA	AB	AA	AA	AB	AA	AB	AA	AA	AA	AB	AA	AB	AA	AA	AA	AA	AA	AA	AA	AA	AA	AA	AA	AA	AA	AA	AA	AA	AA	AB	AA	AB	AA	AA	AA	AA	AB	AA	AA	AA	AA	AA
chrA1.43720020	AA	AA	AA	AA	AA	AA	AA	AA	AA	AA	AA	AA	AA	AA	AA	AA	AA	AA	AA	AA	AA	AA	AA	AA	AA	AA	AA	AA	AA	AA	AA	AA	AA	AA	AA	AA	AA	AA	AA	AA	AA	AA	AA	AA	AA	AA	AA	AA	AA
chrA1.43789213	BB	BB	BB	BB	AB	AB	BB	BB	AA	AB	BB	AB	BB	BB	AB	BB	AB	AB	AB	BB	BB	BB	BB	BB	BB	BB	BB	BB	BB	BB	BB	BB	BB	AB	BB	BB	BB	BB	BB	BB	AB	BB	BB	BB	AB	BB	AB	BB	BB
chrA1.43884157	BB	AB	BB	AB	BB	BB	AA	AB	BB	AB	BB	AB	BB	BB	BB	BB	BB	BB	BB	BB	BB	BB	BB	BB	BB	BB	BB	BB	BB	BB	BB	BB	BB	BB	BB	AA	AB	BB	BB	AB	BB	AA	BB	BB	BB	BB	BB	BB	BB
chrA1.43906056	AB	AB	AB	AA	AB	AB	AA	AA	BB	AB	AB	AB	AB	AA	AB	AA	BB	AB	NC	NC	AA	AA	AA	AA	AA	AA	AA	AA	AA	AB	NC	AB	AB	AB	AB	AB	BB	AA	BB	NC	AB	AB	AA	BB	AB	AA	AB	AA	AA
chrA1.43976524	BB	BB	BB	AB	AB	AB	AA	AB	BB	AB	BB	AB	BB	AB	BB	AB	AB	AB	AB	AB	AB	BB	AB	BB	BB	BB	AB	BB	BB	BB	BB	BB	BB	BB	BB	AB	AB	BB	AB	AB	BB	AB	BB	BB	AB	BB	AB	BB	BB
chrA1.44004518	AB	AB	AB	AB	AB	AB	BB	AB	AA	AB	BB	AB	BB	BB	AA	BB	AB	AB	AB	BB	BB	AB	BB	AB	BB	BB	BB	BB	BB	AB	AB	AB	AB	AB	AB	AB	AB	BB	BB	BB	AB	AB	BB	BB	AB	BB	AB	BB	BB
chrA1.44019704	AB	AB	AB	AA	AB	AB	AA	AA	BB	AB	BB	AB	BB	AB	AB	AB	AB	AB	AB	AB	AB	AB	AB	AB	BB	BB	AB	BB	BB	AB	AB	AB	AB	BB	AB	AA	AA	BB	AB	AB	BB	AA	BB	BB	AB	BB	AB	BB	BB
chrA1.44046009	AB	AB	AB	AB	BB	BB	AA	AB	BB	AB	AA	AB	AA	AB	BB	AB	AB	BB	AB	AB	AB	AB	AB	AB	AA	AA	AB	AA	AA	AB	AB	AB	AB	AB	AB	AB	AB	AA	AA	AA	AB	AB	AA	AA	BB	AA	BB	AA	AA
chrA1.44117577	BB	BB	BB	AB	BB	BB	AA	AB	BB	AB	BB	AB	BB	BB	BB	BB	AB	BB	AB	BB	BB	BB	BB	BB	BB	BB	BB	BB	BB	BB	BB	BB	BB	BB	BB	AB	AB	BB	AB	AB	BB	AB	BB	BB	BB	BB	BB	BB	BB
chrA1.44168839	BB	BB	BB	BB	AB	AB	BB	BB	BB	BB	BB	BB	BB	AB	BB	AB	BB	AB	BB	AB	AB	BB	AB	BB	BB	BB	AB	BB	BB	BB	BB	BB	BB	BB	BB	BB	BB	BB	BB	BB	BB	BB	BB	BB	AB	BB	AB	BB	BB
chrA1.44200364	BB	BB	BB	BB	AB	AB	BB	BB	BB	BB	BB	BB	BB	AB	BB	AB	BB	AB	BB	AB	AB	BB	AB	BB	BB	BB	AB	BB	BB	BB	BB	BB	BB	BB	BB	BB	BB	BB	BB	BB	BB	BB	BB	BB	AB	BB	AB	BB	BB
chrA1.44271571	AB	AB	AB	AA	AA	AA	AA	AA	AA	AA	BB	AA	BB	AB	AA	AB	AA	AA	AA	AB	AB	AB	AB	AB	AB	BB	AB	BB	BB	AB	AB	AB	AB	AB	AB	AB	AB	BB	AB	AB	AB	AB	BB	BB	AA	BB	AA	BB	AB
chrA1.44287432	AB	AB	AB	AB	AB	AB	BB	AB	AA	AB	BB	AB	BB	BB	AA	BB	AB	AB	AB	BB	AB	AB	BB	AB	AB	BB	BB	BB	BB	AB	AB	AB	AB	AB	AB	BB	BB	BB	BB	BB	AB	BB	BB	BB	AB	BB	AB	BB	AB
chrA1.44417249	AB	AA	AB	AA	AA	AA	AA	AA	AA	AB	AA	AB	AA	AA	AA	AA	AA	AA	AA	AA	AA	AA	AB	AB	AB	AB	AB	AB	AA	AB	AA	BB	AB	AA	BB	AB	AA	AA	AA	AB	AA	AB	AB	AA	AA	AB	AA	AA	AA
chrA1.44432259	AB	AB	AB	AB	AB	AB	BB	BB	BB	AB	BB	AB	BB	AB	BB	AB	BB	AB	BB	AB	BB	BB	AA	AB	AB	AA	AA	AA	AB	AB	BB	AA	AB	AB	AA	AA	AB	AB	BB	AB	AB	AA	AA	BB	AB	AB	AB	BB	BB
chrA1.44452741	AB	AB	AB	AB	AB	AB	AA	AA	AA	AB	AA	AB	AA	AB	AA	AB	AA	AB	AA	AB	AA	AA	BB	AB	AB	BB	BB	BB	AB	AB	AA	BB	AB	AB	BB	BB	AB	AB	AA	AB	AB	BB	BB	AA	AB	AB	AB	AA	AA
chrA1.44539324	BB	BB	BB	AB	AB	AB	BB	BB	BB	BB	BB	BB	BB	AB	BB	AB	BB	AB	BB	AB	AB	BB	AB	BB	AB	AB	AB	AB	AB	BB	BB	BB	BB	AB	BB	BB	BB	AB	BB	BB	AB	BB	AB	BB	AB	BB	AB	BB	AB
chrA1.44577896	AA	AA	AA	AA	AA	AA	AA	AA	AA	AA	AA	AA	AA	AA	AA	AA	AA	AA	AA	AA	AA	AA	AA	AA	AA	AA	AA	AA	AA	AA	AA	AA	AA	AA	AA	AA	AA	AA	AA	AA	AA	AA	AA	AA	AA	AA	AA	AA	AA
chrA1.44605072	AB	AB	AB	AB	AB	AB	AA	AA	AA	AB	AA	AB	AA	AB	AA	AB	AA	AB	AA	AB	AA	AA	BB	AB	AB	BB	BB	BB	AB	AB	AA	BB	AB	AB	BB	BB	AB	AB	AA	AB	AB	BB	BB	AA	AB	AB	AB	AA	AA
chrA1.44652182	BB	AA	BB	AB	BB	BB	BB	AB	BB	BB	BB	BB	BB	BB	AB	BB	BB	BB	BB	BB	BB	AB	BB	AB	BB	BB	BB	BB	BB	BB	AB	BB	BB	BB	BB	AB	AB	BB	BB	BB	BB	AB	BB	BB	BB	BB	BB	BB	BB
chrA1.44694911	AB	AA	AB	AA	AB	AB	BB	AB	BB	AB	BB	AB	BB	AB	AB	AB	BB	AB	BB	AB	BB	AB	AA	AA	AB	AA	AA	AA	AB	AB	AB	AA	AB	AB	AA	AA	AB	AB	BB	AB	AB	AA	AA	BB	AB	AB	AB	BB	BB
chrA1.44772998	BB	AA	BB	AB	BB	BB	BB	AB	BB	BB	BB	BB	BB	BB	AB	BB	BB	BB	BB	BB	BB	AB	BB	AB	BB	BB	BB	BB	BB	BB	AB	BB	BB	BB	BB	BB	BB	BB	BB	BB	BB	BB	BB	BB	BB	BB	BB	BB	BB
chrA1.44868252	BB	BB	BB	BB	BB	BB	BB	BB	BB	BB	BB	BB	BB	BB	BB	BB	BB	BB	BB	BB	BB	BB	BB	BB	BB	BB	BB	BB	BB	BB	BB	BB	BB	BB	BB	AB	AB	BB	BB	BB	BB	AB	BB	BB	BB	BB	BB	BB	BB
chrA1.44879924	BB	BB	BB	BB	BB	BB	BB	BB	BB	BB	BB	BB	BB	BB	BB	BB	BB	BB	BB	BB	BB	BB	BB	BB	BB	BB	BB	BB	BB	BB	BB	BB	BB	BB	BB	BB	BB	BB	BB	BB	BB	BB	BB	BB	BB	BB	BB	BB	BB
chrA1.44901470	BB	BB	BB	BB	BB	BB	BB	BB	BB	BB	BB	BB	BB	BB	BB	BB	BB	BB	BB	BB	BB	BB	BB	BB	BB	BB	BB	BB	BB	BB	BB	BB	BB	BB	BB	AB	AB	BB	BB	BB	BB	AB	BB	BB	BB	BB	BB	BB	BB
chrA1.44926291	AB	BB	AB	BB	BB	AB	AA	AB	AB	AB	AA	BB	AA	AB	BB	AB	AB	BB	NC	AB	AB	AB	BB	BB	BB	BB	BB	BB	AB	AB	NC	BB	AB	AB	BB	BB	BB	AB	AB	AB	NC	BB	BB	AA	BB	AB	BB	AA	AB
chrA1.45004874	BB	BB	BB	BB	BB	BB	BB	BB	BB	BB	BB	BB	BB	BB	BB	BB	BB	BB	BB	BB	BB	BB	BB	BB	BB	BB	BB	BB	BB	BB	BB	BB	BB	BB	BB	BB	BB	BB	BB	BB	NC	BB	BB	BB	BB	BB	BB	BB	BB
chrA1.45030218	AB	BB	AB	AB	AA	AB	BB	BB	AB	AB	BB	AA	BB	AB	AB	AB	BB	AA	BB	AB	AB	BB	AA	AB	AA	AA	AA	AA	AB	AB	BB	AA	AB	AB	AA	AB	BB	AB	BB	AB	AB	AB	AA	BB	AA	AB	AA	BB	AB
chrA1.45092498	AA	AB	AA	AB	AB	AB	AA	AB	BB	AB	AA	AB	AA	AA	AB	AA	AB	AB	AB	AA	AB	AA	AA	AA	AB	AB	AA	AB	AB	AA	AA	AA	AA	BB	AA	AB	AB	AB	AA	AA	BB	AB	AB	AA	AB	AA	AB	AA	AB
chrA1.45127768	AB	AA	AB	AB	BB	AB	AA	AB	AB	AB	AA	BB	AA	AB	AB	AB	AA	BB	AA	AB	AB	AA	BB	AB	BB	BB	BB	BB	AB	AB	AA	BB	AB	AB	BB	AB	AA	AB	AA	AB	AB	AB	BB	AA	BB	AB	BB	AA	AB
chrA1.45153476	BB	BB	BB	BB	BB	BB	BB	BB	BB	BB	BB	BB	BB	BB	BB	BB	BB	BB	BB	BB	BB	BB	BB	BB	BB	BB	BB	BB	BB	BB	BB	BB	BB	BB	BB	BB	BB	BB	BB	BB	BB	BB	BB	BB	BB	BB	BB	BB	BB
chrA1.45179897	AA	AA	AA	AA	AA	AA	AA	AA	AA	AA	AA	AA	AA	AA	AA	AA	AA	AA	AA	AA	AA	AA	AA	AA	AA	AA	AA	AA	AA	AA	AA	AA	AA	AA	AA	AA	AA	AA	AA	AA	AA	AA	AA	AA	AA	AA	AA	AA	AA
chrA1.45236300	AA	AB	AA	AB	BB	BB	AA	AB	BB	AB	AA	AB	AA	AB	AB	AB	AB	BB	AB	AB	AB	AA	AB	AA	AB	AB	AB	AB	AB	AA	AA	AA	AA	BB	AA	AB	AB	AB	AA	AA	BB	AB	AB	AA	BB	AA	BB	AA	AB
chrA1.45321468	BB	BB	BB	AB	AA	AB	BB	AB	AB	BB	BB	AB	BB	AB	AB	AB	BB	AA	BB	AB	AB	BB	AB	BB	AB	BB	AB	BB	BB	BB	BB	BB	BB	BB	BB	BB	BB	BB	BB	BB	BB	BB	BB	BB	AA	BB	AA	BB	AB
chrA1.45329192	AB	BB	AB	BB	AB	AB	BB	BB	BB	AB	BB	AB	BB	AB	BB	AB	BB	AB	BB	AB	BB	BB	AA	AB	AB	AB	AA	AB	BB	AB	BB	AA	AB	BB	AA	AA	AB	BB	BB	AB	BB	AA	AB	BB	AB	AB	AB	BB	BB
chrA1.45358994	AB	BB	AB	BB	BB	BB	BB	BB	BB	AB	BB	AB	BB	BB	BB	BB	BB	BB	BB	BB	BB	BB	AB	AB	AB	AB	AB	AB	BB	AB	BB	AA	AB	BB	AA	AB	BB	BB	BB	AB	BB	AB	AB	BB	BB	AB	BB	BB	BB
chrA1.45405664	AB	AA	AB	AB	BB	AB	AA	AA	AB	AB	AA	BB	AA	AB	AB	AB	AA	BB	AA	AB	AB	AA	BB	AB	BB	AB	BB	AB	AA	AB	AA	BB	AB	AA	BB	BB	AB	AA	AA	AB	AA	BB	AB	AA	BB	AB	BB	AA	AB
chrA1.45466098	AA	AA	AA	AA	AA	AA	AA	AA	AA	AA	AA	AA	AA	AA	AA	AA	AA	AA	AA	AA	AA	AA	AA	AA	AA	AA	AA	AA	AA	AA	AA	AA	AA	AA	AA	AA	AA	AA	AA	AA	AA	AA	AA	AA	AA	AA	AA	AA	AA
chrA1.45466172	BB	BB	BB	BB	BB	BB	BB	BB	BB	BB	BB	BB	BB	BB	BB	BB	BB	BB	BB	BB	BB	BB	BB	BB	BB	BB	BB	BB	BB	BB	BB	BB	BB	BB	BB	BB	BB	BB	BB	BB	BB	BB	BB	BB	BB	BB	BB	BB	BB
chrA1.45584852	BB	BB	BB	BB	AA	AB	BB	AB	AB	AB	BB	AA	BB	AB	AB	AB	BB	AA	BB	AB	AB	BB	AA	AB	AA	AB	AA	AB	BB	BB	BB	AB	BB	BB	AB	AB	BB	BB	BB	AB	BB	AB	AB	BB	AA	AB	AA	BB	AB
chrA1.45602655	AB	AA	AB	AB	AA	AA	BB	AA	AA	AA	BB	AA	BB	AB	AA	AB	AB	AA	AB	AB	AB	AB	AA	AA	AA	AA	AA	AA	AB	AB	AB	AA	AB	AA	AA	AA	AB	AB	BB	AB	AA	AA	AA	BB	AA	AB	AA	AB	AB
chrA1.45645853	AA	AA	AA	AA	AB	AB	AA	AB	AA	AB	AA	AB	AA	AB	AA	AB	AA	AB	AA	AB	AA	AA	BB	AB	AB	AB	BB	AB	AA	AA	AA	AB	AA	AA	AB	AB	AA	AA	AA	AB	AA	AB	AB	AA	AB	AB	AB	AB	AA
chrA1.45823814	AB	AA	AB	AB	AA	AA	BB	AA	AA	AB	BB	AB	BB	AB	AA	AB	AB	AA	AB	AB	AB	AB	AB	AB	AB	AB	AB	AB	AB	AB	NC	AB	AB	AA	AB	AB	AB	AB	BB	BB	AA	AB	AB	BB	AA	BB	AA	BB	AB
chrA1.45841367	AA	AA	AA	AA	AB	AB	AA	AA	AA	AA	AA	AA	AA	AB	AA	AB	AA	AB	AA	AB	AA	AA	AB	AA	AA	AA	AB	AA	AA	AA	AA	AA	AA	AA	AA	AA	AA	AA	AA	AA	AA	AA	AA	AA	AB	AA	AB	AA	AA
chrA1.45887214	BB	BB	BB	BB	AB	AB	BB	BB	BB	AB	BB	AB	BB	AB	BB	AB	BB	AB	BB	AB	BB	BB	AA	AB	AB	AA	AA	AA	AB	BB	BB	AB	BB	AB	AB	AB	BB	AB	BB	AB	AB	AB	AA	BB	AB	AB	AB	AB	BB
chrA1.45926989	AB	AA	AB	AB	AA	AA	BB	AA	AA	AA	BB	AA	BB	AB	AA	AB	AB	AA	AB	AB	AB	AB	AA	AA	AA	AB	AA	AB	BB	AB	AB	AA	AB	AB	AA	AA	AB	BB	BB	AB	AB	AA	AB	BB	AA	AB	AA	AB	AB
chrA1.45953820	BB	BB	BB	BB	BB	BB	BB	BB	BB	BB	BB	BB	BB	BB	BB	BB	BB	BB	BB	BB	BB	BB	BB	BB	BB	AB	BB	AB	AB	BB	BB	BB	BB	AB	BB	BB	BB	AB	BB	BB	AB	BB	AB	BB	BB	BB	BB	BB	BB
chrA1.45987131	BB	BB	BB	BB	BB	BB	BB	BB	BB	BB	BB	BB	BB	BB	BB	BB	BB	BB	BB	BB	BB	BB	BB	BB	BB	BB	BB	BB	BB	BB	BB	BB	BB	BB	BB	BB	BB	BB	BB	BB	BB	BB	BB	BB	BB	BB	BB	BB	BB
chrA1.46055215	AB	AA	AB	AB	BB	AB	BB	AA	AB	AB	AB	BB	AB	BB	AB	BB	AA	BB	AA	BB	AB	AB	BB	AB	AB	BB	BB	BB	BB	AB	AB	AB	AB	AB	AB	AB	AA	BB	AB	BB	AB	AB	BB	AB	BB	BB	BB	BB	AB
chrA1.46088472	AA	BB	AA	AB	AB	BB	BB	AB	AB	BB	AA	AB	AA	AB	AB	AB	AB	AB	AB	AB	AA	AB	BB	BB	AB	BB	BB	BB	AB	AA	AB	AB	AA	BB	AB	AB	AA	AB	AA	AB	BB	AB	BB	AA	AB	AB	AB	AB	AA
chrA1.46131631	AA	BB	AA	BB	AA	AB	AA	AB	AB	AB	AA	AA	AA	AA	AB	AA	AB	AA	AB	AA	AA	AB	AA	AB	AA	AA	AA	AA	AA	AA	AB	AA	AA	AB	AA	AA	AA	AA	AB	AB	AB	AA	AA	AB	AA	AA	AA	AA	AA
chrA1.46235177	AA	AA	AA	AA	AB	AB	AA	AA	AA	AA	AA	AA	AA	AB	AA	AB	AA	AB	AA	AB	AB	AA	AB	AA	AB	AB	AB	AB	AB	AA	AA	AA	AA	AB	AA	AA	AA	AB	AA	AA	AB	AA	AB	AA	AB	AA	AB	AA	AB
chrA1.46307534	BB	BB	BB	BB	BB	BB	BB	BB	BB	BB	BB	BB	BB	BB	BB	BB	BB	BB	BB	BB	BB	BB	BB	BB	BB	AB	BB	AB	AB	BB	BB	BB	BB	BB	BB	BB	BB	BB	BB	BB	BB	BB	AB	BB	BB	BB	BB	BB	BB
chrA1.46335207	BB	BB	BB	BB	AB	BB	AA	BB	AB	AB	AB	AA	AB	BB	AB	BB	BB	AB	BB	BB	BB	BB	AB	AB	NC	AB	AB	AB	BB	BB	BB	BB	BB	BB	AB	AA	AB	BB	BB	AB	BB	AB	AB	AB	AB	AB	AB	AB	BB
chrA1.46414805	AA	AB	AA	AB	BB	AB	BB	AB	AB	AB	AB	BB	AB	AB	BB	AB	AA	BB	AA	AB	AA	AB	BB	BB	AB	AB	BB	AB	AA	AA	AB	AA	AA	AA	AB	BB	AB	AA	AA	AB	AA	AB	AB	AB	BB	AB	BB	AB	AA
chrA1.46439241	AB	AA	AB	AA	AA	AA	AA	AA	AA	AA	AB	AA	AB	AB	AA	AB	AA	AA	AA	AB	AB	AB	AA	AA	AA	AA	AA	AA	AB	AB	AB	AB	AB	AA	AA	AA	AA	AB	AB	AB	AA	AA	AA	AB	AA	AB	AA	AB	AB
chrA1.46444326	AB	AA	AB	AA	AB	AB	AA	AA	AA	AA	AB	AA	AB	BB	AA	BB	AA	AB	AA	BB	AB	AB	AB	AA	AA	AA	AB	AA	AB	AB	AB	AB	AB	AA	AA	AA	AA	AB	AB	AB	AA	AA	AA	AB	AB	AB	AB	AB	AB
chrA1.46485223	AB	AA	AB	AB	AB	AB	AA	AA	AA	AA	AB	AA	AB	BB	AA	BB	AA	AB	AA	BB	BB	AB	AB	AA	AB	AA	AB	AA	AB	AB	AB	AB	AB	AB	AA	AA	AA	BB	AB	AB	AB	AA	AA	AB	AB	AB	AB	AB	BB
chrA1.46515867	BB	BB	BB	AB	BB	BB	BB	BB	BB	BB	BB	BB	BB	BB	BB	BB	BB	BB	BB	BB	BB	BB	BB	BB	BB	BB	BB	BB	BB	BB	BB	BB	BB	AB	BB	BB	BB	AB	BB	BB	AB	BB	BB	BB	BB	BB	BB	BB	BB
chrA1.46555297	BB	BB	BB	BB	AB	AB	BB	BB	BB	BB	AB	BB	AB	AB	BB	AB	BB	AB	BB	AB	BB	BB	AB	BB	BB	BB	AB	BB	BB	BB	BB	BB	BB	BB	BB	BB	BB	BB	BB	BB	BB	BB	BB	AB	AB	BB	AB	BB	BB
chrA1.46589591	BB	BB	BB	BB	BB	BB	BB	BB	BB	BB	AB	BB	AB	BB	BB	BB	BB	BB	BB	BB	BB	BB	BB	BB	BB	BB	BB	BB	BB	BB	BB	BB	BB	BB	BB	BB	BB	BB	BB	BB	BB	BB	BB	AB	BB	BB	BB	BB	BB
chrA1.46635341	AB	AB	AB	AA	AB	AB	AA	AB	BB	BB	BB	BB	BB	AB	AB	AB	BB	AB	BB	AB	BB	AB	AB	AB	BB	AB	AB	AB	AB	AB	AB	AB	AB	AB	AB	AB	AB	AB	AB	AB	AB	AB	AB	AB	AB	BB	AB	BB	BB
chrA1.46720470	BB	BB	BB	BB	AB	AB	BB	BB	BB	BB	BB	BB	BB	AB	BB	AB	BB	AB	BB	AB	BB	BB	AB	BB	BB	BB	AB	BB	BB	BB	BB	BB	BB	BB	BB	BB	BB	BB	BB	BB	BB	BB	BB	BB	AB	BB	AB	BB	BB
chrA1.46740754	AB	AA	AB	AB	AB	AB	BB	AA	AA	AA	AA	AA	AA	AB	AA	AB	AA	AB	AA	AB	AA	AA	AB	AA	AA	AB	AB	AB	AB	AB	AA	AB	AB	AB	AB	AA	AA	AB	AA	AA	AB	AA	AB	AA	AB	AA	AB	AA	AA
chrA1.46763989	AB	BB	AB	BB	AB	BB	BB	AB	AB	BB	AB	AB	AB	AB	AB	AB	BB	AB	BB	AB	AB	AB	BB	BB	BB	BB	BB	BB	AB	AB	NC	AB	AB	BB	BB	AB	AB	AB	BB	BB	BB	AB	BB	BB	AB	AB	AB	AB	AB
chrA1.46794444	AA	AA	AA	AB	AB	AB	AA	AA	AA	AB	AA	AB	AA	AB	AA	AB	AB	AB	AB	AB	AB	AA	BB	AB	BB	AB	BB	AB	AA	AA	AA	AA	AA	AB	AB	BB	BB	AB	AB	AB	AB	BB	AB	AA	AB	AB	AB	AB	AB
chrA1.46815070	AA	AA	AA	AA	AB	AB	AA	AB	BB	AB	AB	AB	AB	AA	AB	AA	AB	AB	AB	AA	AA	AA	AA	AA	AA	AA	AA	AA	AA	AA	AA	AA	AA	AB	AA	AA	AA	AA	AA	AA	AB	AA	AA	AB	AB	AA	AB	AA	AA
chrA1.46840487	AA	AA	AA	AA	AB	AB	AA	AA	BB	AB	AB	AB	AB	AA	AB	AA	AB	AB	AB	AA	AB	AA	AA	AA	AB	AA	AA	AA	AA	AA	AA	AA	AA	AB	AA	AA	AA	AA	AA	AA	AB	AA	AA	AB	AB	AA	AB	AA	AB
chrA1.46941590	AA	AB	AA	AB	AB	AB	AA	AA	BB	BB	AB	BB	AB	AA	AB	AA	BB	AB	BB	AA	AB	AA	AB	AB	BB	AB	AB	AB	AA	AA	AA	AA	AA	BB	AB	BB	BB	AB	AB	AB	BB	BB	AB	AB	AB	AB	AB	AB	AB
chrA1.47017447	AB	AB	AB	AB	AB	AB	AA	AA	BB	BB	AB	BB	AB	AB	AB	AB	BB	AB	BB	AB	BB	AB	AB	AB	BB	AB	AB	AB	AB	AB	AB	AB	AB	BB	AB	BB	BB	BB	AB	AB	BB	BB	AB	AA	AB	BB	AB	BB	BB
chrA1.47063273	BB	BB	BB	BB	AB	AB	BB	BB	AA	AB	BB	AB	BB	BB	AB	BB	AB	AB	AB	BB	BB	BB	BB	BB	BB	BB	BB	BB	BB	BB	BB	BB	BB	AB	BB	BB	BB	BB	BB	BB	AB	BB	BB	BB	AB	BB	AB	BB	BB
chrA1.47089197	AA	AA	AA	AA	AA	AA	AA	AA	AA	AA	AA	AA	AA	AA	AA	AA	AA	AA	AA	AA	AA	AA	AA	AA	AA	AA	AA	AA	AA	AA	AA	AA	AA	AA	AA	AA	AA	AA	AA	AA	AA	AA	AA	AA	AA	AA	AA	AA	AA
chrA1.47113399	AB	BB	AB	AB	BB	BB	BB	BB	BB	AB	AB	AB	AB	AB	BB	AB	BB	BB	BB	AB	AA	AB	AB	AB	AA	AB	AB	AB	AB	AB	AB	AB	AB	AB	AB	AA	AB	AA	BB	AB	AB	AB	AB	BB	BB	AA	BB	AA	AA
chrA1.47182633	AB	AA	AB	AB	AA	AA	AA	AA	AA	AB	AB	AB	AB	AB	AA	AB	AA	AA	AA	AB	AB	AB	AB	AB	AB	AB	AB	AB	AB	AB	AB	AB	AB	AB	AB	BB	AB	BB	AA	AB	AB	AB	AB	AA	AA	BB	AA	BB	AB
chrA1.47249826	AA	AA	AA	AA	AA	AA	AA	AA	AA	AA	AA	AA	AA	AA	AA	AA	AA	AA	AA	AA	AB	AA	AA	AA	AB	AA	AA	AA	AA	AA	AA	AA	AA	AA	AA	AA	AA	AA	AA	AA	AA	AA	AA	AA	AA	AA	AA	AA	AB
chrA1.47286468	AB	BB	AB	BB	AB	AB	AA	AB	BB	BB	AB	BB	AB	AB	BB	AB	BB	AB	BB	AB	BB	BB	AB	BB	BB	AB	AB	AB	BB	AB	BB	AB	AB	BB	AB	BB	BB	BB	AB	AB	BB	BB	AB	AA	AB	BB	AB	BB	BB
chrA1.47317197	BB	AB	BB	BB	BB	BB	BB	BB	BB	BB	BB	BB	BB	BB	BB	BB	BB	BB	BB	BB	BB	BB	BB	BB	BB	BB	BB	BB	BB	BB	BB	BB	BB	BB	BB	BB	BB	BB	BB	BB	BB	BB	BB	BB	BB	BB	BB	BB	BB
chrA1.47377031	AA	AA	AA	AA	AA	AA	AA	AA	AA	AA	AA	AA	AA	AA	AA	AA	AA	AA	AA	AA	AA	AA	AA	AA	AA	AA	AA	AA	AA	AA	AA	AA	AA	AA	AA	AA	AA	AA	AA	AA	AA	AA	AA	AA	AA	AA	AA	AA	AA
chrA1.47397800	AB	AA	AB	AB	AB	AB	AA	AA	BB	AB	AA	AB	AA	AA	AB	AA	BB	AB	BB	AA	AB	AA	AA	AA	AB	AB	AA	AB	AA	AB	AA	AB	AB	AB	AB	AB	BB	AA	AB	AA	AB	BB	AB	AA	AB	AA	AB	AA	AB
chrA1.47431473	AB	AA	AB	AA	AB	AB	AA	AA	BB	AB	AB	AB	AB	AB	AB	AB	AB	AB	AB	AB	AB	AB	AA	AA	AA	AA	AA	AA	AB	AB	AB	AB	AB	AB	AA	AA	AA	AB	AA	AA	AB	AA	AA	AA	AB	AB	AB	AB	AB
chrA1.47449368	AB	AA	AB	AA	AA	AA	AA	AA	AA	AB	AB	AB	AB	AA	AA	AA	AB	AA	AB	AA	AA	AA	AB	AB	AB	BB	AB	BB	AA	AB	AA	AB	AB	AA	BB	AB	AB	AA	AB	AB	AA	AB	BB	AB	AA	AB	AA	AB	AA
chrA1.47477352	AB	AB	AB	AA	AB	AB	BB	AA	BB	BB	AB	BB	AB	AA	AB	AA	BB	AB	BB	AA	AB	AA	AB	AB	BB	BB	AB	BB	AA	AB	AA	AB	AB	AB	BB	BB	BB	AA	AB	AB	AB	BB	BB	AB	AB	AB	AB	AB	AB
chrA1.47522551	AB	BB	AB	BB	BB	BB	BB	BB	BB	AB	AB	AB	AB	BB	BB	BB	AB	BB	AB	BB	BB	BB	AB	AB	AB	AA	AB	AA	BB	AB	BB	AB	AB	BB	AA	AB	AB	BB	AB	AB	BB	AB	AA	AB	BB	AB	BB	AB	BB
chrA1.47558142	AB	BB	AB	AB	AA	AB	BB	BB	AB	AB	AB	AA	AB	AB	AB	AB	AB	AA	AB	AB	BB	BB	AA	AB	AB	AA	AA	AA	BB	AB	BB	AB	AB	AB	AA	AB	AB	AB	AA	AA	AB	AB	AA	AA	AA	AB	AA	AB	BB
chrA1.47595463	AB	AB	AB	AA	AA	AA	AA	AB	AA	AA	AA	AA	AA	AA	AA	AA	AA	AA	AA	AA	AA	AA	AA	AA	AA	AB	AA	AB	AA	AB	AA	AB	AB	AA	AB	AA	AA	AA	AA	AA	AA	AA	AB	AA	AA	AA	AA	AA	AA
chrA1.47633056	AB	AB	AB	BB	BB	BB	BB	AB	BB	BB	BB	BB	BB	BB	BB	BB	BB	BB	BB	BB	AB	BB	BB	BB	AB	AB	BB	AB	BB	AB	BB	AB	AB	BB	AB	AB	AB	BB	BB	BB	BB	AB	AB	BB	BB	BB	BB	BB	AB
chrA1.47647846	BB	BB	BB	AB	AB	BB	BB	BB	AB	AB	AB	AA	AB	BB	AB	BB	AB	AB	AB	BB	BB	BB	AB	AB	AB	AB	AB	AB	BB	BB	BB	BB	BB	AB	AB	AB	AB	AB	AA	AA	AB	AB	AB	AA	AB	AB	AB	AB	BB
chrA1.47665928	BB	BB	BB	AB	AB	BB	BB	BB	AB	AB	AB	AA	AB	BB	AB	BB	AB	AB	AB	BB	AB	BB	AB	AB	AA	AB	AB	AB	BB	BB	BB	BB	BB	AB	AB	AA	AA	AB	AA	AA	AB	AA	AB	AA	AB	AB	AB	AB	AB
chrA1.47684367	AB	BB	AB	AB	AB	BB	BB	BB	AB	AB	BB	AA	BB	BB	AB	BB	BB	AB	BB	BB	BB	BB	AB	AB	AB	AA	AB	AA	BB	AB	BB	AB	AB	BB	AA	AB	BB	BB	BB	AB	BB	BB	AA	BB	AB	AB	AB	AB	BB
chrA1.47724076	BB	BB	BB	BB	BB	BB	BB	BB	BB	AB	AB	AB	AB	BB	BB	BB	BB	BB	BB	BB	BB	BB	AB	AB	AB	AB	AB	AB	BB	BB	BB	BB	BB	AB	AB	AB	BB	AB	BB	AB	AB	BB	AB	AB	BB	AB	BB	AB	BB
chrA1.47753021	AB	AB	AB	AB	BB	AB	AA	AA	AB	AA	AA	AB	AA	AB	AB	AB	AB	BB	NC	AB	AA	AA	AB	AA	AA	AB	AB	AB	AA	AB	AA	AB	AB	AA	AB	AA	AB	AA	BB	AB	AA	AB	AB	AB	BB	AA	BB	AA	AA
chrA1.47770944	AA	AA	AA	AA	AA	AA	AA	AA	AA	AB	AB	AB	AB	AA	AA	AA	AA	AA	AA	AA	AB	AA	AB	AB	BB	AB	AB	AB	AA	AA	AA	AA	AA	AB	AB	BB	AB	AB	AA	AB	AB	AB	AB	AB	AA	AB	AA	AB	AB
chrA1.47784188	BB	AB	BB	BB	AB	AB	BB	BB	BB	AB	AB	AB	AB	AB	BB	AB	BB	AB	BB	AB	AB	BB	AA	AB	AA	AB	AA	AB	BB	BB	BB	BB	BB	AB	AB	AA	AB	AB	BB	AB	AB	AB	AB	AB	AB	AB	AB	AB	AB
chrA1.47807965	AA	AA	AA	AA	AA	AA	AA	AA	AA	AB	AA	AB	AA	AA	AA	AA	AA	AA	AA	AA	AA	AA	AB	AB	AB	AB	AB	AB	AA	AA	AA	AA	AA	AB	AB	AB	AA	AB	AA	AB	AB	AA	AB	AA	AA	AB	AA	AB	AA
chrA1.47856964	AA	AA	AA	AA	AA	AA	AA	AB	AA	AB	AA	AB	AA	AA	AA	AA	AA	AA	AA	AA	AA	AA	AB	AB	AB	AB	AB	AB	AA	AA	AA	AA	AA	AB	AB	AB	AA	AB	AA	AB	AB	AA	AB	AA	AA	AB	AA	AB	AA
chrA1.47871773	AB	AB	AB	AB	AB	BB	BB	BB	AB	BB	BB	AB	BB	BB	AB	BB	AB	AB	AB	BB	BB	BB	BB	BB	BB	AB	BB	AB	BB	AB	BB	AB	AB	BB	AB	BB	AB	BB	AA	AB	BB	AB	AB	AB	AB	BB	AB	BB	BB
chrA1.47910591	AA	AA	AA	AA	AA	AA	AA	AA	AA	AB	AA	AB	AA	AA	AA	AA	AA	AA	AA	AA	AA	AA	AB	AB	AB	AB	AB	AB	AA	AA	AA	AA	AA	AB	AB	AB	AA	AB	AA	AB	AB	AA	AB	AA	AA	AB	AA	AB	AA
chrA1.47934526	AB	AB	AB	BB	AA	AB	BB	BB	AB	AB	BB	AA	BB	AB	AB	AB	AB	AA	AB	AB	AB	BB	AA	AB	AA	AA	AA	AA	BB	AB	BB	AB	AB	AB	AA	AA	AA	AB	AA	AA	AB	AA	AA	AB	AA	AB	AA	AB	AB
chrA1.47966935	AB	AB	AB	AB	AB	BB	BB	BB	AB	AB	BB	AA	BB	BB	AB	BB	AB	AB	AB	BB	BB	BB	AB	AB	AB	AA	AB	AA	BB	AB	BB	AB	AB	AB	AA	AB	AB	AB	AA	AA	AB	AB	AA	AB	AB	AB	AB	AB	BB
chrA1.47993733	AB	AB	AB	AB	AB	AA	AA	AA	AB	AB	AA	BB	AA	AA	AB	AA	AB	AB	AB	AA	AA	AA	AB	AB	AB	BB	AB	BB	AA	AB	AA	AB	AB	AB	BB	AB	AB	AB	BB	BB	AB	AB	BB	AB	AB	AB	AB	AB	AA
chrA1.48028795	AB	AB	AB	AB	AB	BB	BB	BB	AB	AB	BB	AA	BB	BB	AB	BB	AB	AB	NC	BB	BB	BB	AB	AB	AB	AA	AB	AA	BB	AB	BB	AB	AB	AB	AA	AB	AB	AB	AA	AA	AB	AB	AA	AB	AB	AB	AB	AB	BB
chrA1.48050464	AA	AA	AA	AA	BB	AB	AA	AA	AB	AA	AA	AB	AA	AB	AB	AB	AA	BB	AA	AB	AA	AA	AB	AA	AA	AA	AB	AA	AA	AA	AA	AA	AA	AA	AA	AA	AA	AA	AA	AA	AA	AA	AA	AA	BB	AA	BB	AA	AA
chrA1.48110817	AB	BB	AB	AB	AA	AA	AA	AB	AA	AA	AB	AA	AB	AB	AB	AB	AA	AA	AA	AB	BB	BB	AA	AB	AB	AA	AA	AA	BB	AB	BB	AB	AB	AA	AA	AB	AB	AB	AB	AB	AA	AB	AA	AB	AA	AB	AA	AB	BB
chrA1.48140613	AB	BB	AB	AB	AA	AA	AA	AB	AA	AA	AB	AA	AB	AB	AB	AB	AA	AA	AA	AB	AB	BB	AA	AB	AA	AA	AA	AA	BB	AB	BB	AB	AB	AA	AA	AA	AA	AB	AB	AB	AA	AA	AA	AB	AA	AB	AA	AB	AB
chrA1.48192317	BB	BB	BB	BB	BB	BB	BB	BB	BB	BB	AB	BB	AB	BB	BB	BB	BB	BB	BB	BB	BB	BB	BB	BB	BB	BB	BB	BB	BB	BB	BB	BB	BB	BB	BB	BB	BB	BB	BB	BB	BB	BB	BB	AB	BB	BB	BB	BB	BB
chrA1.48256810	AA	AA	AA	AA	AA	AB	AA	AB	AB	AB	AA	AA	AA	AA	AA	AA	BB	AA	BB	AA	AA	AA	AA	AA	AA	AA	AA	AA	AA	AA	NC	AA	AA	AB	AA	AA	AB	AA	BB	AB	NC	AB	AA	AB	AA	AA	AA	AA	AA
chrA1.48301886	BB	BB	BB	BB	BB	BB	BB	BB	BB	BB	BB	BB	BB	BB	BB	BB	BB	BB	BB	BB	AB	BB	BB	BB	AB	BB	BB	BB	BB	BB	BB	BB	BB	BB	BB	AB	AB	BB	BB	BB	BB	AB	BB	BB	BB	BB	BB	BB	AB
chrA1.48323237	AA	AB	AA	AB	AA	AA	BB	AB	AA	AB	AA	AB	AA	AA	AB	AA	AA	AA	AA	AA	AA	AB	AB	BB	AB	AB	AB	AB	AB	AA	AB	AA	AA	AA	AB	AB	AA	AA	AA	AB	AA	AA	AB	AA	AA	AB	AA	AB	AA
chrA1.48376084	AB	AA	AB	AA	AB	AB	AA	AA	BB	AB	AB	AB	AB	AB	AB	AB	AB	AB	AB	AB	AB	AB	AA	AA	AA	AA	AA	AA	AB	AB	AB	AB	AB	BB	AA	AA	AA	BB	AA	AA	BB	AA	AA	AA	AB	AB	AB	AB	AB
chrA1.48409765	AB	AB	AB	AA	AA	AA	BB	AB	AA	AB	AA	AB	AA	AA	AA	AA	AB	AA	AB	AA	AA	AA	AB	AB	AB	BB	AB	BB	AA	AB	AA	AB	AB	AA	BB	AB	AB	AA	BB	BB	AA	AB	BB	AB	AA	AB	AA	AB	AA
chrA1.48453449	AA	AA	AA	AA	AA	AA	AA	AA	AA	AA	AA	AA	AA	AA	AA	AA	AA	AA	AA	AA	AA	AA	AA	AA	AA	AA	AA	AA	AA	AA	AA	AA	AA	AA	AA	AA	AA	AA	AA	AA	AA	AA	AA	AA	AA	AA	AA	AA	AA
chrA1.48501620	BB	BB	BB	AB	BB	AB	AA	BB	AB	AA	BB	AB	BB	BB	BB	BB	AB	BB	AB	BB	AB	BB	AB	AB	AA	AB	AB	AB	BB	BB	BB	BB	BB	AA	AB	AA	AB	AB	BB	AB	AA	AB	AB	BB	BB	AB	BB	AB	AB
chrA1.48536395	AA	AA	AA	AB	AA	AA	AA	AA	AA	AB	AA	AB	AA	AA	AA	AA	AA	AA	AA	AA	AA	AA	AB	AB	AB	AB	AB	AB	AA	AA	AA	AA	AA	AB	AB	AB	AA	AB	AA	AB	AB	AA	AB	AA	AA	AB	AA	AB	AA
chrA1.48536488	AA	AA	AA	AA	AA	AA	AA	AA	AA	AA	AA	AA	AA	AA	AA	AA	AA	AA	AA	AA	AA	AA	AA	AA	AA	AA	AA	AA	AA	AA	AA	AA	AA	AA	AA	AA	AA	AA	AA	AA	AA	AA	AA	AA	AA	AA	AA	AA	AA
chrA1.48551738	BB	AB	BB	AA	AB	AA	AA	AB	AB	AA	BB	AB	BB	AB	AB	AB	AB	AB	AB	AB	BB	AB	AA	AA	AB	AB	AA	AB	AB	BB	AB	BB	BB	AA	AB	AB	BB	AB	BB	AB	AA	BB	AB	BB	AB	AB	AB	AB	BB
chrA1.48581091	AA	AA	AA	AB	AA	AB	AA	AA	AB	AB	AA	AA	AA	AA	AA	AA	AB	AA	AB	AA	AA	AA	AA	AA	AA	AA	AA	AA	AA	AA	AA	AA	AA	AB	AA	AA	AA	AA	AA	AA	AB	AA	AA	AA	AA	AA	AA	AA	AA
chrA1.48591470	BB	BB	BB	AB	BB	AB	BB	BB	AB	AB	BB	BB	BB	BB	BB	BB	AB	BB	AB	BB	BB	BB	BB	BB	BB	BB	BB	BB	BB	BB	BB	BB	BB	AB	BB	BB	BB	BB	BB	BB	AB	BB	BB	BB	BB	BB	BB	BB	BB
chrA1.48626938	AA	AA	AA	AA	AA	AA	AA	AA	AA	AA	AA	AA	AA	AA	AA	AA	AA	AA	AA	AA	AA	AA	AA	AA	AA	AA	AA	AA	AA	AA	AA	AA	AA	AA	AA	AA	AA	AA	AA	AA	AA	AA	AA	AA	AA	AA	AA	AA	AA
chrA1.48670112	AA	AA	AA	AA	AA	AB	AA	AA	AB	AB	AA	AA	AA	AA	AA	AA	AB	AA	AB	AA	AB	AA	AA	AA	AB	AA	AA	AA	AA	AA	AA	AA	AA	AB	AA	AB	AB	AA	AA	AA	AB	AB	AA	AA	AA	AA	AA	AA	AB
chrA1.48712021	BB	BB	BB	AB	AB	BB	BB	BB	AB	AB	BB	AA	BB	BB	AB	BB	BB	AB	BB	BB	BB	BB	AB	AB	AB	AB	AB	AB	BB	BB	BB	BB	BB	AB	AB	AB	BB	AB	BB	AB	AB	BB	AB	BB	AB	AB	AB	AB	BB
chrA1.48743374	BB	BB	BB	BB	AB	BB	BB	BB	AB	BB	BB	AB	BB	BB	AB	BB	BB	AB	BB	BB	BB	BB	BB	BB	BB	BB	BB	BB	BB	BB	BB	BB	BB	AB	BB	BB	BB	AB	BB	BB	AB	BB	BB	BB	AB	BB	AB	BB	BB
chrA1.48792476	BB	BB	BB	BB	AB	BB	BB	BB	AB	BB	BB	AB	BB	BB	AB	BB	BB	AB	BB	BB	BB	BB	BB	BB	BB	BB	BB	BB	BB	BB	BB	BB	BB	AB	BB	BB	BB	AB	BB	BB	AB	BB	BB	BB	AB	BB	AB	BB	BB
chrA1.48819745	BB	BB	BB	BB	BB	BB	BB	BB	BB	BB	BB	BB	BB	BB	BB	BB	BB	BB	BB	BB	BB	BB	BB	BB	BB	BB	BB	BB	BB	BB	BB	BB	BB	AB	BB	BB	BB	AB	BB	BB	AB	BB	BB	BB	BB	BB	BB	BB	BB
chrA1.48887066	AA	AA	AA	AA	AA	AA	AA	AA	AA	AA	AA	AA	AA	AA	AA	AA	AA	AA	AA	AA	AA	AA	AA	AA	AA	AA	AA	AA	AA	AA	NC	AA	AA	AA	AA	AA	AA	AA	AA	AA	AA	AA	AA	AA	AA	AA	AA	AA	AA
chrA1.48887251	AA	AA	AA	AA	AA	AA	AA	AA	AA	AA	AA	AA	AA	AA	AA	AA	AA	AA	AA	AA	AA	AA	AA	AA	AA	AA	AA	AA	AA	AA	AA	AA	AA	AA	AA	AA	AA	AA	AA	AA	AA	AA	AA	AA	AA	AA	AA	AA	AA
chrA1.48912184	AA	AB	AA	AB	AB	AA	AA	AB	AB	AA	AA	AB	AA	AA	AB	AA	AA	AB	AA	AA	AA	AA	AA	AA	AA	AA	AA	AA	AA	AA	AA	AA	AA	AA	AA	AA	AA	AA	AA	AA	AA	AA	AA	AA	AB	AA	AB	AA	AA
chrA1.48956853	AA	AA	AA	AA	AA	AA	AA	AA	AA	AA	AA	AA	AA	AA	AA	AA	AA	AA	AA	AA	AA	AA	AA	AA	AA	AA	AA	AA	AA	AA	AA	AA	AA	AB	AA	AA	AA	AB	AA	AA	AB	AA	AA	AA	AA	AA	AA	AA	AA
chrA1.48999717	BB	AB	BB	AB	BB	BB	BB	AB	BB	BB	BB	BB	BB	BB	AB	BB	BB	BB	BB	BB	BB	AB	BB	AB	BB	BB	BB	BB	AB	BB	AB	BB	BB	AB	BB	BB	BB	AB	BB	BB	AB	BB	BB	BB	BB	BB	BB	BB	BB
chrA1.49028423	BB	BB	BB	BB	AB	AB	AA	BB	AA	AB	AB	AB	AB	BB	AB	BB	AA	AB	AA	BB	BB	BB	BB	BB	BB	BB	BB	BB	BB	BB	BB	BB	BB	AB	BB	BB	AB	BB	AA	AB	AB	AB	BB	AA	AB	BB	AB	BB	BB
chrA1.49084175	BB	BB	BB	BB	AB	AA	BB	BB	AB	AB	BB	BB	BB	AB	BB	AB	AB	AB	AB	AB	AB	BB	AB	BB	AB	BB	AB	BB	BB	BB	BB	BB	BB	AB	BB	AB	AB	BB	BB	BB	AB	AB	BB	BB	AB	BB	AB	BB	AB
chrA1.49107053	BB	AB	BB	AB	BB	BB	BB	AB	BB	BB	BB	BB	BB	BB	AB	BB	BB	BB	BB	BB	BB	AB	BB	AB	BB	BB	BB	BB	AB	BB	AB	BB	BB	BB	BB	BB	BB	BB	BB	BB	BB	BB	BB	BB	BB	BB	BB	BB	BB
chrA1.49129393	AA	AB	AA	AB	AB	AA	BB	AB	AB	AA	AB	AB	AB	AA	BB	AA	AB	AB	AB	AA	AA	AB	AA	AB	AA	AA	AA	AA	AB	AA	AB	AA	AA	AA	AA	AA	AB	AA	BB	AB	AA	AB	AA	BB	AB	AA	AB	AA	AA
chrA1.49133160	AB	AA	AB	AA	AA	AA	AA	AA	AA	AA	AA	AA	AA	AA	AA	AA	AA	AA	AA	AA	AA	AA	AA	AA	AA	AB	AA	AB	AA	AB	AA	AB	AB	AA	AB	AA	AA	AA	AA	AA	AA	AA	AB	AA	AA	AA	AA	AA	AA
chrA1.49162709	BB	AB	BB	AB	AB	BB	AA	AB	AB	BB	AB	AB	AB	BB	AA	BB	AB	AB	AB	BB	BB	AB	BB	AB	BB	BB	BB	BB	AB	BB	AB	BB	BB	BB	BB	BB	AB	BB	AA	AB	BB	AB	BB	AA	AB	BB	AB	BB	BB
chrA1.49222862	BB	AA	BB	AB	AA	AB	AA	AA	AB	BB	AB	AB	AB	AB	AA	AB	AB	AA	AB	AB	BB	AB	AB	AB	BB	BB	AB	BB	AB	BB	AB	BB	BB	BB	BB	BB	AB	BB	AB	BB	BB	AB	BB	AB	AA	BB	AA	BB	BB
chrA1.49224754	AB	AA	AB	AA	AA	AA	AA	AA	AA	AA	AA	AA	AA	AA	AA	AA	AA	AA	AA	AA	AA	AA	AA	AA	AA	AB	AA	AB	AA	AB	AA	AB	AB	AA	AB	AA	AA	AA	AA	AA	AA	AA	AB	AA	AA	AA	AA	AA	AA
chrA1.49251475	AB	AA	AB	AB	AA	AA	AA	AA	AA	AB	AB	AB	AB	AB	AA	AB	AA	AA	AA	AB	AB	AB	AB	AB	AB	AB	AB	AB	AB	AB	AB	AB	AB	AB	AB	AB	AA	BB	AB	BB	AB	AA	AB	AB	AA	BB	AA	BB	AB
chrA1.49271279	AB	BB	AB	AB	BB	BB	BB	BB	BB	AB	AB	AB	AB	AB	BB	AB	BB	BB	BB	AB	AB	AB	BB	BB	BB	BB	BB	BB	AB	AB	AB	AB	AB	BB	BB	AB	BB	AB	AB	AA	BB	BB	BB	AB	BB	AB	BB	AB	AB
chrA1.49293729	AA	BB	AA	BB	BB	BB	BB	BB	BB	AB	AB	AB	AB	AB	BB	AB	BB	BB	BB	AB	AA	AB	BB	BB	AB	AB	BB	AB	AB	AA	AB	AA	AA	BB	AB	AA	AB	AB	BB	AB	BB	AB	AB	BB	BB	AB	BB	AB	AA
chrA1.49329695	AB	BB	AB	BB	BB	BB	BB	BB	BB	BB	BB	BB	BB	BB	BB	BB	BB	BB	BB	BB	BB	BB	BB	BB	BB	AB	BB	AB	BB	AB	BB	AB	AB	BB	AB	BB	BB	BB	BB	BB	BB	BB	AB	BB	BB	BB	BB	BB	BB
chrA1.49388964	AA	BB	AA	BB	AB	AA	BB	BB	AB	AB	AB	BB	AB	AA	BB	AA	AB	AB	AB	AA	AA	AB	AB	BB	AB	AB	AB	AB	AB	AA	AB	AA	AA	AB	AB	AB	AB	AB	BB	BB	AB	AB	AB	BB	AB	AB	AB	AB	AA
chrA1.49420459	AB	BB	AB	BB	BB	BB	BB	BB	BB	BB	AB	BB	AB	AB	BB	AB	BB	BB	BB	AB	AA	AB	BB	BB	AB	BB	BB	BB	AB	AB	AB	AB	AB	BB	BB	AB	AB	AB	BB	BB	BB	AB	BB	BB	BB	AB	BB	AB	AA
chrA1.49458133	BB	AB	BB	BB	AB	AB	AA	AB	AA	AB	AB	AB	AB	BB	AB	BB	AB	AB	AB	BB	BB	BB	AB	AB	AB	AB	AB	AB	BB	BB	BB	BB	BB	AA	AB	BB	BB	AB	BB	BB	AA	BB	AB	AB	AB	AB	AB	AB	BB
chrA1.49482875	AA	AB	AA	AA	AB	AB	BB	AB	BB	AB	AB	AB	AB	AA	AB	AA	AB	AB	AB	AA	AA	AA	AB	AB	AB	AB	AB	AB	AA	AA	AA	AA	AA	BB	AB	AA	AA	AB	AA	AA	BB	AA	AB	AB	AB	AB	AB	AB	AA
chrA1.49511032	AB	BB	AB	AB	AB	AB	BB	BB	BB	AB	BB	AB	BB	AB	BB	AB	BB	AB	BB	AB	BB	BB	AB	BB	BB	AB	AB	AB	BB	AB	BB	AB	AB	BB	AB	AB	BB	BB	AB	AA	BB	BB	AB	AB	AB	BB	AB	BB	BB
chrA1.49619705	AA	AA	AA	AA	AA	AA	AA	AA	AA	AA	AA	AA	AA	AA	AA	AA	AA	AA	AA	AA	AA	AA	AA	AA	AA	AA	AA	AA	AA	AA	AA	AA	AA	AA	AA	AA	AA	AA	AA	AA	AA	AA	AA	AA	AA	AA	AA	AA	AA
chrA1.49635255	AB	AA	AB	AA	AA	AA	AA	AA	AA	AA	AA	AA	AA	AA	AA	AA	AA	AA	AA	AA	AB	AA	AA	AA	AB	AB	AA	AB	AA	AB	AA	AB	AB	AA	AB	AB	AB	AA	AA	AA	AA	AB	AB	AA	AA	AA	AA	AA	AB
chrA1.49682486	BB	BB	BB	BB	AB	AA	BB	AB	AB	AB	AB	BB	AB	AB	BB	AB	AB	AB	AB	AB	AB	BB	AA	AB	AA	AB	AA	AB	BB	BB	BB	BB	BB	AA	AB	AB	AB	AB	AB	AB	AA	AB	AB	AA	AB	AB	AB	AB	AB
chrA1.49700923	AB	BB	AB	BB	AB	AA	BB	AB	AB	AB	AB	BB	AB	AB	BB	AB	AB	AB	AB	AB	AB	BB	AA	AB	AA	AA	AA	AA	BB	AB	BB	AB	AB	AA	AA	AB	AB	AB	AB	AB	AA	AB	AA	AA	AB	AB	AB	AB	AB
chrA1.49720802	BB	AA	BB	AA	BB	BB	BB	AB	BB	BB	BB	BB	BB	BB	AB	BB	BB	BB	BB	BB	BB	AB	BB	AB	BB	BB	BB	BB	AB	BB	AB	BB	BB	BB	BB	BB	BB	BB	BB	BB	BB	BB	BB	BB	BB	BB	BB	BB	BB
chrA1.49881555	AA	BB	AA	BB	BB	BB	BB	BB	BB	AB	AB	AB	AB	AB	BB	AB	BB	BB	BB	AB	AB	AB	BB	BB	BB	AB	BB	AB	AB	AA	AB	AA	AA	BB	AB	AB	BB	BB	BB	AB	BB	BB	AB	BB	BB	AB	BB	AB	AB
chrA1.49907891	AB	AA	AB	AA	AA	AA	AA	AA	AA	AA	AA	AA	AA	AA	AA	AA	AA	AA	AA	AA	AB	AA	AA	AA	AB	AB	AA	AB	AA	AB	AA	AB	AB	AB	AB	AB	AB	AB	AA	AA	AB	AB	AB	AA	AA	AA	AA	AA	AB
chrA1.49951336	AA	BB	AA	BB	BB	BB	BB	BB	BB	AB	AB	AB	AB	AB	BB	AB	BB	BB	BB	AB	AA	AB	BB	BB	AB	AB	BB	AB	AB	AA	AB	NC	AA	AB	AB	AA	AB	AB	BB	AB	AB	AB	AB	BB	BB	AB	BB	AB	AA
chrA1.49975995	AB	AA	AB	AA	AA	AA	AA	AA	AA	AA	AA	AA	AA	AA	AA	AA	AA	AA	AA	AA	AA	AA	AA	AA	AA	AB	AA	AB	AA	AB	AA	AB	AB	AB	AB	AA	AA	AB	AA	AA	AB	AA	AB	AA	AA	AA	AA	AA	AA
chrA1.50001052	AA	AA	AA	AA	AA	AA	AA	AA	AA	AA	AA	AA	AA	AA	AA	AA	AA	AA	AA	AA	AA	AA	AA	AA	AA	AA	AA	AA	AA	AA	AA	AA	AA	AB	AA	AA	AA	AB	AA	AA	AB	AA	AA	AA	AA	AA	AA	AA	AA
chrA1.50063820	BB	BB	BB	BB	BB	BB	BB	BB	BB	BB	BB	BB	BB	BB	BB	BB	BB	BB	BB	BB	BB	BB	BB	BB	BB	BB	BB	BB	BB	BB	BB	BB	BB	BB	BB	BB	BB	BB	BB	BB	BB	BB	BB	BB	BB	BB	BB	BB	BB
chrA1.50089097	AB	AA	AB	AA	AA	AA	AA	AA	AA	AA	AB	AA	AB	AB	AA	AB	AA	AA	AA	AB	BB	AB	AA	AA	AB	AA	AA	AA	AB	AB	AB	AB	AB	AA	AA	AB	AB	AA	AA	AA	AA	AB	AA	AA	AA	AB	AA	AB	BB
chrA1.50119860	AB	AB	AB	AB	AA	AA	BB	AB	AA	AA	AA	AA	AA	AA	AB	AA	AA	AA	AA	AA	AB	AB	AB	BB	BB	BB	AB	BB	AB	AB	AB	AB	AB	AB	BB	AB	AB	AB	AA	AA	AB	AB	BB	AA	AA	AB	AA	AB	AB
chrA1.50161564	AA	AA	AA	AA	AA	AA	BB	AA	AA	AA	AA	AA	AA	AA	AA	AA	AA	AA	AA	AA	AA	AA	AB	AB	AB	AB	AB	AB	AA	AA	AA	AA	AA	AA	AB	AA	AA	AA	AA	AA	AA	AA	AB	AA	AA	AB	AA	AB	AA
chrA1.50194115	AB	BB	AB	BB	BB	BB	AA	BB	BB	BB	AB	BB	AB	AB	BB	AB	BB	BB	BB	AB	AB	AB	AB	AB	AB	AB	AB	AB	AB	AB	AB	AB	AB	BB	AB	BB	BB	BB	BB	BB	BB	BB	AB	BB	BB	AA	BB	AA	AB
chrA1.50249015	AB	AA	AB	AA	AA	AA	AA	AA	AA	AA	AB	AA	AB	AB	AA	AB	AA	AA	AA	AB	AB	AB	AA	AA	AA	AA	AA	AA	AB	AB	AB	AB	AB	AA	AA	AA	AA	AA	AA	AA	AA	AA	AA	AA	AA	AB	AA	AB	AB
chrA1.50312662	AB	BB	AB	BB	BB	BB	BB	BB	BB	BB	BB	BB	BB	BB	BB	BB	BB	BB	BB	BB	BB	BB	BB	BB	BB	AB	BB	AB	BB	AB	BB	AB	AB	BB	AB	BB	BB	BB	BB	BB	BB	BB	AB	BB	BB	BB	BB	BB	BB
chrA1.50398342	AA	BB	AA	AB	AB	AB	BB	BB	BB	AB	AB	AB	AB	AA	BB	AA	AB	AB	AB	AA	AA	AB	AB	BB	AB	AB	AB	AB	AB	AA	AB	AA	AA	BB	AB	AA	AA	BB	AB	AB	BB	AA	AB	BB	AB	AB	AB	AB	AA
chrA1.50410011	BB	AA	BB	AB	AA	AA	AA	AA	AA	AA	AB	AB	AB	AB	AA	AB	AA	AA	AA	AB	BB	AB	AA	AA	AB	AB	AA	AB	AB	BB	AB	BB	BB	AA	AB	BB	AB	AA	AA	AB	AA	AB	AB	AA	AA	AB	AA	AB	BB
chrA1.50444440	AA	BB	AA	AB	AB	AB	BB	BB	BB	AB	AB	AB	AB	AA	BB	AA	AB	AB	AB	AA	AA	AB	AB	BB	AB	AB	AB	AB	AB	AA	AB	AA	AA	BB	AB	AA	AA	BB	AB	AB	BB	AA	AB	BB	AB	AB	AB	AB	AA
chrA1.50467074	AA	BB	AA	AB	AB	AB	BB	BB	BB	BB	AB	AB	AB	AA	BB	AA	BB	AB	BB	AA	AA	AB	AB	BB	AB	AB	AB	AB	AB	AA	AB	AA	AA	BB	AB	AA	AB	BB	BB	AB	BB	AB	AB	BB	AB	AB	AB	AB	AA
chrA1.50513046	AB	BB	AB	BB	BB	BB	AA	AB	BB	AB	AB	BB	AB	AB	BB	AB	AB	BB	AB	AB	AB	AB	AB	AB	AB	AB	AB	AB	AB	AB	AB	AB	AB	BB	AB	BB	AB	BB	AB	BB	BB	AB	AB	BB	BB	AA	BB	AA	AB
chrA1.50526819	AB	AA	AB	AA	AA	AA	AA	AA	AA	AA	AB	AA	AB	AB	AA	AB	AA	AA	AA	AB	AB	AB	AA	AA	AA	AA	AA	AA	AB	AB	AB	AB	AB	AA	AA	AA	AA	AA	AA	AA	AA	AA	AA	AA	AA	AB	AA	AB	AB
chrA1.50572912	AB	BB	AB	AB	AB	AB	BB	BB	BB	BB	BB	AB	BB	AB	BB	AB	BB	AB	BB	AB	AB	BB	AB	BB	AB	AB	AB	AB	BB	AB	BB	AB	AB	BB	AB	AA	AB	BB	BB	AB	BB	AB	AB	BB	AB	BB	AB	BB	AB
chrA1.50601399	BB	AA	BB	AB	AB	AB	AA	AA	AA	AB	AB	AB	AB	BB	AA	BB	AB	AB	AB	BB	BB	AB	AB	AA	AB	AB	AB	AB	AB	BB	AB	BB	BB	AA	AB	BB	BB	AA	AB	AB	AA	BB	AB	AA	AB	AB	AB	AB	BB
chrA1.50608045	BB	BB	BB	BB	BB	BB	BB	BB	BB	BB	BB	BB	BB	BB	BB	BB	BB	BB	BB	BB	BB	BB	BB	BB	BB	BB	BB	BB	BB	BB	BB	BB	BB	BB	BB	BB	BB	BB	BB	BB	NC	BB	BB	BB	BB	BB	BB	BB	BB
chrA1.50643451	AA	AA	AA	AA	AA	AA	AA	AA	AA	AA	AA	AA	AA	AA	AA	AA	AA	AA	AA	AA	AA	AA	AA	AA	AA	AA	AA	AA	AA	AA	AA	AA	AA	AA	AA	AA	AA	AA	AA	AA	AA	AA	AA	AA	AA	AA	AA	AA	AA
chrA1.50681693	AA	BB	AA	AB	AA	AB	AA	AB	AB	AB	AB	AA	AB	AA	AB	AA	AB	AA	AB	AA	AA	AB	AA	AB	AA	AA	AA	AA	AB	AA	AB	AA	AA	BB	AA	AA	AA	BB	AB	AB	BB	AA	AA	BB	AA	AA	AA	AA	AA
chrA1.50724958	AB	BB	AB	BB	BB	BB	BB	BB	BB	BB	AB	BB	AB	AB	BB	AB	BB	BB	BB	AB	AB	AB	BB	BB	BB	BB	BB	BB	AB	AB	AB	AB	AB	BB	BB	BB	BB	BB	BB	BB	BB	BB	BB	BB	BB	AB	BB	AB	AB
chrA1.50774762	AB	BB	AB	AB	AB	AB	BB	AB	BB	BB	BB	AB	BB	AB	BB	AB	BB	AB	BB	AB	BB	BB	AB	BB	BB	AB	AB	AB	BB	AB	BB	AB	AB	BB	AB	AB	BB	BB	BB	AB	BB	BB	AB	BB	AB	BB	AB	BB	BB
chrA1.50808625	AB	AA	AB	AB	AB	AB	AA	AA	AA	AA	AA	AA	AA	AB	AA	AB	AA	AB	AA	AB	AA	AA	AB	AA	AA	AB	AB	AB	AA	AB	AA	AB	AB	AA	AB	AA	AA	AA	AA	AA	AA	AA	AB	AA	AB	AA	AB	AA	AA
chrA1.50850398	AB	BB	AB	AB	AB	AB	BB	BB	BB	BB	BB	BB	BB	AB	BB	AB	BB	AB	BB	AB	BB	BB	AB	BB	BB	AB	AB	AB	BB	AB	BB	AB	AB	BB	AB	BB	BB	BB	BB	BB	BB	BB	AB	BB	AB	BB	AB	BB	BB
chrA1.50874499	AB	AA	AB	AA	AA	AA	AA	AA	AA	AA	AB	AA	AB	AB	AA	AB	AA	AA	AA	AB	AB	AB	AA	AA	AA	AA	AA	AA	AB	AB	AB	AB	AB	AA	AA	AA	AA	AA	AA	AA	AA	AA	AA	AA	AA	AB	AA	AB	AB
chrA1.50922974	BB	AB	BB	BB	BB	BB	AB	BB	BB	BB	BB	BB	BB	BB	BB	BB	BB	BB	BB	BB	BB	BB	BB	BB	BB	BB	BB	BB	BB	BB	BB	BB	BB	BB	BB	BB	BB	BB	BB	BB	BB	BB	BB	BB	BB	BB	BB	BB	BB
chrA1.50983951	AB	BB	AB	AB	AA	AA	AB	AB	AA	AA	AA	AA	AA	AA	AB	AA	AA	AA	NC	AA	AA	AB	AA	AB	AA	AB	AA	AB	AB	AB	AB	AB	AB	AA	AB	AA	AA	AA	AA	AA	AA	AA	AB	AA	AA	AA	AA	AA	AA
chrA1.51039411	BB	BB	BB	BB	BB	BB	AB	BB	BB	BB	BB	BB	BB	BB	BB	BB	BB	BB	BB	BB	AB	BB	AB	AB	AA	AB	AB	AB	BB	BB	BB	BB	BB	BB	AB	AB	AB	BB	BB	BB	BB	AB	AB	BB	BB	AB	BB	AB	AB
chrA1.51065820	AB	BB	AB	BB	BB	BB	BB	BB	BB	BB	BB	BB	BB	BB	BB	BB	BB	BB	BB	BB	BB	BB	BB	BB	BB	AB	BB	AB	BB	AB	BB	AB	AB	BB	AB	BB	BB	BB	BB	BB	BB	BB	AB	BB	BB	BB	BB	BB	BB
chrA1.51129887	BB	AB	BB	BB	BB	BB	AB	BB	BB	BB	BB	BB	BB	BB	BB	BB	BB	BB	BB	BB	BB	BB	BB	BB	BB	BB	BB	BB	BB	BB	BB	BB	BB	BB	BB	BB	BB	BB	BB	BB	BB	BB	BB	BB	BB	BB	BB	BB	BB
chrA1.51204027	AA	AA	AA	AA	AA	AA	AB	AA	AA	AA	AA	AA	AA	AA	AA	AA	AA	AA	AA	AA	AA	AA	AB	AB	AB	AB	AB	AB	AA	NC	AB	NC	AA	AA	AB	AA	AA	AA	AA	AA	AA	AA	AB	AA	AA	AB	AA	AB	AA
chrA1.51213134	BB	AB	BB	BB	BB	BB	AB	BB	BB	BB	BB	BB	BB	BB	BB	BB	BB	BB	BB	BB	BB	BB	BB	BB	BB	BB	BB	BB	BB	BB	BB	BB	BB	BB	BB	BB	BB	BB	BB	BB	BB	BB	BB	BB	BB	BB	BB	BB	BB
chrA1.51235037	BB	BB	BB	BB	BB	BB	AB	BB	BB	BB	BB	BB	BB	BB	BB	BB	BB	BB	BB	BB	BB	BB	AB	AB	AB	AB	AB	AB	BB	BB	BB	BB	BB	BB	AB	BB	BB	BB	BB	BB	BB	BB	AB	BB	BB	AB	BB	AB	BB
chrA1.51262619	AB	BB	AB	BB	BB	BB	BB	BB	BB	BB	BB	BB	BB	BB	BB	BB	BB	BB	BB	BB	BB	BB	BB	BB	BB	AB	BB	AB	BB	AB	BB	AB	AB	BB	AB	BB	BB	BB	BB	BB	BB	BB	AB	BB	BB	BB	BB	BB	BB
chrA1.51324540	AA	BB	AA	BB	AB	BB	AB	BB	AB	AB	AB	AA	AB	AB	AB	AB	AB	AB	AB	AB	AA	AB	AB	AB	AA	AA	AB	AA	AB	AA	AB	AA	AA	BB	AA	AA	AA	AB	AA	AA	BB	AA	AA	AB	AB	AA	AB	AA	AA
chrA1.51380179	BB	BB	BB	BB	BB	BB	BB	BB	BB	BB	BB	BB	BB	BB	BB	BB	BB	BB	BB	BB	BB	BB	BB	BB	BB	BB	BB	BB	BB	BB	BB	BB	BB	BB	BB	BB	BB	BB	BB	BB	BB	BB	BB	BB	BB	BB	BB	BB	BB
chrA1.51395369	AA	AA	AA	AA	AA	AA	AA	AA	AA	AA	AA	AA	AA	AA	AA	AA	AA	AA	AA	AA	AA	AA	AA	AA	AA	AA	AA	AA	AA	AA	AA	AA	AA	AA	AA	AA	AA	AA	AA	AA	AA	AA	AA	AA	AA	AA	AA	AA	AA
chrA1.51406906	BB	BB	BB	BB	BB	BB	BB	BB	BB	BB	BB	BB	BB	BB	BB	BB	BB	BB	BB	BB	BB	BB	BB	BB	BB	BB	BB	BB	BB	BB	BB	BB	BB	BB	BB	BB	BB	BB	BB	BB	BB	BB	BB	BB	BB	BB	BB	BB	BB
chrA1.51456021	AB	AA	AB	AB	AB	AA	AB	AA	AB	AB	AB	BB	AB	AB	AB	AB	AB	AB	AB	AB	AB	AB	AB	AB	AB	AB	AB	AB	AB	AB	AB	AB	AB	AB	AB	AB	AB	BB	AB	AB	AB	AB	AB	AA	AB	BB	AB	BB	AB
chrA1.51527819	BB	BB	BB	BB	BB	BB	BB	BB	BB	BB	BB	BB	BB	BB	BB	BB	BB	BB	BB	BB	BB	BB	BB	BB	BB	BB	BB	BB	BB	BB	BB	BB	BB	BB	BB	BB	BB	BB	BB	BB	BB	BB	BB	BB	BB	BB	BB	BB	BB
chrA1.51546401	AA	AA	AA	AA	AA	AA	AB	AB	AA	AB	AA	AA	AA	AA	AA	AA	AB	AA	AB	AA	AA	AA	AB	AB	AB	AB	AB	AB	AA	AA	AA	AA	AA	AB	AB	AA	AB	BB	AB	AA	AB	AB	AB	AA	AA	AB	AA	AB	AA
chrA1.51587471	AA	AB	AA	AB	AA	AA	AA	AB	AA	AA	AA	AA	AA	AA	AB	AA	AA	AA	AA	AA	AA	AB	AA	AB	AA	AA	AA	AA	AB	AA	AB	AA	AA	AA	AA	AA	AA	AA	AA	AA	AA	AA	AA	AA	AA	AA	AA	AA	AA
chrA1.51639514	AB	AA	AB	AB	AA	AA	AA	AB	AA	AA	AA	AA	AA	AA	AA	AA	AA	AA	AA	AA	AA	AA	AA	AA	AA	AB	AA	AB	AA	AB	AA	AB	AB	AA	AB	AA	AA	AA	AA	AA	AA	AA	AB	AA	AA	AA	AA	AA	AA
chrA1.51670092	BB	AB	BB	AB	AB	AB	AA	AB	AA	AA	AB	AA	AB	AB	AB	AB	AA	AA	AA	AB	BB	BB	AA	AB	AB	AB	AA	AB	BB	BB	BB	BB	BB	AB	AB	AB	AB	BB	AB	AB	AB	AB	AB	AB	AA	AB	AA	BB	BB
chrA1.51696857	AB	BB	AB	AB	AA	AA	AB	AB	AA	AA	AB	AA	AB	AB	AB	AB	AA	AA	AA	AB	AB	BB	AA	AB	AA	AA	AA	AA	BB	AB	BB	AB	AB	AA	AA	AA	AA	AB	AB	AB	AA	AA	AA	AB	AA	AB	AA	BB	AB
chrA1.51727528	BB	BB	BB	BB	BB	BB	AB	BB	BB	BB	BB	AB	BB	AB	BB	AB	BB	AB	BB	AB	BB	BB	AA	AB	AB	AB	AA	AB	BB	BB	BB	BB	BB	BB	AB	AB	BB	BB	BB	AB	BB	BB	AB	BB	AB	AB	AB	BB	BB
chrA1.51765968	AA	AA	AA	AA	AB	AB	AA	AA	BB	AB	AB	AB	AB	AA	AB	AA	AB	AB	AB	AA	AA	AA	AA	AA	AA	AA	AA	AA	AA	AA	AA	AA	AA	BB	AA	AA	AA	AB	AA	AA	BB	AA	AA	AB	AB	AA	AB	AA	AA
chrA1.51845620	BB	BB	BB	BB	BB	BB	BB	BB	BB	BB	BB	BB	BB	BB	BB	BB	BB	BB	BB	BB	BB	BB	BB	BB	BB	BB	BB	BB	BB	BB	BB	BB	BB	BB	BB	BB	BB	BB	BB	BB	BB	BB	BB	BB	BB	BB	BB	BB	BB
chrA1.51946814	AB	BB	AB	AB	AA	AB	BB	AB	AB	BB	BB	AB	BB	BB	AB	BB	BB	AB	BB	BB	AB	BB	BB	BB	AB	AB	BB	AB	BB	AB	BB	AB	AB	AB	AB	AB	AB	AA	AB	AB	AB	AB	AB	AB	AB	BB	AB	BB	AB
chrA1.52007966	AA	AA	AA	AA	AA	AA	AB	AA	AA	AA	AA	AA	AA	AA	AA	AA	AA	AA	AA	AA	AA	AA	AB	AB	AB	AB	AB	AB	AA	AA	AA	AA	AA	AA	AB	AA	AA	AA	AA	AA	AA	AA	AB	AA	AA	AB	AA	AA	AA
chrA1.52054197	AB	BB	AB	BB	BB	BB	AA	AB	BB	AB	BB	BB	BB	AB	AB	AB	AB	AB	AB	AB	AB	AB	AA	AA	AA	AA	AA	AA	AB	AB	AB	AB	AB	BB	AA	AB	AA	BB	AA	AB	BB	AA	AA	AB	AB	AB	AB	BB	AB
chrA1.52094157	AB	AA	AB	AA	AB	AA	AB	AB	AA	AB	AA	AB	AA	AB	BB	AB	AB	AB	AB	AB	AB	AB	BB	BB	BB	BB	BB	BB	AB	AB	AB	AB	AB	AA	BB	AB	BB	AA	BB	AB	AA	BB	BB	AB	AB	AB	AB	AA	AB
chrA1.52173040	BB	BB	BB	BB	AB	AB	BB	AB	AA	AA	AB	AB	AB	BB	AA	BB	AA	AB	AA	BB	BB	AB	BB	AB	BB	BB	BB	BB	AB	BB	AB	BB	BB	AA	BB	BB	AB	AA	AB	AB	AA	AB	BB	AA	AB	BB	AB	BB	BB
chrA1.52224098	BB	BB	BB	BB	BB	BB	BB	BB	BB	BB	BB	BB	BB	AB	BB	AB	BB	AB	BB	AB	AB	BB	AB	BB	AB	BB	AB	BB	BB	BB	BB	BB	BB	BB	BB	AB	AB	BB	AB	BB	BB	AB	BB	BB	AB	BB	AB	BB	AB
chrA1.52278378	BB	AB	BB	AB	AB	BB	AA	AA	AB	AB	BB	AA	BB	AB	AA	AB	AB	AA	AB	AB	AB	AB	AA	AA	AA	AB	AA	AB	AB	BB	AB	BB	BB	AB	AB	AA	AA	AA	AA	AA	AB	AA	AB	AB	AA	AB	AA	BB	AB
chrA1.52346508	BB	AB	BB	AB	AB	BB	AB	AA	AB	AB	BB	AB	BB	BB	AA	BB	AB	AB	AB	BB	BB	AB	AB	AA	AB	AB	AB	AB	AB	BB	AB	BB	BB	BB	AB	BB	AB	AB	AB	AB	BB	AB	AB	AB	AB	AB	AB	BB	BB
chrA1.52374983	AB	AB	AB	BB	BB	AB	AA	BB	AB	AB	AB	AB	AB	AB	BB	AB	AB	AB	AB	AB	AB	BB	AA	AB	AA	AA	AA	AA	BB	AB	BB	AB	AB	AA	AA	AA	AB	AB	AB	AB	AA	AB	AA	AB	AB	AB	AB	BB	AB
chrA1.52395222	BB	BB	BB	BB	BB	BB	AB	BB	BB	BB	BB	BB	BB	BB	BB	BB	BB	BB	BB	BB	BB	BB	AB	AB	AB	AB	AB	AB	BB	BB	BB	BB	BB	BB	AB	BB	BB	BB	BB	BB	BB	BB	AB	BB	BB	AB	BB	BB	BB
chrA1.52441395	BB	BB	BB	BB	BB	BB	AB	BB	BB	BB	BB	BB	BB	BB	BB	BB	BB	BB	BB	BB	BB	BB	AB	AB	AB	AB	AB	AB	BB	BB	BB	BB	BB	BB	AB	BB	BB	BB	BB	BB	BB	BB	AB	BB	BB	AB	BB	BB	BB
chrA1.52478917	BB	BB	BB	BB	BB	BB	AB	BB	BB	BB	BB	BB	BB	BB	BB	BB	BB	BB	BB	BB	BB	BB	AB	AB	AB	AB	AB	AB	BB	BB	BB	BB	BB	BB	AB	BB	BB	BB	BB	BB	BB	BB	AB	BB	BB	AB	BB	BB	BB
chrA1.52515107	BB	BB	BB	BB	BB	BB	AB	BB	BB	BB	BB	BB	BB	BB	BB	BB	BB	BB	BB	BB	BB	BB	AB	AB	AB	AB	AB	AB	BB	BB	BB	BB	BB	BB	AB	BB	BB	BB	BB	BB	BB	BB	AB	BB	BB	AB	BB	BB	BB
chrA1.52548718	AA	AA	AA	AA	AB	AB	AA	AA	AA	AA	AA	AA	AA	AA	AA	AA	AA	AA	AA	AA	AA	AA	AA	AA	AA	AA	AA	AA	AA	AA	AA	AA	AA	AA	AA	AA	AA	AA	AA	AA	AA	AA	AA	AA	AA	AA	AA	AA	AA
chrA1.52632418	AA	AA	AA	AA	AA	AA	AA	AA	AA	AA	AA	AA	AA	AA	AA	AA	AA	AA	AA	AA	AA	AA	AA	AA	AA	AA	AA	AA	AA	AA	AA	AA	AA	AA	AA	AA	AA	AA	AA	AA	AA	AA	AA	AA	AA	AA	AA	AA	AA
chrA1.52679328	BB	AA	BB	AB	AA	AA	AB	AA	AA	AA	AB	AB	AB	BB	AA	BB	AA	AB	AA	BB	BB	AB	AB	AA	AB	AB	AB	AB	AB	BB	AB	BB	BB	AB	AB	BB	AB	AB	AB	AB	AB	AB	AB	AA	AB	AB	AB	BB	BB
chrA1.52702672	AA	BB	AA	AB	BB	BB	AB	BB	BB	BB	AB	AB	AB	AA	BB	AA	BB	AB	BB	AA	AA	AB	AB	BB	AB	AB	AB	AB	AB	AA	AB	AA	AA	AB	AB	AA	AB	AB	AB	AB	AB	AB	AB	BB	AB	AB	AB	AA	AA
chrA1.52735272	BB	BB	BB	BB	BB	BB	BB	BB	BB	BB	BB	BB	BB	BB	BB	BB	BB	BB	BB	BB	BB	BB	BB	BB	BB	BB	BB	BB	BB	BB	BB	BB	BB	BB	BB	BB	BB	BB	BB	BB	BB	BB	BB	BB	BB	BB	BB	BB	BB
chrA1.52794251	AA	AA	AA	AA	AA	AA	AA	AA	AA	AA	AA	AA	AA	AA	AA	AA	AA	AA	AA	AA	AA	AA	AA	AA	AA	AA	AA	AA	AA	AA	AA	AA	AA	AA	AA	AA	AA	AA	AA	AA	AA	AA	AA	AA	AA	AA	AA	AA	AA
chrA1.52845065	AA	AA	AA	AA	AA	AA	BB	AA	AA	AA	AA	AA	AA	AA	AA	AA	AA	AA	AA	AA	AA	AA	AB	AB	AB	AB	AB	AB	AA	AA	AA	AA	AA	AA	AB	AA	AA	AA	AA	AA	AA	AA	AB	AA	AA	AB	AA	AA	AA
chrA1.52869274	AA	AA	AA	AA	AA	AA	BB	AB	AA	AB	AA	AA	AA	AA	AB	AA	AB	AA	AB	AA	AA	AB	AB	BB	AB	AB	AB	AB	AB	AA	AB	AA	AA	AA	AB	AA	AB	AA	AB	AA	AA	AB	AB	AA	AA	AB	AA	AA	AA
chrA1.52894213	AA	AA	AA	AA	AA	AA	AA	AA	AA	AA	AA	AA	AA	AA	AA	AA	AA	AA	AA	AA	AA	AA	AA	AA	AA	AA	AA	AA	AA	AA	AA	AA	AA	AA	AA	AA	AA	AA	AA	AA	AA	AA	AA	AA	AA	AA	AA	AA	AA
chrA1.52952891	AA	AA	AA	AA	AA	AA	AA	AB	AA	AA	AA	AA	AA	AA	AA	AA	AA	AA	AA	AA	AA	AA	AA	AA	AA	AA	AA	AA	AA	AA	AA	AA	AA	AA	AA	AA	AA	AA	AA	AA	AA	AA	AA	AA	AA	AA	AA	AA	AA
chrA1.52970383	BB	BB	BB	BB	BB	BB	BB	AB	BB	BB	BB	BB	BB	BB	BB	BB	BB	BB	BB	BB	BB	BB	BB	BB	BB	BB	BB	BB	BB	BB	BB	BB	BB	BB	BB	BB	BB	BB	BB	BB	BB	BB	BB	BB	BB	BB	BB	BB	BB
chrA1.53012255	AA	AA	AA	AA	AA	AA	AB	AA	AA	AA	AA	AA	AA	AA	AA	AA	AA	AA	AA	AA	AA	AA	AB	AB	AB	AB	AB	AB	AA	AA	AA	AA	AA	AA	AB	AA	AA	AA	AA	AA	AA	AA	AB	AA	AA	AB	AA	AA	AA
chrA1.53050687	AB	BB	AB	AB	AB	AB	AA	AB	BB	AB	AB	AB	AB	AA	AB	AA	AB	AB	AB	AA	AA	AA	AA	AA	AA	AB	AA	AB	AA	AB	AA	AB	AB	AB	AB	AA	AA	AB	AA	AB	AB	AA	AB	BB	AB	AA	AB	AA	AA
chrA1.53101002	AA	AA	AA	AA	AA	AA	AA	AA	AA	AA	AA	AA	AA	AA	AA	AA	AA	AA	AA	AA	AA	AA	AA	AA	AA	AA	AA	AA	AA	AA	AA	AA	AA	AA	AA	AA	AA	AA	AA	AA	AA	AA	AA	AA	AA	AA	AA	AA	AA
chrA1.53122759	AB	BB	AB	AB	AB	AB	BB	BB	BB	AB	AB	AB	AB	AB	AB	AB	AB	BB	AB	AB	AB	AA	BB	AB	BB	BB	BB	BB	AA	AB	AA	AB	AB	AB	BB	AB	AB	AB	AB	AB	AB	AB	BB	BB	BB	AB	BB	AA	AB
chrA1.53161377	BB	BB	BB	BB	BB	BB	BB	BB	BB	BB	BB	BB	BB	BB	BB	BB	BB	BB	BB	BB	BB	BB	BB	BB	BB	BB	BB	BB	BB	BB	BB	BB	BB	BB	BB	BB	BB	BB	BB	BB	BB	BB	BB	BB	BB	BB	BB	BB	BB
chrA1.53192252	AA	BB	AA	AB	AB	AB	AA	AB	BB	AB	AB	AB	AB	AB	AB	AB	AB	BB	AB	AB	AB	AA	AB	AA	AB	AA	AB	AA	AA	AA	AA	AA	AA	AB	AA	AB	AB	AB	AB	AB	AB	AB	AA	BB	BB	AA	BB	AA	AB
chrA1.53260176	AB	BB	AB	AB	AB	AB	AB	AB	BB	AB	AB	AB	AB	AA	AB	AA	AB	AB	AB	AA	AA	AA	AA	AA	AA	AB	AA	AB	AA	AB	AA	AB	AB	AB	AB	AA	AA	AB	AA	AB	AB	AA	AB	BB	AB	AA	AB	AA	AA
chrA1.53339143	AA	AA	AA	AA	AA	AA	AB	AA	AA	AA	AA	AA	AA	AA	AA	AA	AA	AA	AA	AA	AA	AA	AB	AB	AB	AB	AB	AB	AA	AA	AA	AA	AA	AB	AB	AA	AA	AB	AA	AA	AB	AA	AB	AA	AA	AB	AA	AA	AA
chrA1.53387241	AA	AB	AA	AB	AA	AA	AB	AB	AA	AA	AA	AA	AA	AA	AA	AA	AA	AA	AA	AA	AA	AA	AB	AB	AB	AB	AB	AB	AA	AA	AA	AA	AA	AB	AB	AA	AA	AB	AA	AA	AB	AA	AB	AA	AA	AB	AA	AA	AA
chrA1.53443570	BB	BB	BB	BB	BB	BB	BB	BB	BB	BB	BB	BB	BB	AB	BB	AB	BB	AB	BB	AB	AB	BB	AB	BB	AB	BB	AB	BB	BB	BB	BB	BB	BB	BB	BB	AB	AB	BB	AB	BB	BB	AB	BB	BB	AB	BB	AB	BB	AB
chrA1.53487638	AA	AA	AA	AA	AA	AA	AA	AA	AA	AA	AA	AA	AA	AA	AA	AA	AA	AA	AA	AA	AA	AA	AA	AA	AA	AA	AA	AA	AA	AA	AA	AA	AA	AA	AA	AA	AA	AA	AA	AA	AA	AA	AA	AA	AA	AA	AA	AA	AA
chrA1.53558000	AB	BB	AB	BB	AA	AB	BB	AB	BB	BB	BB	AA	BB	BB	AB	BB	BB	BB	BB	BB	BB	BB	BB	BB	BB	AB	BB	AB	BB	AB	BB	AB	AB	BB	AB	AB	BB	BB	BB	AB	BB	BB	AB	BB	BB	BB	BB	BB	BB
chrA1.53602131	BB	BB	BB	BB	AB	BB	BB	AB	BB	BB	BB	AB	BB	BB	AB	BB	BB	BB	BB	BB	BB	BB	BB	BB	BB	BB	BB	BB	BB	BB	BB	BB	BB	BB	BB	BB	BB	BB	BB	BB	BB	BB	BB	BB	BB	BB	BB	BB	BB
chrA1.53631538	AB	AA	AB	AA	AB	AA	AA	AB	AA	AA	AA	AB	AA	AA	AB	AA	AA	AA	AA	AA	AA	AA	AA	AA	AA	AB	AA	AB	AA	AB	AA	AB	AB	AA	AB	AA	AA	AA	AA	AA	AA	AA	AB	AA	AA	AA	AA	AA	AA
chrA1.53678638	BB	BB	BB	BB	AB	BB	BB	AB	BB	BB	BB	AB	BB	BB	AB	BB	BB	BB	BB	BB	BB	BB	BB	BB	BB	BB	BB	BB	BB	BB	BB	BB	BB	BB	BB	BB	BB	BB	BB	BB	BB	BB	BB	BB	BB	BB	BB	BB	BB
chrA1.53694443	BB	BB	BB	BB	BB	BB	BB	BB	BB	BB	BB	BB	BB	BB	BB	BB	BB	BB	BB	BB	BB	BB	BB	BB	BB	BB	BB	BB	BB	BB	BB	BB	BB	BB	BB	BB	BB	BB	BB	BB	BB	BB	BB	BB	BB	BB	BB	BB	BB
chrA1.53719231	AB	AA	AB	AA	AA	AA	AA	AA	AA	AA	AA	AA	AA	AA	AA	AA	AA	AA	AA	AA	AA	AA	AA	AA	AA	AB	AA	AB	AA	AB	AA	AB	AB	AA	AB	AA	AA	AA	AA	AA	AA	AA	AB	AA	AA	AA	AA	AA	AA
chrA1.53749523	AB	AB	AB	AB	AB	AA	AA	BB	AB	AA	AA	BB	AA	AA	AB	AA	AA	AB	AA	AA	AA	AA	AA	AA	AA	AB	AA	AB	AA	AB	AA	AB	AB	AB	AB	AB	AA	BB	AA	AB	AB	AA	AB	AA	AB	AA	AB	AA	AA
chrA1.53799017	AA	AA	AA	AA	AA	AA	AA	AA	AA	AA	AA	AA	AA	AA	AA	AA	AA	AA	AA	AA	AA	AA	AA	AA	AA	AA	AA	AA	AA	AA	AA	AA	AA	AA	AA	AA	AA	AA	AA	AA	AA	AA	AA	AA	AA	AA	AA	AA	AA
chrA1.53811073	BB	BB	BB	BB	BB	BB	BB	BB	BB	BB	BB	BB	BB	BB	BB	BB	BB	BB	BB	BB	BB	BB	BB	BB	BB	BB	BB	BB	BB	BB	BB	BB	BB	BB	BB	BB	BB	BB	BB	BB	BB	BB	BB	BB	BB	BB	BB	BB	BB
chrA1.53834877	AB	AA	AB	AA	AB	AB	AA	AB	AA	AA	AA	AA	AA	AA	AB	AA	AA	AA	AA	AA	AA	AA	AA	AA	AA	AB	AA	AB	AA	AB	AA	AB	AB	AB	AB	AA	AA	AB	AA	AB	AB	AA	AB	AB	AA	AA	AA	AA	AA
chrA1.53901286	BB	BB	BB	BB	BB	AB	AB	BB	AA	AA	AB	AB	AB	BB	AB	BB	AA	AB	AA	BB	BB	AB	BB	AB	BB	BB	BB	BB	AB	BB	AB	BB	BB	AB	BB	AB	AB	AB	AB	AB	AB	AB	BB	AB	AB	BB	AB	BB	BB
chrA1.53930933	BB	BB	BB	BB	BB	BB	BB	BB	BB	BB	BB	BB	BB	BB	BB	BB	BB	BB	BB	BB	BB	BB	BB	BB	BB	BB	BB	BB	BB	BB	BB	BB	BB	BB	BB	BB	BB	BB	BB	BB	BB	BB	BB	BB	BB	BB	BB	BB	BB
chrA1.53949957	AA	AA	AA	AA	AA	AA	AA	AA	AA	AA	AA	AA	AA	AA	AA	AA	AA	AA	AA	AA	AA	AA	AA	AA	AA	AA	AA	AA	AA	AA	AA	AA	AA	AA	AA	AA	AA	AA	AA	AA	AA	AA	AA	AA	AA	AA	AA	AA	AA
chrA1.53967936	BB	BB	BB	BB	BB	AB	AB	BB	AA	AA	AB	AB	AB	BB	AB	BB	AA	AB	AA	BB	BB	AB	BB	AB	BB	BB	BB	BB	AB	BB	AB	BB	BB	AB	BB	AB	AB	AB	AB	AB	AB	AB	BB	AB	AB	BB	AB	BB	BB
chrA1.54031955	BB	BB	BB	BB	BB	AB	AB	BB	AA	AA	AB	AB	AB	BB	AB	BB	AA	AB	AA	BB	BB	AB	BB	AB	BB	BB	BB	BB	AB	BB	AB	BB	BB	AB	BB	AB	AB	AB	AB	AB	AB	AB	BB	AB	AB	BB	AB	BB	BB
chrA1.54079241	AA	AA	AA	AA	AA	AB	AB	AA	BB	BB	AB	AB	AB	AA	AB	AA	BB	AB	BB	AA	AA	AB	AA	AB	AA	AA	AA	AA	AB	AA	AB	AA	AA	AB	AA	AB	AB	AB	AB	AB	AB	AB	AA	AB	AB	AA	AB	AA	AA
chrA1.54119015	BB	BB	BB	BB	BB	AB	AB	BB	AA	AA	AB	AB	AB	BB	AB	BB	AA	AB	AA	BB	BB	AB	BB	AB	BB	BB	BB	BB	AB	BB	AB	BB	BB	AB	BB	AB	AB	AB	AB	AB	AB	AB	BB	AB	AB	BB	AB	BB	BB
chrA1.54147602	BB	BB	BB	BB	BB	BB	BB	BB	BB	BB	BB	BB	BB	BB	BB	BB	BB	BB	BB	BB	BB	BB	BB	BB	BB	BB	BB	BB	BB	BB	BB	BB	BB	BB	BB	BB	BB	BB	BB	BB	BB	BB	BB	BB	BB	BB	BB	BB	BB
chrA1.54167616	BB	BB	BB	BB	BB	BB	AB	BB	AB	AB	BB	BB	BB	BB	AB	BB	AB	AB	AB	BB	BB	AB	BB	AB	BB	BB	BB	BB	AB	BB	AB	BB	BB	BB	BB	BB	AB	AB	AB	BB	BB	AB	BB	BB	AB	BB	AB	BB	BB
chrA1.54187894	BB	AB	BB	BB	AB	AA	AB	AB	AB	AB	AB	BB	AB	BB	AB	BB	AB	BB	AB	BB	BB	BB	AB	AB	AB	AB	AB	AB	BB	BB	BB	NC	BB	AA	AB	BB	BB	AB	BB	AB	AA	BB	AB	AA	BB	AB	BB	BB	BB
chrA1.54259447	BB	AB	BB	BB	AA	AA	AA	AB	AA	AA	AB	AB	AB	BB	AA	BB	AA	AB	AA	BB	BB	AB	AB	AA	AB	AB	AB	AB	AB	BB	AB	BB	BB	AA	AB	BB	AB	AA	AB	AB	AA	AB	AB	AA	AB	BB	AB	BB	BB
chrA1.54321259	BB	BB	BB	BB	BB	BB	AB	BB	BB	BB	BB	BB	BB	BB	BB	BB	BB	BB	BB	BB	BB	BB	AB	AB	AB	AB	AB	AB	BB	BB	BB	BB	BB	AB	AB	BB	BB	AB	BB	BB	AB	BB	AB	BB	BB	BB	BB	BB	BB
chrA1.54347399	AB	BB	AB	BB	BB	BB	AB	BB	BB	BB	BB	BB	BB	BB	BB	BB	BB	BB	BB	BB	BB	BB	AB	AB	AB	AA	AB	AA	BB	AB	BB	AB	AB	AB	AA	BB	BB	AB	BB	BB	AB	BB	AA	BB	BB	BB	BB	BB	BB
chrA1.54388352	AA	AA	AA	AA	AB	AA	BB	AA	AB	AB	AA	AB	AA	AA	AB	AA	AB	AB	AB	AA	AA	AB	AB	BB	AB	AB	AB	AB	AB	NC	NC	NC	AA	AB	AB	AA	AB	BB	AB	AA	AB	AB	AB	AA	AB	AA	AB	AA	AA
chrA1.54414551	BB	BB	BB	BB	AB	BB	AB	BB	AB	AB	BB	AB	BB	BB	AB	BB	AB	AB	AB	BB	BB	AB	BB	AB	BB	BB	BB	BB	AB	BB	AB	BB	BB	BB	BB	BB	AB	AB	AB	BB	BB	AB	BB	BB	AB	BB	AB	BB	BB
chrA1.54438051	AB	AB	AB	AA	BB	AB	BB	AB	AB	AB	AA	AB	AA	AA	BB	AA	AB	AB	AB	AA	AA	AB	AB	BB	AB	BB	AB	BB	AB	AB	AB	AB	AB	AB	BB	AA	AB	BB	AB	AB	AB	AB	BB	AB	AB	AA	AB	AA	AA
chrA1.54457382	AB	AB	AB	AA	BB	BB	BB	AB	BB	BB	AB	AB	AB	AA	BB	AA	BB	AB	BB	AA	AA	AB	AB	BB	AB	BB	AB	BB	AB	AB	AB	AB	AB	BB	BB	AA	AB	BB	AB	AB	BB	AB	BB	BB	AB	AA	AB	AA	AA
chrA1.54461984	AA	AA	AA	AA	AA	AB	AB	AA	AB	AB	AB	AA	AB	AA	AA	AA	AB	AA	NC	AA	AA	AA	AB	AB	AB	AB	AB	AB	AA	AA	AA	AA	AA	BB	AB	AA	AA	AB	AA	AA	BB	AA	AB	AB	AA	AA	AA	AA	AA
chrA1.54550959	AB	AB	AB	AA	BB	BB	BB	AB	BB	BB	AB	AB	AB	AA	BB	AA	BB	AB	BB	AA	AA	AB	AB	BB	AB	BB	AB	BB	AB	AB	AB	AB	AB	BB	BB	AA	AB	BB	AB	AB	BB	AB	BB	BB	AB	AA	AB	AA	AA
chrA1.54645355	AA	AA	AA	AA	AA	AA	AA	AA	AA	AA	AA	AA	AA	AA	AA	AA	AA	AA	AA	AA	AA	AA	AA	AA	AA	AA	AA	AA	AA	AA	AA	AA	AA	AA	AA	AA	AA	AA	AA	AA	AA	AA	AA	AA	AA	AA	AA	AA	AA
chrA1.54746430	AB	AB	AB	AA	AB	BB	AB	AB	AB	AB	AB	AB	AB	AA	AB	AA	AB	AA	AB	AA	AA	AA	AB	AB	AB	BB	AB	BB	AA	AB	AA	AB	AB	BB	BB	AB	AA	AB	AA	BB	BB	AA	BB	BB	AA	AA	AA	AA	AA
chrA1.54771706	BB	BB	BB	BB	BB	BB	BB	BB	BB	BB	BB	BB	BB	BB	BB	BB	BB	BB	BB	BB	BB	BB	BB	BB	BB	BB	BB	BB	BB	BB	BB	BB	BB	BB	BB	BB	BB	BB	BB	BB	BB	BB	BB	BB	BB	BB	BB	BB	BB
chrA1.54800835	AA	AA	AA	AA	AA	AA	AA	AA	AA	AA	AA	AA	AA	AA	AA	AA	AA	AA	AA	AA	AA	AA	AA	AA	AA	AA	AA	AA	AA	AA	AA	AA	AA	AA	AA	AA	AA	AA	AA	AA	AA	AA	AA	AA	AA	AA	AA	AA	AA
chrA1.54897494	AA	AA	AA	AA	AA	AA	AA	AA	AA	AA	AA	AA	AA	AA	AA	AA	AA	AA	AA	AA	AA	AA	AA	AA	AA	AA	AA	AA	AA	AA	AA	AA	AA	AA	AA	AA	AA	AA	AA	AA	AA	AA	AA	AA	AA	AA	AA	AA	AA
chrA1.54916151	AB	AB	AB	BB	AB	AA	BB	AB	AB	AB	AB	AB	AB	BB	AB	BB	AB	BB	AB	BB	BB	BB	BB	BB	BB	AB	BB	AB	BB	AB	BB	AB	AB	AB	AB	AB	BB	BB	BB	AA	NC	NC	AB	AA	BB	BB	BB	BB	BB
chrA1.54926582	BB	BB	BB	BB	BB	BB	BB	BB	BB	BB	BB	AB	BB	BB	BB	BB	BB	BB	BB	BB	BB	BB	BB	BB	BB	BB	BB	BB	BB	BB	BB	BB	BB	BB	BB	AB	BB	BB	BB	AB	BB	BB	BB	BB	BB	BB	BB	BB	BB
chrA1.55020532	AB	AB	AB	AB	AB	AA	AB	AB	AA	AB	AB	AB	AB	BB	AB	BB	AB	AB	AB	BB	BB	BB	AB	AB	AB	AA	AB	AA	BB	AB	BB	AB	AB	AA	AA	AB	BB	AA	BB	AA	AA	BB	AA	AA	AB	BB	AB	BB	BB
chrA1.55045215	AA	AA	AA	AA	AA	AA	AA	AA	AA	AA	AA	AA	AA	AA	AA	AA	AA	AA	AA	AA	AA	AA	AA	AA	AA	AA	AA	AA	AA	AA	AA	AA	AA	AA	AA	AA	AA	AA	AA	AA	AA	AA	AA	AA	AA	AA	AA	AA	AA
chrA1.55084378	AA	AA	AA	AA	AA	AA	AA	AA	AA	AA	AA	AB	AA	AA	AA	AA	AA	AA	AA	AA	AA	AA	AA	AA	AA	AA	AA	AA	AA	AA	AA	AA	AA	AA	AA	AB	AA	AA	AA	AB	AA	AA	AA	AA	AA	AA	AA	AA	AA
chrA1.55100035	BB	BB	BB	BB	BB	BB	BB	BB	BB	BB	BB	BB	BB	BB	BB	BB	BB	BB	BB	BB	BB	BB	BB	BB	BB	BB	BB	BB	BB	BB	BB	BB	BB	BB	BB	BB	BB	BB	BB	BB	BB	BB	BB	BB	BB	BB	BB	BB	BB
chrA1.55141593	AB	AB	AB	AA	AB	AB	AB	AB	AA	AA	AA	AA	AA	AA	AB	AA	AA	AA	AA	AA	AA	AA	AB	AB	AB	BB	AB	BB	AA	AB	AA	AB	AB	AB	BB	AA	AA	AB	AA	AB	AB	AA	BB	AB	AA	AA	AA	AA	AA
chrA1.55172913	BB	BB	BB	BB	BB	BB	BB	BB	BB	BB	BB	BB	BB	BB	BB	BB	BB	BB	BB	BB	BB	BB	BB	BB	BB	BB	BB	BB	BB	BB	BB	BB	BB	BB	BB	BB	BB	BB	BB	BB	BB	BB	BB	BB	BB	BB	BB	BB	BB
chrA1.55180214	AA	AA	AA	AA	AA	AA	AA	AA	AA	AA	AA	AA	AA	AA	AA	AA	AA	AA	AA	AA	AA	AA	AA	AA	AA	AA	AA	AA	AA	AA	AA	AA	AA	AA	AA	AA	AA	AA	AA	AA	AA	AA	AA	AA	AA	AA	AA	AA	AA
chrA1.55207980	AB	AB	AB	AA	AB	AB	AA	AB	AA	AA	AA	AA	AA	AA	AB	AA	AA	AA	AA	AA	AA	AA	AA	AA	AA	AB	AA	AB	AA	AB	AA	AB	AB	AA	AB	AA	AA	AA	AA	AB	AA	AA	AB	AB	AA	AA	AA	AA	AA
chrA1.55224994	AA	AA	AA	AA	AA	AA	AA	AA	AA	AA	AA	AA	AA	AA	AA	AA	AA	AA	AA	AA	AA	AA	AA	AA	AA	AA	AA	AA	AA	AA	AA	AA	AA	AA	AA	AA	AA	AA	AA	AA	AA	AA	AA	AA	AA	AA	AA	AA	AA
chrA1.55255368	AB	AB	AB	AA	AB	AB	AB	AB	AA	AA	AA	AB	AA	AA	AB	AA	AA	AA	AA	AA	AA	AA	AB	AB	AB	BB	AB	BB	AA	AB	NC	AB	AB	AB	BB	AB	AA	AB	AA	BB	AB	AA	BB	AB	AA	AA	AA	AA	AA
chrA1.55274832	AB	AB	AB	BB	BB	AB	BB	AB	AB	AB	AB	BB	AB	BB	AB	BB	AB	BB	AB	BB	BB	BB	BB	BB	BB	AB	BB	AB	BB	AB	BB	AB	AB	AB	AB	BB	BB	BB	BB	AB	AB	BB	AB	AA	BB	BB	BB	BB	BB
chrA1.55334768	AA	AA	AA	AA	AA	AA	AB	AA	AA	AA	AA	AA	AA	AA	AA	AA	AA	AA	AA	AA	AA	AA	AB	AB	AB	AB	AB	AB	AA	AA	AA	AA	AA	AB	AB	AA	AA	AB	AA	AA	AB	AA	AB	AA	AA	AA	AA	AA	AA
chrA1.55383636	BB	BB	BB	BB	AB	AB	BB	BB	BB	BB	BB	BB	BB	BB	BB	BB	BB	BB	BB	BB	BB	BB	BB	BB	BB	BB	BB	BB	BB	BB	BB	BB	BB	BB	BB	BB	BB	BB	BB	BB	BB	BB	BB	BB	BB	BB	BB	BB	BB
chrA1.55403071	AA	AA	AA	AA	AB	AB	AA	AA	AA	AA	AA	AA	AA	AA	AA	AA	AA	AA	AA	AA	AA	AA	AA	AA	AA	AA	AA	AA	AA	AA	AA	AA	AA	AA	AA	AA	AA	AA	AA	AA	AA	AA	AA	AA	AA	AA	AA	AA	AA
chrA1.55415280	AA	AA	AA	AA	AA	AA	AA	AA	AA	AA	AA	AA	AA	AA	AA	AA	AA	AA	AA	AA	AA	AA	AA	AA	AA	AA	AA	AA	AA	AA	AA	AA	AA	AA	AA	AA	AA	AA	AA	AA	AA	AA	AA	AA	AA	AA	AA	AA	AA
chrA1.55427491	AB	AB	AB	BB	AB	BB	BB	AB	BB	BB	BB	AA	BB	BB	BB	BB	BB	BB	BB	BB	BB	BB	BB	BB	BB	AB	BB	AB	BB	AB	BB	AB	AB	BB	AB	AB	BB	BB	BB	AB	BB	BB	AB	BB	BB	BB	BB	BB	BB
chrA1.55461231	AA	AA	AA	AA	AA	AA	AA	AA	AA	AA	AA	AA	AA	AA	AA	AA	AA	AA	AA	AA	AA	AA	AA	AA	AA	AA	AA	AA	AA	AA	AA	AA	AA	AA	AA	AA	AA	AA	AA	AA	AA	AA	AA	AA	AA	AA	AA	AA	AA
chrA1.55508653	AB	AB	AB	BB	AA	AA	BB	AB	AB	AB	AB	AA	AB	BB	BB	BB	AB	BB	AB	BB	BB	BB	BB	BB	BB	AB	BB	AB	BB	AB	BB	AB	AB	AB	AB	AB	BB	BB	BB	AA	AB	BB	AB	AA	BB	BB	BB	BB	BB
chrA1.55521209	BB	BB	BB	BB	BB	BB	BB	BB	BB	BB	BB	BB	BB	BB	BB	BB	BB	BB	BB	BB	BB	BB	BB	BB	BB	BB	BB	BB	BB	BB	BB	BB	BB	BB	BB	BB	BB	BB	BB	BB	BB	BB	BB	BB	BB	BB	BB	BB	BB
chrA1.55575215	AA	AB	AA	AA	AA	AA	AB	AA	AA	AA	AA	AA	AA	AA	AA	AA	AA	AA	AA	AA	AA	AA	AB	AB	AB	AB	AB	AB	AA	AA	AA	AA	AA	AB	AB	AA	AA	AB	AA	AA	AB	AA	AB	AA	AA	AA	AA	AA	AA
chrA1.55592492	AA	BB	AA	AB	AB	AA	BB	BB	AB	AB	AA	BB	AA	AA	AB	AA	AB	AB	AB	AA	AA	AB	AB	BB	AB	AB	AB	AB	AB	AA	AB	AA	AA	AB	AB	AB	AB	BB	AB	AB	AB	AB	AB	AA	AB	AA	AB	AA	AA
chrA1.55609164	BB	AA	BB	AB	AB	BB	AA	AA	AB	AB	BB	AA	BB	BB	AB	BB	AB	AB	NC	BB	BB	AB	AB	AA	AB	AB	AB	AB	AB	BB	NC	BB	BB	AB	AB	AB	AB	AA	AB	NC	AB	AB	AB	BB	AB	BB	AB	BB	BB
chrA1.55668790	BB	AB	BB	AB	BB	BB	AB	AB	AB	AB	BB	BB	BB	BB	AB	BB	AB	AB	AB	BB	BB	AB	BB	AB	BB	BB	BB	BB	AB	BB	AB	BB	BB	BB	BB	BB	AB	AB	AB	BB	BB	AB	BB	BB	AB	BB	AB	BB	BB
chrA1.55715521	AA	AB	AA	AA	AA	AA	AB	AA	AA	AA	AA	AA	AA	AA	AA	AA	AA	AA	AA	AA	AA	AA	AB	AB	AB	AB	AB	AB	AA	AA	AA	AA	AA	AB	AB	AA	AA	AB	AA	AA	AB	AA	AB	AA	AA	AA	AA	AA	AA
chrA1.55776078	BB	AB	BB	AB	AB	BB	AB	AB	BB	AB	BB	AB	BB	BB	AB	BB	AB	BB	AB	BB	BB	AB	BB	AB	BB	BB	BB	BB	AB	BB	AB	BB	BB	BB	BB	BB	AB	BB	AB	BB	BB	AB	BB	BB	BB	BB	BB	BB	BB
chrA1.55875277	AB	AA	AB	AA	AA	AB	AA	AA	BB	AB	AB	AA	AB	AA	AA	AA	AB	AB	AB	AA	AA	AA	AA	AA	AA	AB	AA	AB	AA	AB	AA	AB	AB	AB	AB	AA	AA	AB	AA	AA	AB	AA	AB	AB	AB	AA	AB	AA	AA
chrA1.55907942	BB	AA	BB	AB	AB	BB	AA	AB	BB	AB	BB	AB	BB	BB	AB	BB	AB	BB	AB	BB	BB	AB	AB	AA	AB	AB	AB	AB	AB	BB	AB	BB	BB	AB	AB	BB	AB	AB	AB	BB	AB	AB	AB	BB	BB	BB	BB	BB	BB
chrA1.55942170	BB	AA	BB	AB	AB	BB	AA	AA	BB	AB	BB	AA	BB	BB	AA	BB	AB	BB	AB	BB	BB	AB	AB	AA	AB	AB	AB	AB	AB	BB	AB	BB	BB	AB	AB	AB	AB	AB	AB	AB	AB	AB	AB	BB	BB	BB	BB	BB	BB
chrA1.55990449	AA	AA	AA	AA	AB	AB	AA	AB	BB	BB	AB	BB	AB	AA	BB	AA	BB	AB	BB	AA	AA	AB	AA	AB	AA	AA	AA	AA	AB	AA	AB	AA	AA	AB	AA	AB	AB	AB	AB	AB	AB	AB	AA	AB	AB	AA	AB	AA	AA
chrA1.56056500	AA	AA	AA	AA	AA	AA	AA	AA	AA	AA	AA	AA	AA	AA	AA	AA	AA	AA	AA	AA	AA	AA	AA	AA	AA	AA	AA	AA	AA	AA	NC	AA	AA	AA	AA	AA	AA	AA	AA	AA	AA	AA	AA	AA	AA	AA	AA	AA	AA
chrA1.56110977	AA	AA	AA	AA	0	0	AA	AA	BB	BB	AB	AB	AB	AA	AB	AA	BB	AB	BB	AA	AA	AB	AA	AB	AA	AA	AA	AA	AB	AA	AB	AA	AA	AB	AA	AA	AB	AB	AB	AB	AB	AB	AA	BB	AB	AA	AB	AA	AA
chrA1.56154629	BB	BB	BB	BB	0	0	BB	BB	AA	AA	AB	AB	AB	BB	AB	BB	AA	AB	AA	BB	BB	AB	BB	AB	BB	BB	BB	BB	AB	BB	AB	BB	BB	AB	BB	BB	AB	AB	AB	AB	AB	AB	BB	AA	AB	BB	AB	BB	BB
chrA1.56244191	BB	AB	BB	AB	BB	BB	BB	AB	BB	BB	BB	BB	BB	BB	BB	BB	BB	BB	BB	BB	BB	BB	BB	BB	BB	BB	BB	BB	BB	BB	BB	BB	BB	BB	BB	BB	BB	BB	BB	BB	BB	BB	BB	BB	BB	BB	BB	BB	BB
chrA1.56280720	AB	AB	AB	AB	AB	BB	BB	BB	AB	AB	AB	AA	AB	AB	AA	AB	AB	AB	AB	AB	AB	AA	BB	AB	BB	BB	BB	BB	AA	AB	AA	AB	AB	BB	BB	AB	AB	AB	AB	AB	BB	AB	BB	BB	AB	AA	AB	AA	AB
chrA1.56342435	BB	BB	BB	BB	BB	BB	BB	BB	BB	BB	BB	BB	BB	BB	BB	BB	BB	BB	BB	BB	BB	BB	BB	BB	BB	BB	BB	BB	BB	BB	BB	BB	BB	BB	BB	BB	BB	BB	BB	BB	BB	BB	BB	BB	BB	BB	BB	BB	BB
chrA1.56351005	AA	AA	AA	AA	AA	AA	AA	AA	AA	AA	AA	AA	AA	AA	AA	AA	AA	AA	AA	AA	AA	AA	AA	AA	AA	AA	AA	AA	AA	AA	AA	AA	AA	AA	AA	AA	AA	AA	AA	AA	AA	AA	AA	AA	AA	AA	AA	AA	AA
chrA1.56412482	AA	AA	AA	AA	AA	AA	AA	AA	AA	AA	AA	AA	AA	AA	AA	AA	AA	AA	AA	AA	AA	AA	AA	AA	AA	AA	AA	AA	AA	AA	AA	AA	AA	AA	AA	AA	AA	AA	AA	AA	AA	AA	AA	AA	AA	AA	AA	AA	AA
chrA1.56488968	BB	BB	BB	BB	BB	BB	BB	BB	BB	BB	BB	BB	BB	BB	BB	BB	BB	BB	BB	BB	BB	BB	BB	BB	BB	BB	BB	BB	BB	BB	BB	BB	BB	BB	BB	BB	BB	BB	BB	BB	BB	BB	BB	BB	BB	BB	BB	BB	BB
chrA1.56575788	BB	BB	BB	BB	BB	BB	BB	BB	BB	BB	BB	BB	BB	BB	BB	BB	BB	BB	BB	BB	BB	BB	BB	BB	BB	BB	BB	BB	BB	BB	BB	BB	BB	BB	BB	BB	BB	BB	BB	BB	BB	BB	BB	BB	BB	BB	BB	BB	BB
chrA1.56609335	BB	BB	BB	BB	BB	BB	BB	BB	BB	BB	BB	BB	BB	BB	BB	BB	BB	BB	BB	BB	BB	BB	BB	BB	BB	BB	BB	BB	BB	BB	BB	BB	BB	BB	BB	BB	BB	BB	BB	BB	BB	BB	BB	BB	BB	BB	BB	BB	BB
chrA1.56669202	AA	AA	AA	AA	AA	AA	AB	AA	AA	AA	AA	AA	AA	AA	AA	AA	AA	AA	AA	AA	AA	AA	AA	AA	AA	AA	AA	AA	AA	AA	AA	AA	AA	AA	AA	AA	AA	AA	AA	AA	AA	AA	AA	AA	AA	AA	AA	AA	AA
chrA1.56692650	AB	AB	AB	AB	AB	AB	AA	AA	AB	BB	BB	AB	BB	AB	BB	AB	BB	AA	BB	AB	AB	BB	AA	AB	AA	AA	AA	AA	BB	AB	BB	AB	AB	AB	AA	AA	AB	AA	AB	AA	AB	AB	AA	AB	AA	BB	AA	BB	AB
chrA1.56722587	BB	BB	BB	BB	BB	BB	BB	BB	BB	BB	BB	BB	BB	BB	BB	BB	BB	BB	BB	BB	BB	BB	BB	BB	BB	BB	BB	BB	BB	BB	BB	BB	BB	BB	BB	BB	BB	BB	BB	BB	BB	BB	BB	BB	BB	BB	BB	BB	BB
chrA1.56751788	AB	BB	AB	BB	BB	BB	AB	BB	BB	BB	BB	BB	BB	BB	BB	BB	BB	BB	BB	BB	BB	BB	BB	BB	BB	AB	BB	AB	BB	AB	BB	AB	AB	AB	AB	BB	BB	AB	BB	BB	AB	BB	AB	BB	BB	BB	BB	BB	BB
chrA1.56770914	AB	AA	AB	AA	AA	AB	AB	AA	AB	AB	AB	AA	AB	AA	AA	AA	AB	AA	AB	AA	AA	AA	AA	AA	AA	AB	AA	AB	AA	AB	AA	AB	AB	BB	AB	AA	AA	AB	AA	AA	BB	AA	AB	AB	AA	AA	AA	AA	AA
chrA1.56811895	AA	AB	AA	AB	AA	AA	AB	AB	AB	AA	AA	AA	AA	AA	AA	AA	AA	AB	AA	AA	AA	AA	AA	AA	AA	AA	AA	AA	AA	AA	AA	AA	AA	AA	AA	AA	AA	AB	AA	AA	AA	AA	AA	AA	AB	AA	AB	AA	AA
chrA1.56864404	AB	AA	AB	AA	AB	BB	AB	AB	BB	AB	AB	AA	AB	AB	AA	AB	AB	BB	AB	AB	AB	AA	AB	AA	AB	AB	AB	AB	AA	AB	AA	AB	AB	BB	AB	AB	AB	BB	AB	AB	BB	AB	AB	BB	BB	AA	BB	AA	AB
chrA1.56909515	AB	AA	AB	AA	AB	BB	AB	AB	BB	AB	AB	AA	AB	AB	AA	AB	AB	BB	AB	AB	AB	AA	AB	AA	AB	AB	AB	AB	AA	AB	AA	AB	AB	BB	AB	AB	AB	BB	AB	AB	BB	AB	AB	BB	BB	AA	BB	AA	AB
chrA1.56950970	AB	AB	AB	AB	AB	BB	BB	BB	BB	AB	AB	AA	AB	AB	AA	AB	AB	BB	AB	AB	AB	AA	AB	AA	AB	AB	AB	AB	AA	AB	NC	AB	AB	BB	AB	AB	AB	BB	AB	AB	BB	AB	AB	BB	BB	AA	BB	AA	AB
chrA1.57030194	AA	AA	AA	AA	AB	AB	AA	AB	AA	AA	AA	AA	AA	AB	AA	AB	AA	AB	AA	AB	AB	AA	AB	AA	AB	AA	AB	AA	AA	AA	AA	AA	AA	AA	AA	AB	AB	AA	AB	AB	AA	AB	AA	AB	AB	AA	AB	AA	AB
chrA1.57065155	AA	AB	AA	AB	AB	AB	AB	BB	AA	AA	AA	AB	AA	AB	AA	AB	AA	AB	AA	AB	AB	AA	BB	AB	BB	AB	BB	AB	AA	AA	AA	AA	AA	AA	AB	BB	AB	AA	AB	BB	AA	AB	AB	AB	AB	AA	AB	AA	AB
chrA1.57132408	BB	AB	BB	AA	BB	BB	AB	AB	BB	BB	BB	BB	BB	BB	BB	BB	BB	BB	BB	BB	BB	BB	BB	BB	BB	BB	BB	BB	BB	BB	BB	BB	BB	BB	BB	BB	BB	BB	BB	BB	BB	BB	BB	BB	BB	BB	BB	BB	BB
chrA1.57192322	BB	BB	BB	BB	BB	BB	BB	BB	AB	BB	BB	BB	BB	BB	BB	BB	BB	AB	NC	BB	BB	BB	BB	BB	BB	BB	BB	BB	BB	BB	NC	BB	BB	BB	BB	BB	BB	AB	BB	BB	NC	BB	BB	BB	AB	BB	AB	BB	BB
chrA1.57212303	AB	BB	AB	BB	BB	BB	AB	BB	BB	BB	BB	BB	BB	BB	BB	BB	BB	BB	BB	BB	BB	BB	BB	BB	BB	AB	BB	AB	BB	AB	BB	AB	AB	AB	AB	BB	BB	AB	BB	BB	AB	BB	AB	BB	BB	BB	BB	BB	BB
chrA1.57231106	AA	AB	AA	AB	AA	AA	AB	AB	AA	AA	AA	AA	AA	AA	AA	AA	AA	AA	AA	AA	AA	AA	AA	AA	AA	AA	AA	AA	AA	AA	NC	AA	AA	AA	AA	AA	AA	AA	AA	AA	AA	AA	AA	AA	AA	AA	AA	AA	AA
chrA1.57288917	AB	BB	AB	AB	BB	AB	AB	BB	AB	AB	AB	BB	AB	BB	BB	BB	AB	BB	AB	BB	BB	BB	BB	BB	BB	AB	BB	AB	BB	AB	BB	AB	AB	AA	AB	BB	BB	AB	BB	BB	AA	BB	AB	AB	BB	BB	BB	BB	BB
chrA1.57322768	BB	BB	BB	BB	BB	BB	BB	BB	AB	BB	BB	BB	BB	BB	BB	BB	BB	AB	BB	BB	BB	BB	BB	BB	BB	BB	BB	BB	BB	BB	BB	BB	BB	BB	BB	BB	BB	AB	BB	BB	BB	BB	BB	BB	AB	BB	AB	BB	BB
chrA1.57352307	AA	AA	AA	AA	AB	AB	AA	AA	AB	AA	AA	AA	AA	AA	AA	AA	AA	AB	NC	AA	AA	AA	AA	AA	AA	AA	AA	AA	AA	AA	AA	AA	AA	AA	AA	AA	AA	AB	AA	AB	AA	AA	AA	AB	AB	AA	AB	AA	AA
chrA1.57372715	AA	AB	AA	AB	AB	BB	AB	AB	BB	AB	AB	AA	AB	AA	AA	AA	AB	AB	AB	AA	AA	AA	AA	AA	AA	AA	AA	AA	AA	AA	AA	AA	AA	AB	AA	AA	AA	AB	AA	AB	AB	AA	AA	BB	AB	AA	AB	AA	AA
chrA1.57392125	BB	BB	BB	BB	AB	AB	BB	BB	AB	BB	BB	BB	BB	BB	BB	BB	BB	AB	BB	BB	BB	BB	BB	BB	BB	BB	BB	BB	BB	BB	BB	BB	BB	BB	BB	BB	BB	AB	BB	AB	BB	BB	BB	AB	AB	BB	AB	BB	BB
chrA1.57451994	BB	AB	BB	AB	AB	BB	AB	AA	BB	BB	BB	AB	BB	AB	AB	AB	BB	AB	BB	AB	AB	BB	AB	BB	AB	BB	AB	BB	BB	BB	BB	BB	BB	BB	BB	AB	AB	BB	AB	BB	BB	AB	BB	BB	AB	BB	AB	BB	AB
chrA1.57499733	AB	AB	AB	AA	AB	BB	AA	AA	AB	BB	BB	AB	BB	AB	AB	AB	BB	AA	BB	AB	AB	BB	AB	BB	AB	AB	AB	AB	BB	AB	BB	AB	AB	AB	AB	AB	AB	AA	AB	BB	AB	AB	AB	BB	AA	BB	AA	BB	AB
chrA1.57517261	BB	AB	BB	BB	BB	BB	BB	BB	BB	BB	BB	BB	BB	BB	BB	BB	BB	BB	BB	BB	BB	BB	BB	BB	BB	BB	BB	BB	BB	BB	BB	BB	BB	BB	BB	BB	BB	BB	BB	BB	BB	BB	BB	BB	BB	BB	BB	BB	BB
chrA1.57541382	BB	BB	BB	BB	BB	BB	BB	BB	AB	BB	BB	BB	BB	BB	BB	BB	BB	AB	BB	BB	BB	BB	BB	BB	BB	BB	BB	BB	BB	BB	BB	BB	BB	BB	BB	BB	BB	AB	BB	BB	BB	BB	BB	BB	AB	BB	AB	BB	BB
chrA1.57544085	AA	AB	AA	AB	AB	AA	AB	BB	AA	AA	AA	BB	AA	AB	AB	AB	AA	AB	AA	AB	AB	AA	AB	AA	AB	AA	AB	AA	AA	AA	AA	AA	AA	AA	AA	BB	AB	AA	AB	AB	AA	AB	AA	AA	AB	AA	AB	AA	AB
chrA1.57660734	BB	BB	BB	BB	BB	BB	BB	BB	AB	BB	BB	BB	BB	BB	BB	BB	BB	AB	BB	BB	BB	BB	BB	BB	BB	BB	BB	BB	BB	BB	BB	BB	BB	BB	BB	BB	BB	AB	BB	BB	BB	BB	BB	BB	AB	BB	AB	BB	BB
chrA1.57697884	AB	AA	AB	AA	AA	AA	AB	AA	AA	AA	AA	AA	AA	AA	AA	AA	AA	AA	AA	AA	AA	AA	AA	AA	AA	AB	AA	AB	AA	AB	AA	AB	AB	AB	AB	AA	AA	AB	AA	AA	AB	AA	AB	AA	AA	AA	AA	AA	AA
chrA1.57780865	AA	AB	AA	AB	AB	AB	AB	AB	BB	AB	AB	AB	AB	AB	AA	AB	AB	BB	AB	AB	AB	AA	AB	AA	AB	AA	AB	AA	AA	AA	AA	AA	AA	AB	AA	AB	AB	AB	AB	AA	AB	AB	AA	AB	BB	AA	BB	AA	AB
chrA1.57802194	AB	AB	AB	AA	AB	BB	BB	AA	AB	BB	AB	AB	AB	AB	BB	AB	BB	AB	BB	AB	AB	AB	AB	AB	AB	AB	AB	AB	AB	AB	AB	AB	AB	BB	AB	BB	BB	AB	BB	BB	BB	BB	AB	BB	AB	AA	AB	AA	AB
chrA1.57861997	BB	BB	BB	BB	BB	BB	AB	BB	BB	BB	BB	BB	BB	AB	BB	AB	BB	AB	BB	AB	AB	BB	AB	BB	AB	BB	AB	BB	BB	BB	BB	BB	BB	BB	BB	AB	AB	BB	AB	BB	BB	AB	BB	BB	AB	BB	AB	BB	AB
chrA1.57900097	AA	AB	AA	BB	AB	AA	BB	BB	AB	AB	AA	BB	AA	AA	BB	AA	AB	AB	AB	AA	AA	AB	AA	AB	AA	AA	AA	AA	AB	AA	AB	AA	AA	AB	AA	AB	AB	BB	AB	BB	AB	AB	AA	AB	AB	AA	AB	AA	AA
chrA1.57932724	AA	AA	AA	AA	AA	AA	AA	AA	AA	AA	AA	AA	AA	AB	AA	AB	AA	AB	AA	AB	AB	AA	AB	AA	AB	AA	AB	AA	AA	AA	AA	AA	AA	AA	AA	AB	AB	AA	AB	AA	AA	AB	AA	AA	AB	AA	AB	AA	AB
chrA1.57961048	BB	AA	BB	AA	AB	AA	AA	AA	AA	AA	AB	AB	AB	AB	AA	AB	AA	AA	AA	AB	AB	AB	AB	AB	AB	BB	AB	BB	AB	BB	AB	BB	BB	AA	BB	AA	AA	AA	AA	AA	AA	AA	BB	AA	AA	BB	AA	BB	AB
chrA1.58032783	AB	AB	AB	AB	AA	AA	AB	AB	AA	AA	AB	AB	AB	AB	AB	AB	AA	AA	AA	AB	AB	AB	AB	AB	AB	AB	AB	AB	AB	AB	AB	AB	AB	AB	AB	AB	AA	AB	AA	BB	AB	AA	AB	AB	AA	BB	AA	BB	AB
chrA1.58060243	BB	BB	BB	BB	AB	AB	BB	BB	BB	BB	BB	BB	BB	BB	BB	BB	BB	BB	BB	BB	BB	BB	BB	BB	BB	BB	BB	BB	BB	BB	BB	BB	BB	BB	BB	BB	BB	BB	BB	BB	BB	BB	BB	BB	BB	BB	BB	BB	BB
chrA1.58096864	AA	AB	AA	AB	AA	AA	AB	AB	AA	AA	AA	AB	AA	AA	AB	AA	AA	AA	AA	AA	AA	AA	AB	AB	AB	AB	AB	AB	AA	AA	AA	AA	AA	AB	AB	AB	AA	AB	AA	BB	AB	AA	AB	AB	AA	AA	AA	AA	AA
chrA1.58154567	AA	AB	AA	AB	AB	AA	AB	AB	AA	AA	AA	BB	AA	AA	AB	AA	AA	AA	AA	AA	AA	AA	AB	AB	AB	AB	AB	AB	AA	AA	AA	AA	AA	AB	AB	AB	AA	AB	AA	BB	AB	AA	AB	AB	AA	AA	AA	AA	AA
chrA1.58190193	AB	AA	AB	AB	BB	BB	AB	AB	BB	BB	BB	AB	BB	BB	AB	BB	BB	BB	BB	BB	BB	BB	AB	AB	AB	AA	AB	AA	BB	AB	BB	AB	AB	AB	AA	AB	BB	AB	BB	AA	AB	BB	AA	AB	BB	BB	BB	BB	BB
chrA1.58241202	AB	AA	AB	AA	AA	AA	AA	AA	AA	AA	AB	AA	AB	AB	AA	AB	AA	AA	AA	AB	AB	AB	AA	AA	AA	AA	AA	AA	AB	AB	AB	AB	AB	AA	AA	AA	AA	AA	AA	AA	AA	AA	AA	AA	AA	BB	AA	BB	AB
chrA1.58270486	AB	BB	AB	BB	BB	BB	BB	BB	BB	BB	AB	BB	AB	AB	BB	AB	BB	BB	BB	AB	AB	AB	BB	BB	BB	BB	BB	BB	AB	AB	AB	AB	AB	BB	BB	BB	BB	BB	BB	BB	BB	BB	BB	BB	BB	AA	BB	AA	AB
chrA1.58303129	AB	AB	AB	AB	AA	AA	AB	AB	AA	AA	AA	AB	AA	AB	AB	AB	AA	AB	AA	AB	AB	AA	BB	AB	BB	BB	BB	BB	AA	AB	AA	AB	AB	AB	BB	BB	AB	AB	AB	BB	AB	AB	BB	AB	AB	AA	AB	AA	AB
chrA1.58401929	AB	AA	AB	AA	AB	BB	AA	AA	AB	AB	BB	AA	BB	BB	AA	BB	AB	AB	AB	BB	BB	AB	AB	AA	AB	AA	AB	AA	AB	AB	AB	AB	AB	AB	AA	AB	AB	AA	AB	AA	AB	AB	AA	AB	AB	BB	AB	BB	BB
chrA1.58415157	AA	AA	AA	AA	AA	AA	AA	AA	AA	AA	AA	AA	AA	AA	AA	AA	AA	AA	AA	AA	AA	AA	AA	AA	AA	AA	AA	AA	AA	AA	AA	AA	AA	AA	AA	AA	AA	AA	AA	AA	AA	AA	AA	AA	AA	AA	AA	AA	AA
chrA1.58446809	AB	AA	AB	AA	AA	AA	AA	AA	AA	AA	AB	AA	AB	AB	AA	AB	AA	AA	AA	AB	AB	AB	AA	AA	AA	AA	AA	AA	AB	AB	AB	AB	AB	AA	AA	AA	AA	AA	AA	AA	AA	AA	AA	AA	AA	BB	AA	BB	AB
chrA1.58496525	BB	BB	BB	AB	AA	AB	AB	AB	BB	AB	BB	AB	BB	BB	AB	BB	AB	BB	AB	BB	BB	AB	BB	AB	BB	BB	BB	BB	AB	BB	AB	BB	BB	BB	BB	BB	AB	BB	AB	BB	BB	AB	BB	BB	BB	BB	BB	BB	BB
chrA1.58523445	AB	AB	AB	AB	AA	AA	AB	AB	AA	AA	AB	AB	AB	AB	AB	AB	AA	AA	AA	AB	AB	AB	AB	AB	AB	AB	AB	AB	AB	AB	AB	AB	AB	AB	AB	AB	AA	AB	AA	BB	AB	AA	AB	AB	AA	BB	AA	BB	AB
chrA1.58559350	AA	AB	AA	AB	BB	BB	AB	AB	BB	BB	AB	AB	AB	AB	AB	AB	BB	BB	BB	AB	AB	AB	AB	AB	AB	AA	AB	AA	AB	AA	AB	AA	AA	AB	AA	AB	BB	AB	BB	AA	AB	BB	AA	AB	BB	AA	BB	AA	AB
chrA1.58601130	AB	AB	AB	BB	AA	AA	BB	BB	AA	AB	AB	AB	AB	AB	BB	AB	AB	AA	AB	AB	AB	BB	AB	BB	AB	AB	AB	AB	BB	AB	BB	AB	AB	AB	AB	AB	AB	AB	AB	BB	AB	AB	AB	AB	AA	BB	AA	BB	AB
chrA1.58653755	AA	AA	AA	AB	AA	AB	AB	AB	AB	BB	AB	AA	AB	AA	AB	AA	BB	AA	BB	AA	AA	AB	AA	AB	AA	AA	AA	AA	AB	AA	AB	AA	AA	AB	AA	AA	AB	AA	AB	AA	AB	AB	AA	AB	AA	AA	AA	AA	AA
chrA1.58712021	AB	AA	AB	AB	AA	AA	BB	AB	AA	AB	AA	AA	AA	AA	AB	AA	AB	AA	AB	AA	AA	AB	AA	AB	AA	AB	AA	AB	AB	AB	AB	AB	AB	AB	AB	AA	AB	AB	AB	AA	AB	AB	AB	AA	AA	AA	AA	AA	AA
chrA1.58745030	BB	AB	BB	BB	AA	AB	BB	BB	AB	BB	BB	AB	BB	AB	BB	AB	BB	AA	BB	AB	AB	BB	AA	AB	AA	AB	AA	AB	BB	BB	BB	BB	BB	BB	AB	AB	AB	AB	AB	BB	BB	AB	AB	BB	AA	BB	AA	BB	AB
chrA1.58768310	AB	AB	AB	AA	BB	AB	AB	AA	AB	AA	AA	AB	AA	AB	AA	AB	AA	BB	AA	AB	AB	AA	BB	AB	BB	BB	BB	BB	AA	AB	AA	AB	AB	AB	BB	AB	AB	BB	AB	AA	AB	AB	BB	AA	BB	AA	BB	AA	AB
chrA1.58788276	BB	AB	BB	BB	AA	AB	BB	BB	AB	BB	BB	AB	BB	AB	BB	AB	BB	AA	BB	AB	AB	BB	AA	AB	AA	AB	AA	AB	BB	BB	BB	BB	BB	BB	AB	AB	AB	AB	AB	BB	BB	AB	AB	BB	AA	BB	AA	BB	AB
chrA1.58828306	AA	AA	AA	AA	AA	AA	AB	AA	AA	AA	AA	AA	AA	AA	AA	AA	AA	AA	AA	AA	AA	AA	AA	AA	AA	AA	AA	AA	AA	AA	AA	AA	AA	AB	AA	AA	AA	AB	AA	AA	AB	AA	AA	AA	AA	AA	AA	AA	AA
chrA1.58838162	BB	BB	BB	BB	BB	BB	BB	BB	BB	BB	BB	BB	BB	BB	BB	BB	BB	BB	BB	BB	BB	BB	BB	BB	BB	BB	BB	BB	BB	BB	BB	BB	BB	BB	BB	BB	BB	BB	BB	BB	BB	BB	BB	BB	BB	BB	BB	BB	BB
chrA1.58842560	BB	BB	BB	BB	AB	AB	AB	BB	BB	BB	BB	BB	BB	BB	BB	BB	BB	BB	BB	BB	BB	BB	BB	BB	BB	BB	BB	BB	BB	BB	BB	BB	BB	AB	BB	BB	BB	AB	BB	BB	AB	BB	BB	BB	BB	BB	BB	BB	BB
chrA1.58869652	BB	BB	BB	BB	AB	AB	BB	BB	BB	BB	BB	BB	BB	BB	BB	BB	BB	BB	BB	BB	BB	BB	BB	BB	BB	BB	BB	BB	BB	BB	BB	BB	BB	BB	BB	BB	BB	BB	BB	BB	BB	BB	BB	BB	BB	BB	BB	BB	BB
chrA1.58870977	AA	AA	AA	AA	AA	AA	AA	AA	AA	AA	AA	AA	AA	AA	AA	AA	AA	AA	AA	AA	AA	AA	AA	AA	AA	AA	AA	AA	AA	AA	AA	AA	AA	AA	AA	AA	AA	AA	AA	AA	AA	AA	AA	AA	AA	AA	AA	AA	AA
chrA1.58891288	BB	AB	BB	BB	BB	BB	BB	BB	AB	BB	BB	BB	BB	AB	BB	AB	BB	AA	BB	AB	AB	BB	AB	BB	AB	BB	AB	BB	BB	BB	BB	BB	BB	BB	BB	AB	AB	AB	AB	BB	BB	AB	BB	BB	AA	BB	AA	BB	AB
chrA1.58916585	AA	AA	AA	AB	AA	AA	AB	AB	AA	AB	AA	AA	AA	AA	AB	AA	AB	AA	AB	AA	AA	AB	AB	BB	AB	AB	AB	AB	AB	AA	AB	AA	AA	AA	AB	AA	AB	AA	AB	AA	AA	AB	AB	AA	AA	AA	AA	AA	AA
chrA1.58939888	AB	AB	AB	BB	AB	BB	AB	BB	AB	BB	BB	AB	BB	AB	BB	AB	BB	AA	BB	AB	AB	BB	AB	BB	AB	AB	AB	AB	BB	AB	BB	AB	AB	AB	AB	AB	AB	AA	AB	BB	AB	AB	AB	BB	AA	BB	AA	BB	AB
chrA1.59004067	AB	AB	AB	AB	AA	AB	AA	AB	AB	AB	BB	AB	BB	AB	AB	AB	AB	AA	NC	AB	AB	AB	AA	AA	AA	AA	AA	AA	AB	AB	AB	AB	AB	AB	AA	AB	AA	AA	AA	BB	AB	AA	AA	BB	AA	BB	AA	BB	AB
chrA1.59064284	AB	BB	AB	BB	AA	AB	BB	BB	BB	BB	BB	AB	BB	BB	BB	BB	BB	BB	BB	BB	BB	BB	BB	BB	BB	AB	BB	AB	BB	AB	BB	AB	AB	BB	AB	BB	BB	BB	BB	BB	BB	BB	AB	BB	BB	BB	BB	BB	BB
chrA1.59099903	AA	AA	AA	AA	AA	AA	AA	AA	AA	AA	AA	AA	AA	AA	AA	AA	AA	AA	AA	AA	AA	AA	AA	AA	AA	AA	AA	AA	AA	AA	AA	AA	AA	AA	AA	AA	AA	AA	AA	AA	AA	AA	AA	AA	AA	AA	AA	AA	AA
chrA1.59132531	BB	BB	BB	BB	BB	BB	BB	BB	BB	BB	BB	BB	BB	BB	BB	BB	BB	BB	BB	BB	BB	BB	BB	BB	BB	BB	BB	BB	BB	BB	BB	BB	BB	BB	BB	BB	BB	BB	BB	BB	BB	BB	BB	BB	BB	BB	BB	BB	BB
chrA1.59166657	AA	AA	AA	AA	AA	AA	AA	AA	AA	AA	AA	AA	AA	AA	AA	AA	AA	AA	AA	AA	AA	AA	AA	AA	AA	AA	AA	AA	AA	AA	AA	AA	AA	AA	AA	AA	AA	AA	AA	AA	AA	AA	AA	AA	AA	AA	AA	AA	AA
chrA1.59196355	AB	BB	AB	BB	AB	BB	AB	BB	BB	BB	BB	AB	BB	BB	BB	BB	BB	BB	BB	BB	BB	BB	BB	BB	BB	AB	BB	AB	BB	AB	BB	AB	AB	BB	AB	BB	BB	BB	BB	BB	BB	BB	AB	BB	BB	BB	BB	BB	BB
chrA1.59220355	AB	BB	AB	BB	AA	AB	AB	BB	BB	BB	BB	AB	BB	BB	BB	BB	BB	BB	BB	BB	BB	BB	BB	BB	BB	AB	BB	AB	BB	AB	BB	AB	AB	BB	AB	BB	BB	BB	BB	BB	BB	BB	AB	BB	BB	BB	BB	BB	BB
chrA1.59245173	AB	AB	AB	AA	BB	AB	BB	AA	AB	AA	AA	AB	AA	AB	AB	AB	AA	BB	AA	AB	AB	AA	AB	AA	AB	AB	AB	AB	AA	AB	AA	AB	AB	AB	AB	AB	AB	BB	AB	AA	AB	AB	AB	AA	BB	AA	BB	AA	AB
chrA1.59269738	AA	AA	AA	AA	AA	AA	AA	AA	AA	AA	AA	AA	AA	AA	AA	AA	AA	AA	AA	AA	AA	AA	AA	AA	AA	AA	AA	AA	AA	AA	AA	AA	AA	AA	AA	AA	AA	AA	AA	AA	AA	AA	AA	AA	AA	AA	AA	AA	AA
chrA1.59315209	BB	AB	BB	BB	BB	BB	BB	BB	AB	BB	BB	BB	BB	BB	AB	BB	BB	AB	BB	BB	BB	BB	BB	BB	BB	BB	BB	BB	BB	BB	BB	BB	BB	BB	BB	BB	BB	AB	BB	BB	BB	BB	BB	BB	AB	BB	AB	BB	BB
chrA1.59352484	AA	AA	AA	AA	AB	AB	AA	AA	AA	AA	AA	AA	AA	AA	AA	AA	AA	AA	AA	AA	AA	AA	AA	AA	AA	AA	AA	AA	AA	AA	AA	AA	AA	AA	AA	AA	AA	AA	AA	AA	AA	AA	AA	AA	AA	AA	AA	AA	AA
chrA1.59399227	AA	AA	AA	AA	AA	AA	AA	AB	AA	AA	AA	AA	AA	AA	AA	AA	AA	AA	NC	AA	AA	AA	AA	AA	AA	AA	AA	AA	AA	AA	AA	AA	AA	AA	AA	AA	AA	AA	AA	NC	AA	AA	AA	AA	AA	AA	AA	AA	AA
chrA1.59438920	AB	BB	AB	AB	AB	AB	AA	BB	BB	BB	BB	BB	BB	AB	BB	AB	BB	AB	BB	AB	AB	BB	AB	BB	AB	AB	AB	AB	BB	AB	BB	AB	AB	AB	AB	AB	AB	AB	AB	BB	AB	AB	AB	BB	AB	BB	AB	BB	AB
chrA1.59471989	AB	AB	AB	AB	BB	AB	BB	AB	AB	AB	AA	AB	AA	AB	AB	AB	AB	BB	AB	AB	AB	AB	AB	AB	AB	AB	AB	AB	AB	AB	AB	AB	AB	AB	AB	AB	BB	BB	BB	AA	AB	BB	AB	AA	BB	AA	BB	AA	AB
chrA1.59511125	AB	AB	AB	AB	AB	AB	AA	BB	AB	BB	BB	BB	BB	AB	BB	AB	BB	AA	BB	AB	AB	BB	AB	BB	AB	AB	AB	AB	BB	AB	BB	AB	AB	AB	AB	AB	AB	AA	AB	BB	AB	AB	AB	BB	AA	BB	AA	BB	AB
chrA1.59543421	AA	AB	AA	AA	AB	AB	AB	AA	AA	AA	AA	AA	AA	AA	AA	AA	AA	AA	AA	AA	AA	AA	AA	AA	AA	AA	AA	AA	AA	AA	AA	AA	AA	AA	AA	AA	AA	AA	AA	AA	AA	AA	AA	AA	AA	AA	AA	AA	AA
chrA1.59567532	AA	AA	AA	AA	AA	AA	AA	AB	AA	AB	AA	AA	AA	AA	AB	AA	AB	AA	AB	AA	AA	AB	AA	AB	AA	AA	AA	AA	AB	AA	AB	AA	AA	AA	AA	AA	AB	AA	AB	AB	AA	AB	AA	AA	AA	AA	AA	AA	AA
chrA1.59619769	AA	AB	AA	AB	AA	AB	AA	AB	BB	AB	AB	AB	AB	AA	AB	AA	AB	AB	AB	AA	AA	AA	AB	AB	AB	AB	AB	AB	AA	AA	AA	AA	AA	AB	AB	AB	AA	AB	AA	AB	AB	AA	AB	BB	AB	AA	AB	AA	AA
chrA1.59622371	BB	BB	BB	BB	BB	BB	AB	AB	BB	BB	BB	BB	BB	BB	BB	BB	BB	BB	BB	BB	BB	BB	BB	BB	BB	BB	BB	BB	BB	BB	BB	BB	BB	AB	BB	BB	BB	AB	BB	BB	AB	BB	BB	BB	BB	BB	BB	BB	BB
chrA1.59661601	BB	BB	BB	AB	BB	BB	AB	BB	BB	BB	BB	BB	BB	BB	BB	BB	BB	BB	BB	BB	BB	BB	BB	BB	BB	BB	BB	BB	BB	BB	BB	BB	BB	BB	BB	BB	BB	BB	BB	BB	BB	BB	BB	BB	BB	BB	BB	BB	BB
chrA1.59692053	AA	BB	AA	AB	AA	AA	AA	BB	AA	AB	AA	AA	AA	AA	AB	AA	AB	AA	AB	AA	AA	AB	AB	BB	AB	AB	AB	AB	AB	AA	AB	AA	AA	AA	AB	AA	AB	AA	AB	AB	AA	AB	AB	AA	AA	AA	AA	AA	AA
chrA1.59723159	AB	AB	AB	AA	AB	AB	AB	AA	BB	BB	BB	BB	BB	AB	AB	AB	BB	AB	BB	AB	AB	BB	AA	AB	AA	AA	AA	AA	BB	AB	BB	AB	AB	BB	AA	AB	AB	BB	AB	BB	BB	AB	AA	AB	AB	BB	AB	BB	AB
chrA1.59796368	AB	AA	AB	AB	AB	AB	BB	AA	BB	BB	BB	BB	BB	AB	AB	AB	BB	AB	BB	AB	AB	BB	AA	AB	AA	AA	AA	AA	BB	AB	BB	AB	AB	BB	AA	AB	AB	BB	AB	BB	BB	AB	AA	AB	AB	BB	AB	BB	AB
chrA1.59857978	BB	BB	BB	BB	AB	AB	AB	BB	AA	AA	AB	AA	AB	BB	AB	BB	AA	AB	AA	BB	BB	AB	BB	AB	BB	BB	BB	BB	AB	BB	AB	BB	BB	AA	BB	AB	AB	AA	AB	AA	AA	AB	BB	AB	AB	BB	AB	BB	BB
chrA1.59883851	AA	BB	AA	BB	AB	AB	BB	BB	BB	BB	AB	BB	AB	AA	BB	AA	BB	AB	BB	AA	AA	AB	AB	BB	AB	AB	AB	AB	AB	AA	AB	AA	AA	BB	AB	AB	AB	BB	AB	BB	BB	AB	AB	AB	AB	AA	AB	AA	AA
chrA1.59914739	AA	AA	AA	AA	AB	AA	AB	AA	AB	AB	AA	BB	AA	AA	AB	AA	AB	AB	AB	AA	AA	AB	AB	BB	AB	AB	AB	AB	AB	AA	AB	AA	AA	AB	AB	AB	AB	BB	AB	BB	AB	AB	AB	AA	AB	AA	AB	AA	AA
chrA1.59936058	AA	AB	AA	AB	AB	AA	AB	BB	AB	AB	AA	BB	AA	AA	BB	AA	AB	AB	AB	AA	AA	AB	AA	AB	AA	AA	AA	AA	AB	AA	AB	AA	AA	AB	AA	AB	AB	BB	AB	BB	AB	AB	AA	AA	AB	AA	AB	AA	AA
chrA1.60029700	AA	AA	AA	AA	AB	AA	AB	AA	AB	AB	AA	BB	AA	AA	AB	AA	AB	AB	AB	AA	AA	AB	AA	AB	AA	AA	AA	AA	AB	AA	AB	AA	AA	AB	AA	AB	AB	BB	AB	BB	AB	AB	AA	AA	AB	AA	AB	AA	AA
chrA1.60074197	AA	AA	AA	AA	AA	AA	AA	AA	AA	AA	AA	AA	AA	AA	AA	AA	AA	AA	AA	AA	AA	AA	AA	AA	AA	AA	AA	AA	AA	AA	AA	AA	AA	AA	AA	AA	AA	AA	AA	AA	AA	AA	AA	AA	AA	AA	AA	AA	AA
chrA1.60112739	BB	BB	BB	AB	AB	AB	AB	BB	BB	BB	BB	BB	BB	BB	BB	BB	BB	BB	BB	BB	BB	BB	BB	BB	BB	BB	BB	BB	BB	BB	BB	BB	BB	BB	BB	BB	BB	BB	BB	BB	BB	BB	BB	BB	BB	BB	BB	BB	BB
chrA1.60159584	BB	AB	BB	AA	AA	AA	AA	AA	AA	AA	AB	AA	AB	BB	AA	BB	AA	AB	AA	BB	BB	AB	AB	AA	AB	AB	AB	AB	AB	BB	AB	BB	BB	AA	AB	AB	AB	AA	AB	AA	AA	AB	AB	AB	AB	BB	AB	BB	BB
chrA1.60215062	AA	AA	AA	AB	AA	AA	AB	AA	AA	AB	AA	AA	AA	AA	AB	AA	AB	AA	AB	AA	AA	AB	AA	AB	AA	AA	AA	AA	AB	AA	AB	AA	AA	AA	AA	AA	AB	AA	AB	AB	AA	AB	AA	AA	AA	AA	AA	AA	AA
chrA1.60258180	AB	BB	AB	BB	BB	BB	BB	BB	BB	BB	BB	BB	BB	AB	BB	AB	BB	AB	BB	AB	AB	BB	AB	BB	AB	AB	AB	AB	BB	AB	BB	AB	AB	BB	AB	AB	AB	BB	AB	BB	BB	AB	AB	AB	AB	BB	AB	BB	AB
chrA1.60295105	AB	AB	AB	BB	AA	AA	BB	BB	AA	AB	AB	AB	AB	AB	AB	AB	AB	AA	AB	AB	AB	BB	AB	BB	AB	AB	AB	AB	BB	AB	BB	AB	AB	AB	AB	AB	AB	AB	AB	BB	AB	AB	AB	AA	AA	BB	AA	BB	AB
chrA1.60340391	AB	AB	AB	BB	AA	AA	BB	BB	AA	AB	AB	AB	AB	AB	AB	AB	AB	AA	AB	AB	AB	BB	AB	BB	AB	AB	AB	AB	BB	AB	BB	AB	AB	AB	AB	AB	AB	AB	AB	BB	AB	AB	AB	AA	AA	BB	AA	BB	AB
chrA1.60374976	AA	BB	AA	AB	BB	AB	AA	BB	AB	AB	AA	AB	AA	AA	AB	AA	AB	AB	AB	AA	AA	AB	AB	BB	AB	AB	AB	AB	AB	AA	AB	AA	AA	AA	AB	AA	AB	AB	AB	AB	AA	AB	AB	AA	AB	AA	AB	AA	AA
chrA1.60410343	BB	BB	BB	BB	BB	AB	AB	BB	AB	AB	BB	BB	BB	BB	AB	BB	AB	BB	AB	BB	BB	BB	BB	BB	BB	BB	BB	BB	BB	BB	BB	BB	BB	AA	BB	BB	BB	AB	BB	BB	AA	BB	BB	BB	BB	BB	BB	BB	BB
chrA1.60438921	BB	BB	BB	BB	BB	AB	AB	BB	AB	AA	AB	BB	AB	BB	AA	BB	AA	BB	AA	BB	BB	AB	BB	AB	BB	BB	BB	BB	AB	BB	AB	BB	BB	AA	BB	BB	AB	AB	AB	AB	AA	AB	BB	AB	BB	BB	BB	BB	BB
chrA1.60471309	AB	AA	AB	AA	AA	AA	AA	AA	AA	AA	AA	AA	AA	AB	AA	AB	AA	AB	AA	AB	AB	AA	AB	AA	AB	AB	AB	AB	AA	AB	NC	AB	AB	AA	AB	AB	AB	AA	AB	AA	AA	AB	AB	AB	AB	AA	AB	AA	AB
chrA1.60528085	AA	AA	AA	AA	AA	AB	AA	AA	AB	AB	AA	AA	AA	AA	AB	AA	AB	AA	AB	AA	AA	AA	AA	AA	AA	AA	AA	AA	AA	AA	AA	AA	AA	AB	AA	AA	AA	AA	AA	AA	AB	AA	AA	AA	AA	AA	AA	AA	AA
chrA1.60555857	AB	AB	AB	BB	AA	AA	BB	AB	AA	AA	AA	AA	AA	AB	AA	AB	AA	AB	AA	AB	AB	AA	AB	AA	AB	AB	AB	AB	AA	AB	AA	AB	AB	AB	AB	AB	AB	AB	AB	AA	AB	AB	AB	AB	AB	AA	AB	AA	AB
chrA1.60580109	BB	AB	BB	BB	AB	AB	BB	BB	AB	BB	BB	BB	BB	BB	BB	BB	BB	AB	BB	BB	BB	BB	BB	BB	BB	BB	BB	BB	BB	BB	BB	BB	BB	BB	BB	BB	BB	AB	BB	BB	BB	BB	BB	AB	AB	BB	AB	BB	BB
chrA1.60601239	BB	AB	BB	AB	BB	BB	AB	AB	BB	BB	BB	BB	BB	AB	BB	AB	BB	AB	BB	AB	AB	BB	AB	BB	AB	BB	AB	BB	BB	BB	BB	BB	BB	BB	BB	AB	AB	BB	AB	BB	BB	AB	BB	BB	AB	BB	AB	BB	AB
chrA1.60640661	AB	BB	AB	AB	BB	BB	BB	AB	BB	AB	AB	BB	AB	BB	AB	BB	AB	BB	AB	BB	BB	AB	AB	AA	AB	AA	AB	AA	AB	AB	NC	AB	AB	BB	AA	BB	AB	BB	AB	AB	BB	AB	AA	AB	BB	BB	BB	BB	BB
chrA1.60658787	BB	BB	BB	BB	BB	BB	BB	BB	BB	BB	BB	BB	BB	BB	BB	BB	BB	BB	BB	BB	BB	BB	BB	BB	BB	BB	BB	BB	BB	BB	BB	BB	BB	BB	BB	BB	BB	BB	BB	BB	BB	BB	BB	BB	BB	BB	BB	BB	BB
chrA1.60777753	BB	AB	BB	BB	BB	AB	AB	AB	AB	AB	BB	BB	BB	BB	BB	BB	AB	BB	AB	BB	BB	BB	AB	AB	AB	AB	AB	AB	BB	BB	BB	BB	BB	AB	AB	BB	BB	BB	BB	BB	AB	BB	AB	BB	BB	BB	BB	BB	BB
chrA1.60876281	AA	BB	AA	AB	AA	AA	BB	BB	AB	AA	AA	AA	AA	AB	AB	AB	AA	BB	AA	AB	AB	AA	BB	AB	BB	AB	BB	AB	AA	AA	AA	AA	AA	AB	AB	AB	AB	BB	AB	AA	AB	AB	AB	AB	BB	AA	BB	AA	AB
chrA1.60900179	AA	AB	AA	AB	AA	AA	AB	AB	AA	AA	AA	AA	AA	AA	AA	AA	AA	AA	AA	AA	AA	AA	AB	AB	AB	AB	AB	AB	AA	AA	AA	AA	AA	AB	AB	AA	AA	AB	AA	AA	AB	AA	AB	AA	AA	AA	AA	AA	AA
chrA1.60930752	BB	BB	BB	BB	BB	BB	BB	BB	BB	BB	BB	BB	BB	BB	BB	BB	BB	BB	BB	BB	BB	BB	BB	BB	BB	BB	BB	BB	BB	BB	BB	BB	BB	BB	BB	BB	BB	BB	BB	BB	BB	BB	BB	BB	BB	BB	BB	BB	BB
chrA1.60971919	BB	AA	BB	AB	BB	BB	AA	AA	BB	BB	BB	BB	BB	AB	BB	AB	BB	AB	BB	AB	AB	BB	AA	AB	AA	AB	AA	AB	BB	BB	BB	BB	BB	AB	AB	AB	AB	AB	AB	BB	AB	AB	AB	BB	AB	BB	AB	BB	AB
chrA1.60995956	AA	BB	AA	AB	AA	AA	AB	BB	AA	AA	AA	AA	AA	AA	AA	AA	AA	AA	AA	AA	AA	AA	AA	AA	AA	AA	AA	AA	AA	AA	AA	AA	AA	AA	AA	AA	AA	AA	AA	AA	AA	AA	AA	AA	AA	AA	AA	AA	AA
chrA1.61047256	BB	AA	BB	AB	BB	BB	AA	AA	AB	BB	BB	BB	BB	AB	AB	AB	BB	AA	BB	AB	AB	BB	AA	AB	AA	AB	AA	AB	BB	BB	BB	BB	BB	AB	AB	AB	AB	AA	AB	BB	AB	AB	AB	AB	AA	BB	AA	BB	AB
chrA1.61074753	BB	AA	BB	AB	BB	BB	AB	AA	BB	BB	BB	BB	BB	BB	BB	BB	BB	BB	BB	BB	BB	BB	BB	BB	BB	BB	BB	BB	BB	BB	BB	BB	BB	BB	BB	BB	BB	BB	BB	BB	BB	BB	BB	BB	BB	BB	BB	BB	BB
chrA1.61096454	AA	AB	AA	AA	AA	AA	AB	AB	AB	AA	AA	AB	AA	AA	AB	AA	AA	AB	AA	AA	AA	AA	AA	AA	AA	AA	AA	AA	AA	AA	AA	AA	AA	AA	AA	AB	AA	AB	AA	AB	AA	AA	AA	AB	AB	AA	AB	AA	AA
chrA1.61112900	AA	AA	AA	AA	AA	AA	AA	AA	AA	AA	AA	AB	AA	AB	AA	AB	AA	AB	AA	AB	AB	AA	AB	AA	AB	AA	AB	AA	AA	AA	AA	AA	AA	AA	AA	BB	AB	AA	AB	AB	AA	AB	AA	AA	AB	AA	AB	AA	AB
chrA1.61131299	BB	AA	BB	AB	BB	BB	AB	AA	BB	BB	BB	BB	BB	BB	BB	BB	BB	BB	BB	BB	BB	BB	BB	BB	BB	BB	BB	BB	BB	BB	BB	BB	BB	BB	BB	BB	BB	BB	BB	BB	BB	BB	BB	BB	BB	BB	BB	BB	BB
chrA1.61164360	BB	AB	BB	AB	BB	BB	BB	AB	BB	BB	BB	BB	BB	BB	BB	BB	BB	BB	BB	BB	BB	BB	BB	BB	BB	BB	BB	BB	BB	BB	BB	BB	BB	BB	BB	BB	BB	BB	BB	BB	BB	BB	BB	BB	BB	BB	BB	BB	BB
chrA1.61205026	BB	BB	BB	BB	BB	BB	AB	BB	BB	BB	BB	BB	BB	BB	BB	BB	BB	BB	BB	BB	BB	BB	BB	BB	BB	BB	BB	BB	BB	BB	BB	BB	BB	AB	BB	BB	BB	AB	BB	BB	AB	BB	BB	BB	BB	BB	BB	BB	BB
chrA1.61261316	AA	BB	AA	BB	AB	AB	BB	BB	AB	AA	AA	AB	AA	AA	AB	AA	AA	AB	AA	AA	AA	AA	AB	AB	AB	AB	AB	AB	AA	AA	AA	AA	AA	AB	AB	AB	AA	BB	AA	AB	AB	AA	AB	AB	AB	AA	AB	AA	AA
chrA1.61297958	AA	BB	AA	BB	AB	AB	BB	BB	AB	AA	AA	AB	AA	AB	AB	AB	AA	BB	AA	AB	AB	AA	BB	AB	BB	AB	BB	AB	AA	AA	AA	AA	AA	AB	AB	BB	AB	BB	AB	AB	AB	AB	AB	AB	BB	AA	BB	AA	AB
chrA1.61341183	AA	AA	AA	AA	AA	AA	AB	AA	AA	AA	AA	AB	AA	AA	AA	AA	AA	AA	AA	AA	AA	AA	AA	AA	AA	AA	AA	AA	AA	AA	AA	AA	AA	AB	AA	AB	AA	AB	AA	AB	AB	AA	AA	AA	AA	AA	AA	AA	AA
chrA1.61394671	AA	AA	AA	AA	AA	AA	AA	AA	AA	AA	AB	AA	AB	AA	AA	AA	AA	AA	AA	AB	AB	AB	AA	AA	AA	AA	AA	AA	AB	AB	AB	AB	AB	AA	AA	AA	AA	AA	AA	AA	AA	AA	AA	AA	AA	AB	AA	AB	AB
chrA1.61417106	BB	BB	BB	BB	BB	BB	BB	BB	BB	BB	BB	BB	BB	BB	AB	BB	BB	BB	BB	BB	BB	BB	BB	BB	BB	BB	BB	BB	BB	BB	BB	BB	BB	BB	BB	BB	BB	BB	BB	BB	BB	BB	BB	AB	BB	BB	BB	BB	BB
chrA1.61451324	BB	AA	BB	AB	BB	BB	BB	AA	AB	BB	AB	BB	AB	BB	AB	BB	BB	AB	BB	BB	BB	AB	BB	AB	BB	BB	BB	BB	AB	BB	AB	BB	BB	BB	BB	BB	BB	AB	BB	AB	BB	BB	BB	AB	AB	BB	AB	BB	BB
chrA1.61470491	AA	BB	AA	AB	AA	AA	AA	BB	AB	AA	AB	AA	AB	AA	AB	AA	AA	AB	AA	AA	AA	AB	AA	AB	AA	AA	AA	AA	AB	AA	AB	AA	AA	AA	AA	AA	AA	AB	AA	AB	AA	AA	AA	AB	AB	AA	AB	AA	AA
chrA1.61506368	BB	AA	BB	AA	AB	AB	AB	AA	AB	BB	AA	AB	AA	BB	AA	BB	BB	AB	BB	AB	AB	AA	AB	AA	AB	AB	AB	AB	AA	AB	AA	AB	AB	BB	AB	AB	BB	AB	BB	AA	BB	BB	AB	AA	AB	AB	AB	AB	AB
chrA1.61565986	BB	BB	BB	AB	BB	BB	AB	BB	BB	BB	BB	AB	BB	BB	AB	BB	BB	BB	BB	BB	BB	BB	AB	AB	AB	AB	AB	AB	BB	BB	BB	BB	BB	BB	AB	AB	BB	BB	BB	AB	BB	BB	AB	AB	BB	BB	BB	BB	BB
chrA1.61590980	BB	BB	BB	AB	BB	BB	AB	BB	BB	BB	BB	BB	BB	BB	AB	BB	BB	BB	BB	BB	BB	BB	AB	AB	AB	AB	AB	AB	BB	BB	BB	BB	BB	BB	AB	BB	BB	BB	BB	BB	BB	BB	AB	AB	BB	BB	BB	BB	BB
chrA1.61678822	AA	BB	AA	AB	AA	AA	AA	BB	AB	AA	AB	AA	AB	AA	AB	AA	AA	AB	AA	AA	AA	AB	AA	AB	AA	AA	AA	AA	AB	AA	AB	AA	AA	AA	AA	AA	AA	AB	AA	AB	AA	AA	AA	AB	AB	AA	AB	AA	AA
chrA1.61713859	BB	AB	BB	BB	BB	BB	BB	BB	BB	BB	AB	BB	AB	BB	AB	BB	BB	BB	BB	BB	BB	AB	BB	AB	BB	BB	BB	BB	AB	BB	AB	BB	BB	BB	BB	BB	BB	BB	BB	AB	BB	BB	BB	AB	BB	BB	BB	BB	BB
chrA1.61748460	AA	AA	AA	AA	AA	AA	AA	AA	AA	AA	AA	AB	AA	AA	AA	AA	AA	AA	AA	AA	AA	AA	AA	AA	AA	AA	AA	AA	AA	AA	AA	AA	AA	AA	AA	AB	AA	AA	AA	AB	AA	AA	AA	AA	AA	AA	AA	AA	AA
chrA1.61840957	BB	BB	BB	BB	BB	BB	BB	BB	BB	BB	BB	BB	BB	BB	BB	BB	BB	BB	BB	BB	BB	BB	BB	BB	BB	BB	BB	BB	BB	BB	BB	BB	BB	BB	BB	BB	BB	BB	BB	BB	BB	BB	BB	BB	BB	BB	BB	BB	BB
chrA1.61851811	AA	BB	AA	AB	AA	AA	AA	AB	AB	AA	BB	AA	BB	AB	AB	AB	AA	BB	AA	BB	BB	BB	AB	AB	AB	AA	AB	AA	BB	AB	BB	AB	AB	AA	AA	AB	AB	AB	AB	AB	AA	AB	AA	AB	BB	AB	BB	AB	BB
chrA1.61900365	AA	AB	AA	AA	AA	AA	AA	AA	AB	AA	AB	AA	AB	AA	AB	AA	AA	AB	AA	AA	AA	AB	AA	AB	AA	AA	AA	AA	AB	AA	AB	AA	AA	AA	AA	AA	AA	AB	AA	AB	AA	AA	AA	AB	AB	AA	AB	AA	AA
chrA1.61917254	BB	AB	BB	AB	BB	BB	BB	AB	BB	BB	AB	BB	AB	BB	AB	BB	BB	BB	BB	BB	BB	AB	BB	AB	BB	BB	BB	BB	AB	BB	AB	BB	BB	BB	BB	BB	BB	BB	BB	AB	BB	BB	BB	AB	BB	BB	BB	BB	BB
chrA1.61939201	BB	AB	BB	BB	BB	BB	BB	BB	AB	BB	BB	BB	BB	BB	BB	BB	BB	AB	BB	BB	BB	BB	BB	BB	BB	BB	BB	BB	BB	BB	BB	BB	BB	BB	BB	BB	BB	AB	BB	BB	BB	BB	BB	BB	AB	BB	AB	BB	BB
chrA1.61970362	BB	AB	BB	BB	BB	BB	BB	BB	AB	BB	BB	BB	BB	BB	BB	BB	BB	AB	BB	BB	BB	BB	BB	BB	BB	BB	BB	BB	BB	BB	BB	BB	BB	BB	BB	BB	BB	AB	BB	BB	BB	BB	BB	BB	AB	BB	AB	BB	BB
chrA1.62012063	AA	AA	AA	AB	AB	AB	BB	AB	AA	AA	AB	AA	AB	AA	AB	AA	AA	AA	AA	AB	AB	AB	AB	AB	AB	AB	AB	AB	AB	AB	AB	AB	AB	AB	AB	AA	AA	AB	AA	AA	AB	AA	AB	AB	AA	AB	AA	AB	AB
chrA1.62056226	BB	AB	BB	BB	BB	BB	BB	BB	AB	BB	BB	BB	BB	BB	BB	BB	BB	AB	BB	BB	BB	BB	BB	BB	BB	BB	BB	BB	BB	BB	BB	BB	BB	BB	BB	BB	BB	AB	BB	BB	BB	BB	BB	BB	AB	BB	AB	BB	BB
chrA1.62072993	AA	AB	AA	AA	AA	AA	AA	AA	AB	AA	AA	AA	AA	AA	AA	AA	AA	AB	AA	AA	AA	AA	AA	AA	AA	AA	AA	AA	AA	AA	AA	AA	AA	AA	AA	AA	AA	AB	AA	AA	AA	AA	AA	AA	AB	AA	AB	AA	AA
chrA1.62108750	AA	AB	AA	AB	AA	AA	AA	AB	AA	AA	AB	AB	AB	AB	AA	AB	AA	AB	AA	BB	BB	AB	AB	AA	AB	AA	AB	AA	AB	AB	AB	AB	AB	AA	AA	BB	AB	AA	AB	AB	AA	AB	AA	AA	AB	AB	AB	AB	BB
chrA1.62190597	AB	AA	AB	AA	AA	AA	AA	AA	AA	AB	AA	AA	AA	AA	AA	AA	AB	AA	AB	AA	AA	AA	AA	AA	AA	AB	AA	AB	AA	AB	AA	AB	AB	AA	AB	AA	AB	AA	AB	AA	AA	AB	AB	AA	AA	AA	AA	AA	AA
chrA1.62228092	BB	BB	BB	BB	BB	BB	BB	BB	BB	BB	BB	BB	BB	BB	BB	BB	BB	BB	BB	BB	BB	BB	BB	BB	BB	BB	BB	BB	BB	BB	BB	BB	BB	BB	BB	BB	BB	BB	BB	BB	BB	BB	BB	BB	BB	BB	BB	BB	BB
chrA1.62350223	AA	AA	AA	AA	AB	AA	AA	AB	AA	AA	AA	AB	AA	AA	AB	AA	AA	AA	AA	AA	AA	AA	AA	AA	AA	AA	AA	AA	AA	AA	AA	AA	AA	AA	AA	AA	AA	AA	AA	AA	AA	AA	AA	AA	AA	AA	AA	AA	AA
chrA1.62352970	AA	AA	AA	AA	AA	AA	AA	AA	AA	AA	AA	AA	AA	AA	AA	AA	AA	AA	AA	AA	AA	AA	AA	AA	AA	AA	AA	AA	AA	AA	AA	AA	AA	AA	AA	AA	AA	AA	AA	AA	AA	AA	AA	AA	AA	AA	AA	AA	AA
chrA1.62378229	AA	AB	AA	AA	AA	AA	AA	AA	AB	AA	AA	AA	AA	AA	AA	AA	AA	AB	AA	AA	AA	AA	AA	AA	AA	AA	AA	AA	AA	AA	AA	AA	AA	AA	AA	AA	AA	AB	AA	AA	AA	AA	AA	AA	AB	AA	AB	AA	AA
chrA1.62385948	AA	AB	AA	AA	AA	AA	AA	AA	AB	AA	AA	AA	AA	AA	AA	AA	AA	AB	AA	AA	AA	AA	AA	AA	AA	AA	AA	AA	AA	AA	AA	AA	AA	AA	AA	AA	AA	AB	AA	AA	AA	AA	AA	AB	AB	AA	AB	AA	AA
chrA1.62404025	AB	AB	AB	BB	AB	BB	BB	AB	AB	AB	AB	AB	AB	BB	AA	BB	AB	AB	AB	BB	BB	AB	AB	AA	AB	AA	AB	AA	AB	AB	AB	AB	AB	BB	AA	BB	AB	AB	AB	AB	BB	AB	AA	AA	AB	BB	AB	BB	BB
chrA1.62442873	AB	AB	AB	AA	AB	AA	AA	AB	AB	AB	AB	AB	AB	AB	BB	AB	AB	BB	AB	AB	AB	AB	BB	BB	BB	BB	BB	BB	AB	AB	AB	AB	AB	AA	BB	AB	BB	AB	BB	AB	AA	BB	BB	BB	BB	AA	BB	AA	AB
chrA1.62461651	AB	BB	AB	BB	AB	BB	BB	AB	BB	AB	BB	AB	BB	BB	AB	BB	AB	BB	AB	BB	BB	BB	BB	BB	BB	AB	BB	AB	BB	AB	BB	AB	AB	BB	AB	BB	AB	BB	AB	BB	BB	AB	AB	BB	BB	BB	BB	BB	BB
chrA1.62482140	BB	AB	BB	BB	BB	BB	BB	BB	AB	BB	BB	BB	BB	BB	BB	BB	BB	AB	BB	BB	BB	BB	BB	BB	BB	BB	BB	BB	BB	BB	BB	BB	BB	BB	BB	BB	BB	AB	BB	BB	BB	BB	BB	AB	AB	BB	AB	BB	BB
chrA1.62502122	AA	AA	AA	AA	AB	AA	AA	AB	AA	AA	AA	AB	AA	AA	AB	AA	AA	AA	AA	AA	AA	AA	AA	AA	AA	AA	AA	AA	AA	AA	AA	AA	AA	AA	AA	AA	AA	AA	AA	AA	AA	AA	AA	AA	AA	AA	AA	AA	AA
chrA1.62533970	BB	AB	BB	BB	BB	BB	BB	BB	AB	BB	BB	BB	BB	BB	BB	BB	BB	AB	BB	BB	BB	BB	BB	BB	BB	BB	BB	BB	BB	BB	BB	BB	BB	BB	BB	BB	BB	AB	BB	BB	BB	BB	BB	AB	AB	BB	AB	BB	BB
chrA1.62563860	BB	AB	BB	BB	BB	BB	BB	BB	AB	BB	BB	BB	BB	BB	BB	BB	BB	AB	BB	BB	BB	BB	BB	BB	BB	BB	BB	BB	BB	BB	BB	BB	BB	BB	BB	BB	BB	AB	BB	BB	BB	BB	BB	AB	AB	BB	AB	BB	BB
chrA1.62572802	AA	AA	AA	AA	AA	AA	AA	AA	AB	AA	AA	AA	AA	AA	AA	AA	AA	AB	AA	AA	AA	AA	AA	AA	AA	AA	AA	AA	AA	AA	AA	AA	AA	AA	AA	AA	AA	AB	AA	AA	AB	AA	AA	AB	AB	AA	AB	AA	AA
chrA1.62641395	BB	BB	BB	BB	AB	BB	BB	BB	BB	BB	AB	AB	AB	BB	BB	BB	BB	BB	BB	AB	AB	AB	AB	AB	AB	AB	AB	AB	AB	AB	AB	AB	AB	BB	AB	BB	BB	BB	BB	BB	BB	BB	AB	BB	BB	AB	BB	AB	AB
chrA1.62678507	BB	BB	BB	BB	AB	BB	BB	BB	BB	BB	AB	AB	AB	BB	BB	BB	BB	BB	BB	AB	AB	AB	AB	AB	AB	AB	AB	AB	AB	AB	AB	AB	AB	BB	AB	BB	BB	BB	BB	BB	BB	BB	AB	BB	BB	AB	BB	AB	AB
chrA1.62714031	AB	BB	AB	BB	AB	BB	AB	AB	BB	AB	AB	AB	AB	AB	BB	AB	AB	AB	AB	AA	AA	AB	AA	AB	AA	AA	AA	AA	AB	AA	AB	AA	AA	AB	AA	AB	AA	AB	AA	BB	AB	AA	AA	BB	AB	AB	AB	AB	AA
chrA1.62720007	BB	BB	BB	BB	BB	BB	BB	BB	BB	BB	BB	BB	BB	BB	BB	BB	BB	BB	BB	BB	BB	BB	BB	BB	BB	BB	BB	BB	BB	BB	BB	BB	BB	BB	BB	BB	BB	BB	BB	BB	BB	BB	BB	BB	BB	BB	BB	BB	BB
chrA1.62803640	AA	AA	AA	AB	BB	AB	AB	AA	AA	AA	AB	BB	AB	AB	AA	AB	AA	AB	AA	BB	BB	AB	BB	AB	BB	AB	BB	AB	AB	AB	AB	AB	AB	AA	AB	BB	AB	AA	AB	AB	AA	AB	AB	AA	AB	AB	AB	AB	BB
chrA1.62828007	BB	BB	BB	AB	AA	AB	AB	BB	BB	BB	AB	AA	AB	BB	BB	BB	BB	BB	BB	AB	AB	AB	AB	AB	AB	AB	AB	AB	AB	AB	AB	AB	AB	BB	AB	AB	BB	BB	BB	AB	BB	BB	AB	BB	BB	AB	BB	AB	AB
chrA1.62864287	BB	BB	BB	BB	AB	BB	BB	BB	BB	BB	AB	AB	AB	BB	BB	BB	BB	BB	BB	NC	AB	AB	AB	AB	AB	AB	AB	AB	AB	AB	AB	AB	AB	BB	AB	BB	BB	BB	BB	BB	BB	BB	AB	BB	BB	AB	BB	AB	AB
chrA1.62882522	AB	BB	AB	AB	AB	AB	AB	BB	BB	AB	BB	AB	BB	BB	AB	BB	AB	BB	AB	BB	BB	BB	BB	BB	BB	AB	BB	AB	BB	AB	BB	AB	AB	BB	AB	AB	AB	BB	AB	AB	BB	AB	AB	BB	BB	BB	BB	BB	BB
chrA1.62931734	AB	BB	AB	AB	AB	AB	AA	BB	BB	AB	BB	BB	BB	AB	AB	AB	AB	AB	AB	AB	AB	BB	AB	BB	AB	AB	AB	AB	BB	AB	BB	AB	AB	AB	AB	AB	AA	AB	AA	BB	AB	AA	AB	BB	AB	BB	AB	BB	AB
chrA1.62991675	AA	AA	AA	AA	AA	AA	AA	AA	AA	AA	AA	AB	AA	AA	AA	AA	AA	AA	AA	AA	AA	AA	AA	AA	AA	AA	AA	AA	AA	AA	AA	AA	AA	AA	AA	AB	AA	AA	AA	AB	AA	AA	AA	AA	AA	AA	AA	AA	AA
chrA1.63017735	BB	BB	BB	BB	BB	BB	BB	BB	BB	BB	BB	BB	BB	BB	BB	BB	BB	BB	BB	BB	BB	BB	BB	BB	BB	BB	BB	BB	BB	BB	BB	BB	BB	BB	BB	BB	BB	BB	BB	BB	BB	BB	BB	BB	BB	BB	BB	BB	BB
chrA1.63134802	BB	BB	BB	AB	AB	AB	AA	BB	BB	BB	BB	AB	BB	BB	BB	BB	BB	BB	BB	BB	BB	BB	BB	BB	BB	BB	BB	BB	BB	BB	BB	BB	BB	AB	BB	AB	BB	AB	BB	AB	AB	BB	BB	BB	BB	BB	BB	BB	BB
chrA1.63203851	AB	AB	AB	AB	BB	AB	BB	AB	AB	AB	BB	BB	BB	AB	BB	AB	AB	BB	AB	BB	BB	BB	BB	BB	BB	BB	BB	BB	BB	BB	BB	BB	BB	AB	BB	BB	BB	BB	BB	BB	BB	BB	BB	BB	BB	AB	BB	AB	BB
chrA1.63242178	BB	BB	BB	BB	BB	BB	BB	BB	AB	BB	BB	AB	BB	AB	BB	AB	BB	AA	BB	AB	AB	BB	AB	BB	AB	BB	AB	BB	BB	BB	BB	BB	BB	BB	BB	AA	AB	AB	AB	AB	AB	AB	BB	AB	AA	BB	AA	BB	AB
chrA1.63272190	AB	AB	AB	AB	AA	AB	AA	AB	BB	AB	AA	AB	AA	BB	AA	BB	AB	BB	AB	AB	AB	AA	AB	AA	AB	AA	AB	AA	AA	AA	AA	AA	AA	AB	AA	BB	AB	AB	AB	AB	AB	AB	AA	AB	BB	AB	BB	AB	AB
chrA1.63305710	AB	AB	AB	AB	AA	AB	AA	AB	AB	AB	AA	AA	AA	AB	AA	AB	AB	AA	AB	AA	AA	AA	AA	AA	AA	AA	AA	AA	AA	AA	AA	AA	AA	AB	AA	AA	AA	AA	AA	AA	AA	AA	AA	AA	AA	AB	AA	AB	AA
chrA1.63353169	BB	BB	BB	BB	BB	BB	BB	BB	BB	BB	BB	BB	BB	BB	BB	BB	BB	BB	BB	BB	BB	BB	BB	BB	BB	BB	BB	BB	BB	BB	BB	BB	BB	BB	BB	BB	BB	BB	BB	BB	BB	BB	BB	BB	BB	BB	BB	BB	BB
chrA1.63366829	AB	AB	AB	AB	AB	BB	AB	AB	AB	AB	AB	AA	AB	BB	AB	BB	AB	AB	AB	AB	AB	AB	AB	AB	AB	AA	AB	AA	AB	AA	AB	AA	AA	AB	AA	AB	AB	AA	AB	AB	AA	AB	AA	AB	AB	AB	AB	AB	AB
chrA1.63463597	BB	AB	BB	AB	BB	BB	BB	AB	BB	BB	BB	BB	BB	BB	BB	BB	BB	BB	BB	BB	BB	BB	BB	BB	BB	BB	BB	BB	BB	BB	BB	BB	BB	BB	BB	BB	BB	BB	BB	BB	BB	BB	BB	BB	BB	BB	BB	BB	BB
chrA1.63485344	AA	AA	AA	AB	AB	AA	AA	AA	AA	AA	AA	AB	AA	AA	AA	AA	AA	AA	AA	AA	AA	AA	AB	AB	AB	AB	AB	AB	AA	AA	AA	AA	AA	AA	AB	AA	AA	AA	AA	AA	AA	AA	AB	AA	AA	AA	AA	AA	AA
chrA1.63524343	AA	AA	AA	AA	AB	AB	AA	AB	AA	AA	AA	AA	AA	AA	AA	AA	AA	AA	AA	AA	AA	AA	AA	AA	AA	AA	AA	AA	AA	AA	AA	AA	AA	AA	AA	AA	AA	AA	AA	AA	AA	AA	AA	AA	AA	AA	AA	AA	AA
chrA1.63545267	AB	AB	AB	AB	AA	AB	AA	AB	BB	AB	AA	AB	AA	AB	AA	AB	AB	AB	AB	AA	AA	AA	AA	AA	AA	AA	AA	AA	AA	AA	AA	AA	AA	AB	AA	AB	AA	AB	AA	AB	AB	AA	AA	AB	AB	AB	AB	AB	AA
chrA1.63572847	AA	AB	AA	AA	AA	AA	AB	AA	AB	AA	AB	AB	AB	AA	AB	AA	AA	AB	AA	AA	AA	AB	AA	AB	AA	AA	AA	AA	AB	AA	AB	AA	AA	AA	AA	AB	AA	AB	AA	BB	AB	AA	AA	BB	AB	AA	AB	AA	AA
chrA1.63578841	AB	BB	AB	AB	AA	AA	BB	AB	AB	AB	BB	AB	BB	AB	BB	AB	AB	BB	AB	BB	BB	BB	AB	AB	AB	AB	AB	AB	BB	BB	BB	BB	BB	AB	AB	BB	BB	BB	BB	BB	BB	BB	AB	BB	BB	AB	BB	AB	BB
chrA1.63621665	BB	BB	BB	BB	BB	BB	BB	BB	AB	BB	BB	AB	BB	BB	BB	BB	BB	AB	BB	BB	BB	BB	BB	BB	BB	BB	BB	BB	BB	BB	BB	BB	BB	BB	BB	AB	BB	AB	BB	AB	AB	BB	BB	AB	AB	BB	AB	BB	BB
chrA1.63666336	AA	AA	AA	AA	AA	AA	AA	AA	AB	AA	AA	AB	AA	AA	AA	AA	AA	AB	AA	AA	AA	AA	AA	AA	AA	AA	AA	AA	AA	AA	AA	AA	AA	AA	AA	AB	AA	AB	AA	AB	AB	AA	AA	AB	AB	AA	AB	AA	AA
chrA1.63682939	AA	AA	AA	AB	BB	AB	AA	AA	AA	AA	AA	AB	AA	AB	AA	AB	AA	AB	AA	AB	AB	AA	BB	AB	BB	AB	BB	AB	AA	AA	AA	AA	AA	AA	AB	AB	AB	AA	AB	AA	AA	AB	AB	AA	AB	AA	AB	AA	AB
chrA1.63706061	AA	AA	AA	AB	AB	AA	AA	AA	AB	AA	AA	BB	AA	AA	AA	AA	AA	AB	AA	AA	AA	AA	AA	AA	AA	AA	AA	AA	AA	AA	AA	AA	AA	AA	AA	AB	AA	AB	AA	AB	AB	AA	AA	AB	AB	AA	AB	AA	AA
chrA1.63759414	AA	BB	AA	AB	AB	AB	AB	BB	AA	AA	BB	AA	BB	AA	AB	AA	AA	AA	AA	AB	AB	BB	AA	AB	AA	AA	AA	AA	BB	AB	BB	AB	AB	AB	AA	AA	AA	AB	AA	AB	AB	AA	AA	AB	AA	AB	AA	AB	AB
chrA1.63794241	AB	AA	AB	AA	AA	AB	AA	AA	BB	AB	AA	AB	AA	AB	AB	AB	AB	AB	AB	AA	AA	AA	AA	AA	AA	AA	AA	AA	AA	AA	AA	AA	AA	AB	AA	AB	AA	AB	AA	AB	AB	AA	AA	AB	AB	AB	AB	AB	AA
chrA1.63830090	AB	BB	AB	BB	BB	BB	BB	BB	BB	AB	BB	BB	BB	BB	BB	BB	AB	BB	AB	BB	BB	BB	BB	BB	BB	AB	BB	AB	BB	AB	BB	AB	AB	BB	AB	BB	AB	BB	AB	BB	BB	AB	AB	BB	BB	BB	BB	BB	BB
chrA1.63844601	AB	BB	AB	AB	BB	BB	AB	BB	BB	AB	BB	AB	BB	BB	BB	BB	AB	BB	AB	BB	BB	BB	BB	BB	BB	AB	BB	AB	BB	AB	BB	AB	AB	BB	AB	AB	AB	BB	AB	AB	BB	AB	AB	BB	BB	BB	BB	BB	BB
chrA1.63856873	AB	AB	AB	AB	AB	BB	AA	BB	BB	AB	BB	AB	BB	AB	BB	AB	AB	AB	AB	AB	AB	BB	AA	AB	AA	AA	AA	AA	BB	AA	BB	AB	AB	AB	AA	AB	AA	AB	AA	BB	AB	AA	AA	BB	AB	BB	AB	BB	AB
chrA1.63910526	BB	BB	BB	BB	BB	BB	BB	BB	BB	BB	AB	BB	AB	BB	BB	BB	BB	BB	BB	AB	AB	AB	AB	AB	AB	AB	AB	AB	AB	AB	AB	AB	AB	BB	AB	BB	BB	BB	BB	BB	BB	BB	AB	BB	BB	AB	BB	AB	AB
chrA1.63937221	AB	BB	AB	AB	BB	BB	AB	BB	BB	AB	BB	BB	BB	BB	BB	BB	AB	BB	AB	BB	BB	BB	BB	BB	BB	AB	BB	AB	BB	AB	BB	AB	AB	BB	AB	BB	AB	BB	AB	BB	BB	AB	AB	BB	BB	BB	BB	BB	BB
chrA1.63984422	BB	BB	BB	BB	BB	BB	BB	BB	BB	BB	AB	BB	AB	AB	BB	AB	BB	AB	BB	AA	AA	AB	AB	BB	AB	BB	AB	BB	AB	BB	AB	AB	AB	BB	BB	AB	AB	BB	AB	BB	BB	AB	BB	BB	AB	AB	AB	AB	AA
chrA1.64017858	BB	BB	BB	AB	AB	AB	AB	BB	AB	BB	BB	AB	BB	AB	BB	AB	BB	AA	BB	AB	AB	BB	AA	AB	AA	AB	AA	AB	BB	AB	BB	BB	BB	BB	AB	AA	AB	BB	AB	AB	AB	AB	AB	AB	AA	BB	AA	BB	AB
chrA1.64052643	AB	AB	AB	BB	AB	AB	BB	BB	BB	AB	BB	BB	BB	BB	BB	BB	AB	BB	AB	BB	BB	BB	BB	BB	BB	AB	BB	AB	BB	AB	BB	AB	AB	BB	AB	BB	AB	BB	AB	BB	BB	AB	AB	BB	BB	BB	BB	BB	BB
chrA1.64097364	BB	AB	BB	BB	BB	BB	BB	BB	BB	BB	BB	BB	BB	BB	BB	BB	BB	BB	BB	BB	BB	BB	BB	BB	BB	BB	BB	BB	BB	BB	BB	BB	BB	BB	BB	BB	BB	BB	BB	BB	BB	BB	BB	BB	BB	BB	BB	BB	BB
chrA1.64165339	AA	AA	AA	AA	AA	AA	AA	AA	AA	AA	AA	AA	AA	AA	AA	AA	AA	AA	AA	AA	AA	AA	AA	AA	AA	AA	AA	AA	AA	AA	AA	AA	AA	AA	AA	AA	AA	AA	AA	AA	AA	AA	AA	AA	AA	AA	AA	AA	AA
chrA1.64189103	AB	AB	AB	BB	BB	AB	BB	AB	AB	AB	AB	BB	AB	AB	AB	AB	AB	BB	AB	AB	AB	AB	BB	BB	BB	BB	BB	BB	AB	BB	AB	AB	AB	AB	BB	BB	BB	AB	BB	BB	BB	BB	BB	BB	BB	AA	BB	AA	AB
chrA1.64215472	BB	BB	BB	BB	BB	BB	BB	BB	BB	BB	BB	BB	BB	BB	BB	BB	BB	BB	BB	BB	BB	BB	BB	BB	BB	BB	BB	BB	BB	BB	BB	BB	BB	BB	BB	BB	BB	BB	BB	BB	BB	BB	BB	BB	BB	BB	BB	BB	BB
chrA1.64247427	BB	BB	BB	BB	BB	BB	AB	BB	AB	BB	BB	AB	BB	BB	BB	BB	BB	AB	BB	BB	BB	BB	BB	BB	BB	BB	BB	BB	BB	BB	BB	BB	BB	AB	BB	AB	BB	AB	BB	AB	AA	BB	BB	AB	AB	BB	AB	BB	BB
chrA1.64280017	BB	BB	BB	AB	AB	AB	AA	BB	AB	BB	AB	AB	AB	BB	AB	BB	BB	AB	BB	BB	BB	AB	AB	AA	AB	AB	AB	AB	AB	AB	AB	BB	BB	AB	AB	AB	BB	AB	BB	AA	AA	BB	AB	AA	AB	BB	AB	BB	BB
chrA1.64305808	AB	AB	AB	AA	AB	BB	AA	AA	AB	AB	AA	AA	AA	AB	AB	AB	AB	AA	NC	AA	AA	AA	AA	AA	AA	AA	AA	AA	AA	AA	NC	NC	AA	AB	AA	AA	AA	AB	AA	AA	AA	AA	AA	AA	AA	AB	AA	AB	AA
chrA1.64386267	AB	AA	AB	AA	AA	AA	AA	AB	AA	AB	AB	AA	AB	AA	AA	AA	AB	AA	AB	AB	AB	AB	AB	AB	AB	BB	AB	BB	AB	BB	AB	BB	BB	AA	BB	AA	AB	AA	AB	AA	AA	AB	BB	AA	AA	AB	AA	AB	AB
chrA1.64438204	BB	AB	BB	AB	BB	BB	BB	AB	BB	BB	BB	BB	BB	AB	BB	AB	BB	AB	BB	AB	AB	BB	AB	BB	AB	BB	AB	BB	BB	BB	BB	BB	BB	BB	BB	AB	AB	BB	AB	BB	BB	AB	BB	BB	AB	BB	AB	BB	AB
chrA1.64457484	BB	BB	BB	BB	BB	BB	BB	BB	BB	BB	AB	AB	AB	AB	AB	AB	BB	AB	BB	AB	AB	AB	AB	AB	AB	BB	AB	BB	AB	BB	AB	BB	BB	BB	BB	AA	AB	BB	AB	AA	BB	AB	BB	AB	AB	BB	AB	BB	AB
chrA1.64483455	BB	BB	BB	BB	AB	AB	AB	BB	BB	BB	AB	AB	AB	BB	AB	BB	BB	BB	BB	BB	BB	AB	BB	AB	BB	BB	BB	BB	AB	BB	AB	BB	BB	AB	BB	AB	BB	AB	BB	AA	AB	BB	BB	AB	BB	BB	BB	BB	BB
chrA1.64528135	AB	BB	AB	BB	BB	BB	BB	BB	BB	AB	AB	BB	AB	BB	AB	BB	AB	BB	AB	BB	BB	AB	BB	AB	BB	AB	BB	AB	AB	AB	AB	AB	AB	BB	AB	BB	AB	BB	AB	AB	BB	AB	AB	AB	BB	BB	BB	BB	BB
chrA1.64552124	AB	AB	AB	AB	AB	AB	AB	AB	AA	AB	AA	AB	AA	AA	AA	AA	AB	AA	AB	AA	AA	AA	AA	AA	AA	AB	AA	AB	AA	AB	AA	AB	AB	AB	AB	AB	AB	AB	AB	AB	AB	AB	AB	AA	AA	AA	AA	AA	AA
chrA1.64579739	AA	AA	AA	AA	AA	AA	AA	AA	AA	AA	AA	AA	AA	AA	AA	AA	AA	AA	AA	AA	AA	AA	AA	AA	AA	AA	AA	AA	AA	AA	AA	AA	AA	AA	AA	AA	AA	AA	AA	AA	AA	AA	AA	AA	AA	AA	AA	AA	AA
chrA1.64614053	AA	AA	AA	AA	AB	AB	AA	AA	AA	AA	AA	AA	AA	AA	AA	AA	AA	AA	AA	AA	AA	AA	AA	AA	AA	AA	AA	AA	AA	AA	AA	AA	AA	AA	AA	AA	AA	AA	AA	AA	AA	AA	AA	AA	AA	AA	AA	AA	AA
chrA1.64637759	BB	AB	BB	BB	BB	BB	AB	BB	BB	BB	BB	BB	BB	BB	BB	BB	BB	BB	BB	BB	BB	BB	AB	AB	AB	AB	AB	AB	BB	AB	BB	BB	BB	AB	AB	BB	BB	AB	BB	BB	AB	BB	AB	BB	BB	BB	BB	BB	BB
chrA1.64666430	AA	AB	AA	AB	AA	AA	AA	AB	AA	AA	AA	AA	AA	AA	AA	AA	AA	AA	AA	AA	AA	AA	AA	AA	AA	AA	AA	AA	AA	AA	AA	AA	AA	AA	AA	AA	AA	AA	AA	AA	AA	AA	AA	AA	AA	AA	AA	AA	AA
chrA1.64689607	AA	AB	AA	AB	BB	AB	AB	BB	AA	AA	BB	AB	BB	AA	AB	AA	AA	AA	AA	AB	AB	BB	AA	AB	AA	AA	AA	AA	BB	AA	BB	AB	AB	AA	AA	AA	AA	AA	AA	AB	AA	AA	AA	AB	AA	AB	AA	AB	AB
chrA1.64802057	BB	BB	BB	BB	BB	BB	BB	AB	BB	BB	AB	BB	AB	BB	BB	BB	BB	BB	BB	BB	BB	BB	BB	BB	BB	BB	BB	BB	BB	BB	BB	BB	BB	BB	BB	BB	BB	BB	BB	BB	BB	BB	BB	AB	BB	BB	BB	BB	BB
chrA1.64852340	BB	AB	BB	AB	AB	BB	AB	AB	AB	BB	AA	AA	AA	BB	AB	BB	BB	AB	BB	AB	AB	AA	AB	AA	AB	AB	AB	AB	AA	AB	AA	AB	AB	BB	AB	AB	BB	BB	BB	AA	AB	BB	AB	AA	AB	AB	AB	AB	AB
chrA1.64893264	AA	AB	AA	AB	AA	AA	AA	AB	AA	AA	AA	AA	AA	AB	AA	AB	AA	AB	AA	AB	AB	AA	AB	AA	AB	AA	AB	AA	AA	AA	AA	AA	AA	AA	AA	AB	AB	AA	AB	AA	AA	AB	AA	AA	AB	AA	AB	AA	AB
chrA1.64913185	AB	AB	AB	AB	AB	BB	AB	AB	AB	AB	AA	AA	AA	BB	AB	BB	AB	AB	AB	AB	AB	AA	BB	AB	BB	AB	BB	AB	AA	AB	AA	AA	AA	BB	AB	AB	AB	BB	AB	AA	AB	AB	AB	AA	AB	AB	AB	AB	AB
chrA1.64946400	AB	AB	AB	AB	BB	BB	AB	BB	AB	AB	AB	AB	AB	BB	BB	BB	AB	AB	AB	AB	AB	AB	BB	BB	BB	AB	BB	AB	AB	AB	AB	AA	AA	BB	AB	AB	AB	BB	AB	AB	AB	AB	AB	AB	AB	AB	AB	AB	AB
chrA1.64972257	AA	AA	AA	AA	AA	AA	AA	AA	AA	AA	AA	AA	AA	AA	AA	AA	AA	AA	AA	AA	AA	AA	AA	AA	AA	AA	AA	AA	AA	AA	AA	AA	AA	AA	AA	AA	AA	AA	AA	AA	AA	AA	AA	AA	AA	AA	AA	AA	AA
chrA1.65010753	AA	AB	AA	AB	AA	AA	BB	AB	AB	AA	AB	AB	AB	AB	AA	AB	AA	BB	AA	BB	BB	AB	BB	AB	BB	AB	BB	AB	AB	AB	AB	AB	AB	AB	AB	BB	AB	AB	AB	AB	BB	AB	AB	AB	BB	AB	BB	AB	BB
chrA1.65061669	BB	BB	BB	BB	AB	BB	BB	BB	BB	BB	AB	AB	AB	BB	AB	BB	BB	BB	BB	BB	BB	AB	BB	AB	BB	BB	BB	BB	AB	BB	AB	BB	BB	BB	BB	BB	BB	BB	BB	AB	BB	BB	BB	AB	BB	BB	BB	BB	BB
chrA1.65082045	AA	AA	AA	AA	AA	AA	AA	AA	AA	AA	AA	AA	AA	AA	AA	AA	AA	AA	AA	AA	AA	AA	AA	AA	AA	AA	AA	AA	AA	AA	AA	AA	AA	AA	AA	AA	AA	AA	AA	AA	AA	AA	AA	AA	AA	AA	AA	AA	AA
chrA1.65103992	AB	BB	AB	BB	AA	AA	BB	AB	AB	AB	AB	AB	AB	AA	AA	AA	AB	AB	AB	AB	AB	AB	AB	AB	AB	BB	AB	BB	AB	BB	AB	BB	BB	AB	BB	AB	AB	AB	AB	AB	BB	AB	BB	AB	AB	AB	AB	AB	AB
chrA1.65165485	AA	BB	AA	BB	AB	AB	AB	BB	AB	AA	AB	AB	AB	AA	AA	AA	AA	AB	NC	AB	AB	AB	AA	AA	AA	AA	AA	AA	AB	AA	AB	AB	AB	AA	AA	AB	AA	AA	AA	NC	AB	AA	AA	AB	AB	AB	AB	AB	AB
chrA1.65201542	BB	BB	BB	BB	BB	BB	AB	AB	AB	BB	BB	BB	BB	AB	BB	AB	BB	AA	BB	AB	AB	BB	AB	BB	AB	BB	AB	BB	BB	BB	BB	BB	BB	AB	BB	AB	AB	AB	AB	BB	AA	AB	BB	AB	AA	BB	AA	BB	AB
chrA1.65229556	AA	BB	AA	BB	BB	AB	AB	AB	AB	AA	AB	BB	AB	AA	AB	AA	AA	AB	AA	AB	AB	BB	AB	BB	AB	AB	AB	AB	BB	AB	BB	AB	AB	AA	AB	AB	AA	AA	AA	BB	AB	AA	AB	AB	AB	AB	AB	AB	AB
chrA1.65255983	BB	AB	BB	AB	BB	BB	BB	AB	AB	BB	BB	BB	BB	BB	BB	BB	BB	AB	BB	BB	BB	BB	BB	BB	BB	BB	BB	BB	BB	BB	BB	BB	BB	BB	BB	BB	BB	BB	BB	BB	AB	BB	BB	AB	AB	BB	AB	BB	BB
chrA1.65285023	BB	BB	BB	BB	AB	AB	BB	BB	AB	BB	BB	BB	BB	BB	BB	BB	BB	AB	BB	BB	BB	BB	AB	AB	AB	AB	AB	AB	BB	AB	BB	BB	BB	BB	AB	BB	BB	BB	BB	BB	AB	BB	AB	AB	AB	BB	AB	BB	BB
chrA1.65288367	AB	BB	AB	BB	BB	AB	BB	BB	AB	AB	BB	BB	BB	AB	AB	AB	AB	BB	AB	BB	BB	BB	BB	BB	BB	BB	BB	BB	BB	BB	BB	BB	BB	AB	BB	BB	BB	AB	BB	BB	BB	BB	BB	BB	BB	AB	BB	AB	BB
chrA1.65341416	AA	AB	AA	AB	AB	AA	AB	BB	AA	AA	AA	AB	AA	AA	AB	AA	AA	AA	AA	AA	AA	AB	AB	BB	AB	AB	AB	AB	AB	AB	AB	AA	AA	AB	AB	AA	AA	AB	AA	AB	AB	AA	AB	AA	AA	AA	AA	AA	AA
chrA1.65382944	AA	AA	AA	AA	AA	AA	AA	AA	AB	AA	AB	AA	AB	AA	AA	AA	AA	AB	AA	AA	AA	AA	AA	AA	AA	AA	AA	AA	AA	AA	AA	AA	AA	AA	AA	AA	AA	AA	AA	AA	AB	AA	AA	BB	AB	AA	AB	AA	AA
chrA1.65389310	AB	AA	AB	AA	AB	AA	AA	AA	AA	AB	AA	AB	AA	AA	AB	AA	AB	AA	AB	AA	AA	AB	AA	AB	AA	AB	AA	AB	AB	AB	AB	AB	AB	AA	AB	AA	AB	AA	AB	AB	AA	AB	AB	AA	AA	AA	AA	AA	AA
chrA1.65419645	BB	AB	BB	AB	BB	BB	BB	AB	BB	BB	BB	BB	BB	AB	BB	AB	BB	AB	BB	AB	AB	BB	AB	BB	AB	BB	AB	BB	BB	BB	BB	BB	BB	BB	BB	AB	AB	BB	AB	BB	BB	AB	BB	BB	AB	BB	AB	BB	AB
chrA1.65452847	BB	BB	BB	BB	BB	BB	BB	BB	BB	BB	AB	BB	AB	BB	BB	BB	BB	BB	BB	BB	BB	BB	BB	BB	BB	BB	BB	BB	BB	BB	BB	BB	BB	BB	BB	BB	BB	BB	BB	BB	BB	BB	BB	AB	BB	BB	BB	BB	BB
chrA1.65481196	AA	AA	AA	AA	AA	AA	AA	AA	AA	AA	AB	AA	AB	AA	AA	AA	AA	AA	AA	AA	AA	AA	AA	AA	AA	AA	AA	AA	AA	AA	AA	AA	AA	AA	AA	AA	AA	AA	AA	AA	AA	AA	AA	AB	AA	AA	AA	AA	AA
chrA1.65487577	BB	BB	BB	BB	BB	BB	BB	BB	BB	BB	AB	BB	AB	BB	BB	BB	BB	BB	BB	BB	BB	BB	BB	BB	BB	BB	BB	BB	BB	BB	BB	BB	BB	BB	BB	BB	BB	BB	BB	BB	BB	BB	BB	AB	BB	BB	BB	BB	BB
chrA1.65496799	AA	AA	AA	AA	AA	AA	AA	AA	AA	AA	AB	AA	AB	AA	AA	AA	AA	AA	AA	AB	AB	AB	AB	AB	AB	AB	AB	AB	AB	AB	AB	AB	AB	AA	AB	AA	AA	AA	AA	AA	AA	AA	AB	AA	AA	AB	AA	AB	AB
chrA1.65538136	AA	AB	AA	AB	AB	AB	AB	AA	AA	AA	BB	AA	BB	AB	AA	AB	AA	AB	AA	BB	BB	AB	AB	AA	AB	AA	AB	AA	AB	AA	AB	AB	AB	AB	AA	AB	AB	AB	AB	AA	AB	AB	AA	AB	AB	AB	AB	AB	BB
chrA1.65593879	BB	BB	BB	BB	BB	BB	BB	BB	BB	BB	BB	BB	BB	BB	BB	BB	BB	BB	BB	BB	BB	BB	BB	BB	BB	BB	BB	BB	BB	BB	BB	BB	BB	BB	BB	BB	BB	BB	BB	BB	BB	BB	BB	BB	BB	BB	BB	BB	BB
chrA1.65655982	BB	AA	BB	AA	AB	BB	AB	AB	BB	BB	AA	AA	AA	BB	AB	BB	BB	BB	BB	AB	AB	AA	BB	AB	BB	BB	BB	BB	AA	BB	AA	AB	AB	BB	BB	AB	BB	BB	BB	AA	BB	BB	BB	AB	BB	AB	BB	AB	AB
chrA1.65662458	BB	AB	BB	AB	BB	BB	BB	BB	BB	BB	AB	BB	AB	BB	BB	BB	BB	BB	BB	BB	BB	BB	BB	BB	BB	BB	BB	BB	BB	BB	BB	BB	BB	BB	BB	BB	BB	BB	BB	BB	BB	BB	BB	AB	BB	BB	BB	BB	BB
chrA1.65754131	AA	AB	AA	BB	AB	AA	AB	AB	AA	AA	AB	BB	AB	AB	AB	AB	AA	AB	AA	BB	BB	BB	AB	AB	AB	AA	AB	AA	BB	AA	BB	AB	AB	AA	AA	BB	AB	AA	AB	BB	AA	AB	AA	AA	AB	AB	AB	AB	BB
chrA1.65859084	AA	AB	AA	AB	AB	AB	AB	AB	AA	AA	BB	AA	BB	AA	AA	AA	AA	AA	AA	AB	AB	AB	AA	AA	AA	AA	AA	AA	AB	AA	NC	NC	AB	AA	AA	AA	AA	AA	AA	AA	AA	AA	AA	AB	AA	AB	AA	AB	AB
chrA1.65882651	AA	BB	AA	AB	BB	AB	AB	AB	AA	AA	AA	BB	AA	AB	AB	AB	AA	AB	AA	AB	AB	AB	AB	AB	AB	AA	AB	AA	AB	AA	AB	AA	AA	AB	AA	BB	AB	AB	AB	BB	AB	AB	AA	AA	AB	AA	AB	AA	AB
chrA1.65909108	AA	AB	AA	AB	AA	AA	AA	AB	AA	AA	AA	AA	AA	AA	AA	AA	AA	AA	AA	AA	AA	AA	AA	AA	AA	AA	AA	AA	AA	AA	AA	AA	AA	AA	AA	AA	AA	AA	AA	AA	AA	AA	AA	AA	AA	AA	AA	AA	AA
chrA1.65979586	BB	AB	BB	AB	BB	BB	AB	AB	BB	BB	BB	AB	BB	AB	BB	AB	BB	AB	BB	AB	AB	BB	AB	BB	AB	BB	AB	BB	BB	BB	BB	BB	BB	AB	BB	AA	AB	AB	AB	AB	AB	AB	BB	BB	AB	BB	AB	BB	AB
chrA1.66006785	AB	BB	AB	AB	AB	AA	AB	AB	AA	AB	AB	BB	AB	AB	AB	AB	AB	AB	AB	AB	AB	AB	AB	AB	AB	AB	AB	AB	AB	AB	AB	AB	AB	AB	AB	BB	BB	AB	BB	BB	AB	BB	AB	AB	AB	AA	AB	AA	AB
chrA1.66034774	BB	BB	BB	AB	BB	BB	BB	AB	BB	BB	BB	BB	BB	BB	BB	BB	BB	BB	BB	BB	BB	BB	AB	AB	AB	AB	AB	AB	BB	AB	BB	BB	BB	BB	AB	BB	BB	BB	BB	BB	BB	BB	AB	BB	BB	BB	BB	BB	BB
chrA1.66058391	BB	BB	BB	BB	AB	AB	BB	BB	BB	BB	BB	BB	BB	BB	BB	BB	BB	BB	BB	BB	BB	BB	BB	BB	BB	BB	BB	BB	BB	BB	BB	BB	BB	BB	BB	BB	BB	BB	BB	BB	BB	BB	BB	BB	BB	BB	BB	BB	BB
chrA1.66099800	BB	BB	BB	BB	AB	BB	BB	BB	BB	BB	BB	AB	BB	BB	AB	BB	BB	BB	BB	BB	BB	AB	BB	AB	BB	BB	BB	BB	AB	BB	AB	BB	BB	BB	BB	BB	BB	BB	BB	AB	BB	BB	BB	BB	BB	BB	BB	BB	BB
chrA1.66122254	BB	BB	BB	BB	AB	AB	BB	BB	BB	BB	BB	BB	BB	BB	BB	BB	BB	BB	BB	BB	BB	BB	BB	BB	BB	BB	BB	BB	BB	BB	BB	BB	BB	BB	BB	BB	BB	BB	BB	BB	BB	BB	BB	BB	BB	BB	BB	BB	BB
chrA1.66152555	BB	BB	BB	BB	BB	BB	BB	BB	BB	BB	BB	BB	BB	BB	BB	BB	BB	BB	BB	BB	BB	BB	BB	BB	BB	BB	BB	BB	BB	BB	BB	NC	BB	BB	BB	BB	BB	BB	BB	BB	BB	BB	BB	BB	BB	BB	BB	BB	BB
chrA1.66172914	AB	AA	AB	AB	AB	AB	BB	AB	BB	AB	BB	AB	BB	BB	BB	BB	AB	BB	AB	BB	BB	BB	BB	BB	BB	AB	BB	AB	BB	AB	BB	AB	AB	BB	AB	AB	AB	BB	AB	AB	BB	AB	AB	BB	BB	BB	BB	BB	BB
chrA1.66204874	BB	BB	BB	BB	BB	BB	AB	BB	AB	BB	AB	AB	AB	BB	AB	BB	BB	AB	BB	AB	AB	AA	BB	AB	BB	BB	BB	BB	AA	BB	AA	AB	AB	BB	BB	AB	BB	BB	BB	AA	AB	BB	BB	AB	AB	AB	AB	AB	AB
chrA1.66250766	AA	AA	AA	AA	AA	AA	AA	AA	AA	AA	AA	AA	AA	AA	AA	AA	AA	AA	AA	AA	AA	AA	AA	AA	AA	AA	AA	AA	AA	AA	AA	AA	AA	AA	AA	AA	AA	AA	AA	AA	AA	AA	AA	AA	AA	AA	AA	AA	AA
chrA1.66285706	BB	AB	BB	AA	AB	AB	BB	AA	BB	BB	BB	BB	BB	BB	BB	BB	BB	BB	BB	BB	BB	BB	BB	BB	BB	BB	BB	BB	BB	BB	BB	BB	BB	BB	BB	BB	BB	BB	BB	BB	BB	BB	BB	BB	BB	BB	BB	BB	BB
chrA1.66307695	AA	BB	AA	BB	AB	AB	AB	AB	AB	AA	AB	AB	AB	AB	AB	AB	AA	BB	NC	BB	BB	BB	BB	BB	BB	AB	BB	AB	BB	AB	BB	AB	AB	AA	AB	BB	AB	AA	AB	BB	AB	AB	AB	AB	BB	AB	BB	AB	BB
chrA1.66368801	AA	AA	AA	AA	AA	AA	AA	AA	AB	AA	AB	AB	AB	AA	AB	AA	AA	AB	AA	AA	AA	AB	AB	BB	AB	AB	AB	AB	AB	AB	NC	AA	AA	AA	AB	AB	AA	AA	AA	BB	AB	AA	AB	BB	AB	AA	AB	AA	AA
chrA1.66373566	AB	BB	AB	BB	BB	BB	BB	AB	AB	AB	AB	AB	AB	BB	AB	BB	AB	AB	AB	BB	BB	AB	AB	AA	AB	AB	AB	AB	AB	AA	AB	AB	AB	BB	AA	AB	AB	BB	AB	AA	AB	AB	AA	AA	AB	BB	AB	BB	BB
chrA1.66399204	AA	BB	AA	AB	BB	AB	AB	AB	AB	AA	BB	AB	BB	AB	AB	AB	AA	BB	AA	BB	BB	BB	BB	BB	BB	BB	BB	BB	BB	AB	BB	AB	AB	AA	AB	AB	AB	AA	AB	AB	AB	AB	AB	BB	BB	AB	BB	AB	BB
chrA1.66454090	AB	BB	AB	AB	BB	AB	AB	BB	AB	AB	BB	BB	BB	AB	AB	AB	AB	BB	AB	BB	BB	BB	BB	BB	BB	BB	BB	BB	BB	BB	BB	BB	BB	AA	BB	BB	BB	AA	BB	BB	AB	BB	BB	BB	BB	AB	BB	AB	BB
chrA1.66480987	BB	BB	BB	BB	BB	BB	AB	BB	AB	BB	AA	BB	AA	BB	AB	BB	BB	AB	BB	AB	AB	AA	AB	AA	AB	AA	AB	AA	AA	AB	AA	AB	AB	AB	AB	BB	BB	AB	BB	AB	AA	BB	AB	AA	AB	AB	AB	AB	AB
chrA1.66529572	BB	AB	BB	BB	AB	BB	BB	BB	BB	BB	BB	AA	BB	AB	BB	AB	BB	AB	BB	AB	AB	BB	AB	BB	AB	AB	AB	AB	BB	BB	BB	BB	BB	BB	BB	AA	AB	BB	AB	AB	BB	AB	BB	BB	AB	BB	AB	BB	AB
chrA1.66578047	BB	AB	BB	AB	BB	BB	BB	AB	BB	BB	BB	BB	BB	BB	BB	BB	BB	BB	BB	BB	BB	BB	BB	BB	BB	BB	BB	BB	BB	BB	BB	BB	BB	BB	BB	BB	BB	BB	BB	BB	BB	BB	BB	BB	BB	BB	BB	BB	BB
chrA1.66649594	AB	AB	AB	AB	AA	AA	BB	AB	AB	AB	AB	AA	AB	AA	AB	AA	AB	AB	AB	AA	AA	AB	AB	BB	AB	BB	AB	BB	AB	BB	AB	AB	AB	AB	BB	AA	AB	AB	AB	AB	BB	AB	BB	BB	AB	AA	AB	AA	AA
chrA1.66667929	AA	BB	AA	AB	BB	AB	BB	AB	AB	AA	AB	BB	AB	AB	AB	AB	AA	BB	AA	AB	AB	AB	BB	BB	BB	BB	BB	BB	AB	AB	AB	AA	AA	AB	AB	BB	AB	AB	AB	BB	BB	AB	AB	BB	BB	AA	BB	AA	AB
chrA1.66733308	BB	BB	BB	BB	AB	AB	BB	BB	BB	BB	BB	BB	BB	BB	BB	BB	BB	BB	BB	BB	BB	BB	BB	BB	BB	BB	BB	BB	BB	BB	BB	BB	BB	BB	BB	BB	BB	BB	BB	BB	BB	BB	BB	BB	BB	BB	BB	BB	BB
chrA1.66751585	AB	AB	AB	AA	BB	AB	AA	AA	AA	AB	AA	BB	AA	AB	AA	AB	AB	AB	AB	AB	AB	AA	AB	AA	AB	AA	AB	AA	AA	AB	AA	AB	AB	AA	AB	BB	BB	AA	BB	AB	AA	BB	AB	AA	AB	AA	AB	AA	AB
chrA1.66791930	BB	BB	BB	BB	BB	BB	BB	BB	BB	BB	BB	AB	BB	AB	BB	AB	BB	AB	BB	AB	AB	BB	AB	BB	AB	BB	AB	BB	BB	BB	BB	BB	BB	BB	BB	AA	AB	BB	AB	AB	BB	AB	BB	BB	AB	BB	AB	BB	AB
chrA1.66826734	AA	AA	AA	AA	AA	AA	AA	AA	AA	AA	AA	AA	AA	AA	AA	AA	AA	AA	AA	AA	AA	AA	AA	AA	AA	AA	AA	AA	AA	AA	AA	AA	AA	AA	AA	AA	AA	AA	AA	AA	AA	AA	AA	AA	AA	AA	AA	AA	AA
chrA1.66840961	AB	AA	AB	AB	AA	AB	BB	AB	BB	AB	BB	AB	BB	BB	BB	BB	AB	BB	AB	BB	BB	BB	AB	AB	AB	AA	AB	AA	BB	AA	BB	AB	AB	BB	AA	BB	AB	BB	AB	BB	BB	AB	AA	BB	BB	BB	BB	BB	BB
chrA1.66862804	AB	AA	AB	AB	AA	AB	AA	AA	AB	AB	AB	AB	AB	BB	AB	BB	AB	AB	NC	BB	BB	AB	AB	AA	AB	AA	AB	AA	AB	AA	AB	AB	AB	AB	AA	BB	AB	AB	AB	AB	NC	AB	AA	AA	AB	BB	AB	BB	BB
chrA1.66944577	AA	AA	AA	AA	AB	AA	AB	AA	AA	AA	AB	AB	AB	AB	AA	AB	AA	AB	AA	BB	BB	AB	AB	AA	AB	AA	AB	AA	AB	AA	AB	AB	AB	AA	AA	AB	AB	AA	AB	AA	AA	AB	AA	AA	AB	AB	AB	AB	BB
chrA1.66984723	BB	BB	BB	BB	BB	BB	BB	BB	BB	BB	BB	BB	BB	BB	BB	BB	BB	BB	BB	BB	BB	BB	BB	BB	BB	BB	BB	BB	BB	BB	BB	BB	BB	BB	BB	BB	BB	BB	BB	BB	BB	BB	BB	BB	BB	BB	BB	BB	BB
chrA1.67001596	AB	AA	AB	AB	BB	BB	AB	AA	BB	AB	BB	AB	BB	BB	AB	BB	AB	BB	AB	BB	BB	AB	BB	AB	BB	AB	BB	AB	AB	AB	AB	AB	AB	AB	AB	AB	AB	AB	AB	AA	AB	AB	AB	BB	BB	BB	BB	BB	BB
chrA1.67065365	AB	AA	AB	AB	AB	AB	AB	AA	BB	AB	AB	AB	AB	AB	AB	AB	AB	AB	AB	AB	AB	AB	AB	AB	AB	BB	AB	BB	AB	AB	AB	AB	AB	AB	AB	AA	AA	AB	AA	AA	AB	AA	AB	AB	AB	BB	AB	BB	AB
chrA1.67092482	BB	AB	BB	AB	BB	BB	BB	AB	BB	BB	BB	BB	BB	BB	BB	BB	BB	BB	BB	BB	BB	BB	BB	BB	BB	BB	BB	BB	BB	BB	BB	BB	BB	BB	BB	BB	BB	BB	BB	BB	BB	BB	BB	BB	BB	BB	BB	BB	BB
chrA1.67145136	BB	AB	BB	BB	BB	BB	AB	AB	BB	BB	BB	AB	BB	BB	AB	BB	BB	BB	BB	BB	BB	AB	BB	AB	BB	BB	BB	BB	AB	BB	AB	BB	BB	AB	BB	AB	BB	AB	BB	AA	AB	BB	BB	BB	BB	BB	BB	BB	BB
chrA1.67161942	AA	AA	AA	AA	AA	AA	AA	AA	AA	AA	AA	AA	AA	AA	AA	AA	AA	AA	AA	AA	AA	AA	AA	AA	AA	AA	AA	AA	AA	AA	AA	AA	AA	AA	AA	AA	AA	AA	AA	AA	AA	AA	AA	AA	AA	AA	AA	AA	AA
chrA1.67194484	AA	AA	AA	AA	AB	AB	AA	AA	AA	AA	AA	AA	AA	AB	AA	AB	AA	AB	AA	AB	AB	AA	AB	AA	AB	AA	AB	AA	AA	AA	AA	AA	AA	AA	AA	AB	AB	AA	AB	AA	AA	AB	AA	AA	AB	AA	AB	AA	AB
chrA1.67227663	BB	BB	BB	BB	AB	AB	AB	BB	BB	BB	BB	BB	BB	BB	BB	BB	BB	BB	BB	BB	BB	BB	BB	BB	BB	BB	BB	BB	BB	BB	BB	BB	BB	AB	BB	BB	BB	AB	BB	BB	AB	BB	BB	BB	BB	BB	BB	BB	BB
chrA1.67297579	AB	BB	AB	AB	BB	AB	BB	NC	AA	AB	AB	AB	AB	AB	AB	AB	AB	AB	AB	BB	BB	BB	BB	BB	BB	AB	BB	AB	BB	BB	BB	BB	BB	AB	BB	AB	BB	AB	BB	AB	AB	BB	BB	AA	AB	AB	AB	AB	BB
chrA1.67332285	AA	AB	AA	AA	AA	AA	AA	AB	AA	AA	AA	AA	AA	AB	AB	AB	AA	AB	AA	AB	AB	AB	AB	AB	AB	AA	AB	AA	AB	AA	AB	AA	AA	AA	AA	AB	AB	AA	AB	AB	AA	AB	AA	AA	AB	AA	AB	AA	AB
chrA1.67378751	AB	AB	AB	AA	AB	AB	BB	AB	AA	AB	AB	AA	AB	AB	AB	AB	AB	AB	AB	BB	BB	BB	BB	BB	BB	AB	BB	AB	BB	BB	BB	BB	BB	AB	BB	AB	BB	AB	BB	AB	AB	BB	BB	AA	AB	AB	AB	AB	BB
chrA1.67416694	BB	AB	BB	BB	BB	BB	BB	AB	BB	BB	BB	BB	BB	BB	AB	BB	BB	BB	BB	BB	BB	AB	BB	AB	BB	BB	BB	BB	AB	BB	NC	BB	BB	BB	BB	BB	BB	BB	BB	AB	BB	BB	BB	BB	BB	BB	BB	BB	BB
chrA1.67420126	BB	BB	BB	BB	BB	BB	BB	BB	BB	BB	BB	BB	BB	BB	BB	BB	BB	BB	BB	BB	BB	BB	BB	BB	BB	BB	BB	BB	BB	BB	BB	BB	BB	BB	BB	BB	BB	BB	BB	BB	BB	BB	BB	BB	BB	BB	BB	BB	BB
chrA1.67455315	AA	AA	AA	AA	BB	AB	AA	AA	AA	AA	AA	AB	AA	AA	AA	AA	AA	AA	AA	AA	AA	AA	AA	AA	AA	AA	AA	AA	AA	AA	AA	AA	AA	AA	AA	AA	AA	AA	AA	AA	AA	AA	AA	AA	AA	AA	AA	AA	AA
chrA1.67499351	AB	AA	AB	AB	AB	BB	AB	AA	BB	AB	AB	AB	AB	AB	AB	AB	AB	AB	AB	AA	AA	AA	AA	AA	AA	AB	AA	AB	AA	AA	AA	AA	AA	BB	AA	AB	AA	BB	AA	AB	BB	AA	AA	BB	AB	AB	AB	AB	AA
chrA1.67556637	AA	AB	AA	AB	AA	AA	AA	AB	AA	AA	AB	AA	AB	AA	AA	AA	AA	AA	AA	AB	AB	AB	AB	AB	AB	AB	AB	AB	AB	AB	AB	AB	AB	AA	AB	AA	AA	AA	AA	AA	AA	AA	AB	AA	AA	AB	AA	AB	AB
chrA1.67594284	BB	BB	BB	BB	BB	BB	AA	BB	BB	BB	AB	BB	AB	AB	BB	AB	BB	AB	BB	AA	AA	AB	AA	AB	AA	AB	AA	AB	AB	AB	AB	AB	AB	AB	AB	AB	AB	AB	AB	BB	AB	AB	AB	BB	AB	AB	AB	AB	AA
chrA1.67619502	AB	AB	AB	AB	BB	AB	BB	AB	AA	AB	AB	AB	AB	AB	AA	AB	AB	AB	AB	BB	BB	AB	BB	AB	BB	AB	BB	AB	AB	BB	AB	BB	BB	AB	BB	AB	BB	AB	BB	AA	AB	BB	BB	AA	AB	AB	AB	AB	BB
chrA1.67654264	BB	AA	BB	AA	AB	AB	AB	AB	AB	BB	BB	AB	BB	AB	BB	AB	BB	AA	BB	AB	AB	BB	AB	BB	AB	BB	AB	BB	BB	BB	BB	BB	BB	AB	BB	AA	AB	AB	AB	AB	AA	AB	BB	AB	AA	BB	AA	BB	AB
chrA1.67689603	AA	AB	AA	AB	AA	AA	AA	BB	AA	AA	AA	AB	AA	AA	AA	AA	AA	AA	AA	AA	AA	AA	AA	AA	AA	AA	AA	AA	AA	AA	AA	AA	AA	AA	AA	AB	AA	AA	AA	AB	AA	AA	AA	AA	AA	AA	AA	AA	AA
chrA1.67722380	BB	BB	BB	BB	BB	BB	BB	BB	BB	BB	BB	BB	BB	BB	BB	BB	BB	BB	BB	BB	BB	BB	BB	BB	BB	BB	BB	BB	BB	BB	BB	BB	BB	BB	BB	BB	BB	BB	BB	BB	BB	BB	BB	BB	BB	BB	BB	BB	BB
chrA1.67780084	AB	BB	AB	AB	AB	AB	AB	BB	BB	AB	AB	AB	AB	BB	BB	BB	AB	BB	AB	BB	BB	BB	AB	AB	AB	AB	AB	AB	BB	AA	BB	AB	AB	BB	AA	AB	AB	BB	AB	AB	BB	AB	AA	AB	BB	BB	BB	BB	BB
chrA1.67804562	AB	AB	AB	AB	BB	BB	BB	AB	AB	AB	BB	AB	BB	BB	BB	BB	AB	AB	AB	BB	BB	BB	AB	AB	AB	AB	AB	AB	BB	AA	BB	AB	AB	BB	AA	AB	AB	BB	AB	AB	BB	AB	AA	AB	AB	BB	AB	BB	BB
chrA1.67842910	BB	BB	BB	BB	BB	BB	BB	BB	BB	BB	BB	BB	BB	BB	BB	BB	BB	BB	BB	BB	BB	BB	BB	BB	BB	BB	BB	BB	BB	BB	BB	BB	BB	BB	BB	BB	BB	BB	BB	BB	BB	BB	BB	BB	BB	BB	BB	BB	BB
chrA1.67890471	BB	BB	BB	BB	BB	AB	AB	AB	AB	AB	AA	BB	AA	BB	BB	BB	AB	BB	AB	AB	AB	AB	BB	BB	BB	BB	BB	BB	AB	BB	AB	AB	AB	AB	BB	BB	BB	AA	BB	BB	AB	BB	BB	AB	BB	AB	BB	AB	AB
chrA1.67924688	AA	AB	AA	BB	AA	AA	BB	BB	AB	AA	AA	AA	AA	AA	AA	AA	AA	AB	AA	AA	AA	AA	AA	AA	AA	AB	AA	AB	AA	AA	AA	AA	AA	AB	AA	AA	AA	AB	AA	AA	AB	AA	AA	AB	AB	AA	AB	AA	AA
chrA1.67959411	BB	BB	BB	BB	BB	BB	AB	BB	BB	BB	BB	BB	BB	BB	BB	BB	BB	BB	BB	BB	BB	BB	BB	BB	BB	BB	BB	BB	BB	BB	BB	BB	BB	BB	BB	BB	BB	BB	BB	BB	BB	BB	BB	BB	BB	BB	BB	BB	BB
chrA1.68001216	BB	BB	BB	BB	BB	BB	AB	BB	BB	BB	BB	BB	BB	BB	BB	BB	BB	BB	BB	BB	BB	BB	BB	BB	BB	BB	BB	BB	BB	BB	BB	BB	BB	BB	BB	BB	BB	BB	BB	BB	BB	BB	BB	BB	BB	BB	BB	BB	BB
chrA1.68026102	BB	BB	BB	BB	BB	BB	AB	BB	BB	BB	BB	BB	BB	BB	BB	BB	BB	BB	BB	BB	BB	BB	BB	BB	BB	BB	BB	BB	BB	BB	BB	BB	BB	BB	BB	BB	BB	BB	BB	BB	BB	BB	BB	BB	BB	BB	BB	BB	BB
chrA1.68055718	BB	BB	BB	BB	BB	BB	AB	BB	BB	BB	BB	BB	BB	BB	BB	BB	BB	BB	BB	BB	BB	BB	BB	BB	BB	BB	BB	BB	BB	BB	BB	BB	BB	BB	BB	BB	BB	BB	BB	BB	BB	BB	BB	BB	BB	BB	BB	BB	BB
chrA1.68084263	BB	BB	BB	BB	BB	BB	BB	BB	AB	BB	BB	BB	BB	BB	BB	BB	BB	AB	BB	BB	BB	BB	BB	BB	BB	BB	BB	BB	BB	BB	BB	BB	BB	BB	BB	BB	BB	BB	BB	BB	BB	BB	BB	AB	AB	BB	AB	BB	BB
chrA1.68101817	BB	BB	BB	BB	BB	BB	BB	BB	BB	BB	BB	BB	BB	BB	BB	BB	BB	BB	BB	BB	BB	BB	BB	BB	BB	BB	BB	BB	BB	BB	BB	BB	BB	BB	BB	BB	BB	BB	BB	BB	BB	BB	BB	BB	BB	BB	BB	BB	BB
chrA1.68132560	AA	BB	AA	AB	AA	AB	BB	AB	BB	AB	BB	AB	BB	AA	AB	AA	AB	AB	AB	AB	AB	BB	AB	BB	AB	AB	AB	AB	BB	AB	BB	AB	AB	BB	AB	AB	AA	BB	AA	BB	BB	AA	AB	BB	AB	AB	AB	AB	AB
chrA1.68237220	BB	BB	BB	BB	BB	AB	BB	BB	AB	AB	AA	AB	AA	BB	BB	BB	AB	BB	AB	AB	AB	AB	BB	BB	BB	BB	BB	BB	AB	BB	BB	AB	AB	BB	BB	AB	BB	AB	BB	AB	BB	BB	BB	AB	BB	AB	BB	AB	AB
chrA1.68263704	AA	AA	AA	AA	AA	AB	AA	AA	AB	AB	BB	AB	BB	AA	AA	AA	AB	AA	AB	AB	AB	AB	AA	AA	AA	AA	AA	AA	AB	AA	AA	AB	AB	AA	AA	AB	AA	AB	AA	AB	AA	AA	AA	AB	AA	AB	AA	AB	AB
chrA1.68334845	AB	AA	AB	AA	AB	BB	AB	AA	AB	BB	BB	AA	AB	AA	AB	AA	BB	AA	BB	AB	AB	BB	AA	AB	AA	AA	AA	AA	BB	AB	AB	BB	BB	BB	AB	AA	AB	BB	AB	AB	BB	AB	AB	AB	AA	AB	AA	AB	AB
chrA1.68373105	AB	BB	AB	BB	BB	AB	AB	BB	AB	AA	AA	BB	AB	AB	BB	AB	AA	AB	AA	AA	AA	AB	AB	BB	AB	BB	AB	BB	AB	AB	BB	AA	AA	AB	AB	AB	AA	AA	AA	BB	AB	AA	AB	AB	AB	AB	AB	AB	AA
chrA1.68459009	AB	AB	AB	AA	BB	AB	AA	AB	AA	AA	AA	AB	AB	BB	BB	BB	AA	AB	AA	AB	AB	AB	BB	BB	BB	AB	BB	AB	AB	AB	BB	AA	AA	AB	AB	AB	AB	AA	AB	AB	AB	AB	AB	AA	AB	AB	AB	AB	AB
chrA1.68506633	BB	BB	BB	BB	BB	AB	AB	BB	AB	AB	AA	BB	AB	BB	BB	BB	AB	BB	AB	AB	AB	AB	BB	BB	BB	BB	BB	BB	AB	BB	BB	AB	AB	AB	BB	BB	BB	AA	BB	BB	AB	BB	BB	AB	BB	AB	BB	AB	AB
chrA1.68564333	BB	BB	BB	BB	BB	BB	BB	BB	BB	BB	BB	BB	BB	BB	BB	BB	BB	BB	BB	BB	BB	BB	BB	BB	BB	AB	BB	AB	BB	BB	BB	BB	BB	BB	BB	BB	BB	BB	BB	BB	BB	BB	BB	BB	BB	BB	BB	BB	BB
chrA1.68607800	AB	AB	AB	AA	AB	AB	AB	AB	AA	AA	AA	AA	AB	BB	BB	BB	AA	AB	AA	AB	AB	AB	AB	AB	AB	AA	AB	AA	AB	AA	AB	AA	AA	BB	AA	AB	AB	AB	AB	AB	BB	AB	AA	AA	AB	AB	AB	AB	AB
chrA1.68635850	AB	BB	AB	BB	AB	AA	AB	BB	AA	AA	AA	BB	AB	BB	AB	BB	AA	AB	AA	AB	AB	AA	AB	AA	AB	AB	AB	AB	AA	AA	AA	AA	AA	AA	AA	BB	AB	AA	AB	AB	AA	AB	AA	AA	AB	AB	AB	AB	AB
chrA1.68641139	AA	AA	AA	AA	AA	AA	AA	AA	AA	AA	AA	AA	AA	AB	AA	AB	AA	AB	AA	AB	AB	AA	AB	AA	AB	AA	AB	AA	AA	AA	AA	AA	AA	AA	AA	AB	AB	AA	AB	AA	AA	AB	AA	AA	AB	AA	AB	AA	AB
chrA1.68681453	BB	BB	BB	BB	BB	BB	BB	BB	BB	BB	BB	BB	BB	BB	BB	BB	BB	BB	BB	BB	BB	BB	BB	BB	BB	BB	BB	BB	BB	BB	BB	BB	BB	BB	BB	BB	BB	BB	BB	BB	BB	BB	BB	BB	BB	BB	BB	BB	BB
chrA1.68715031	BB	BB	BB	BB	BB	AB	BB	BB	AB	AB	AA	BB	AB	BB	BB	BB	AB	BB	AB	AB	AB	AB	BB	BB	BB	BB	BB	BB	AB	BB	BB	AB	AB	BB	BB	BB	BB	AB	BB	BB	BB	BB	BB	AB	BB	AB	BB	AB	AB
chrA1.68738248	BB	BB	BB	BB	BB	BB	BB	BB	BB	BB	BB	BB	BB	AB	BB	AB	BB	AB	BB	AB	AB	BB	AB	BB	AB	BB	AB	BB	BB	BB	BB	BB	BB	BB	BB	AB	AB	BB	AB	BB	BB	AB	BB	BB	AB	BB	AB	BB	AB
chrA1.68783169	AB	AA	AB	AA	AA	AA	AA	AA	AA	AA	AA	AA	AB	AB	AB	AB	AA	AA	AA	AA	AA	AA	AA	AA	AA	AA	AA	AA	AA	AA	AA	AA	AA	AA	AA	AA	AA	AA	AA	AA	AA	AA	AA	AA	AA	AB	AA	AB	AA
chrA1.68835066	AA	AA	AA	AA	AA	AA	AA	AA	AA	AA	AA	AA	AA	AA	AA	AA	AA	AA	AA	AA	AA	AA	AA	AA	AA	AA	AA	AA	AA	AA	AA	AA	AA	AA	AA	AA	AA	AA	AA	AA	AA	AA	AA	AA	AA	AA	AA	AA	AA
chrA1.68888863	BB	BB	BB	BB	BB	BB	BB	BB	AB	BB	BB	BB	BB	AB	BB	AB	BB	AA	BB	AB	AB	BB	AB	BB	AB	BB	AB	BB	BB	BB	BB	BB	BB	BB	BB	AB	AB	BB	AB	BB	BB	AB	BB	AB	AA	BB	AA	BB	AB
chrA1.68899262	AB	BB	AB	BB	BB	BB	AB	BB	BB	BB	BB	BB	AB	AB	AB	AB	BB	BB	BB	BB	BB	BB	BB	BB	BB	BB	BB	BB	BB	BB	BB	BB	BB	BB	BB	BB	BB	BB	BB	BB	BB	BB	BB	BB	BB	AB	BB	AB	BB
chrA1.68918917	BB	AB	BB	BB	AA	AB	AB	BB	BB	BB	BB	AA	BB	BB	BB	BB	BB	BB	BB	BB	BB	BB	AB	AB	AB	AB	AB	AB	BB	AB	AB	BB	BB	AB	AB	AB	BB	AB	BB	AB	AB	BB	AB	BB	BB	BB	BB	BB	BB
chrA1.68959743	AB	BB	AB	AB	BB	BB	AB	BB	BB	BB	BB	BB	AB	AB	AB	AB	BB	BB	NC	BB	BB	BB	BB	BB	BB	BB	BB	BB	BB	BB	BB	BB	BB	BB	BB	BB	BB	BB	BB	BB	BB	BB	BB	BB	BB	AB	BB	AB	BB
chrA1.68992107	BB	AB	BB	AB	BB	BB	BB	AB	BB	BB	BB	BB	BB	BB	BB	BB	BB	BB	BB	BB	BB	BB	AB	AB	AB	AB	AB	AB	BB	AB	AB	BB	BB	BB	AB	BB	BB	BB	BB	BB	BB	BB	AB	BB	BB	BB	BB	BB	BB
chrA1.69012191	BB	AA	BB	AA	AA	AB	AA	AA	AB	BB	BB	AB	BB	AB	BB	AB	BB	AA	BB	AB	AB	BB	AA	AB	AA	AB	AA	AA	BB	AB	AB	BB	BB	AB	AB	AB	AB	AB	AB	BB	AB	AB	AB	AB	AA	BB	AA	BB	AB
chrA1.69088843	BB	AB	BB	AB	BB	BB	AB	BB	BB	BB	BB	BB	BB	BB	BB	BB	BB	BB	BB	BB	BB	BB	BB	BB	BB	BB	BB	BB	BB	BB	BB	BB	BB	BB	BB	BB	BB	BB	BB	BB	BB	BB	BB	BB	BB	BB	BB	BB	BB
chrA1.69114175	AB	AB	AB	AB	AB	AB	AB	AB	BB	AB	BB	AB	BB	BB	BB	BB	AB	BB	AB	BB	BB	BB	BB	BB	BB	BB	BB	BB	BB	AB	BB	AB	AB	BB	AB	AB	AB	BB	AB	AB	NC	AB	AB	BB	BB	BB	BB	BB	BB
chrA1.69135991	AB	BB	AB	AB	BB	BB	AB	AB	BB	AB	BB	BB	BB	BB	BB	BB	AB	BB	AB	BB	BB	BB	BB	BB	BB	BB	BB	BB	BB	AB	BB	AB	AB	BB	AB	BB	AB	BB	AB	BB	BB	AB	AB	BB	BB	BB	BB	BB	BB
chrA1.69173471	AB	BB	AB	AB	BB	BB	BB	BB	BB	AB	BB	BB	BB	BB	BB	BB	AB	BB	AB	BB	BB	BB	BB	BB	BB	BB	BB	BB	BB	AB	BB	AB	AB	BB	AB	BB	AB	BB	AB	BB	BB	AB	AB	BB	BB	BB	BB	BB	BB
chrA1.69191706	AB	BB	AB	AB	BB	BB	AB	BB	BB	AB	BB	BB	BB	BB	BB	BB	AB	BB	AB	BB	BB	BB	BB	BB	BB	BB	BB	BB	BB	AB	BB	AB	AB	BB	AB	BB	AB	BB	AB	BB	BB	AB	AB	BB	BB	BB	BB	BB	BB
chrA1.69245334	AB	BB	AB	AB	BB	BB	AB	AB	BB	AB	BB	AB	BB	BB	BB	BB	AB	BB	AB	BB	BB	BB	BB	BB	BB	BB	BB	BB	BB	AB	BB	AB	AB	BB	AB	AB	AB	BB	AB	NC	BB	AB	AB	BB	BB	BB	BB	BB	BB
chrA1.69254272	AA	AA	AA	AA	AA	AA	AA	AB	AA	AA	AA	AA	AA	AB	AA	AB	AA	AB	AA	AB	AB	AA	AB	AA	AB	AA	AB	AA	AA	AA	AA	AA	AA	AA	AA	AB	AB	AA	AB	AA	AA	AB	AA	AA	AB	AA	AB	AA	AB
chrA1.69288945	AB	AB	AB	AA	AB	AB	AA	AA	BB	AB	BB	AB	BB	BB	BB	BB	AB	BB	AB	BB	BB	BB	BB	BB	BB	BB	BB	BB	BB	AB	BB	AB	AB	AB	AB	AB	AB	AB	AB	AB	AB	AB	AB	BB	BB	BB	BB	BB	BB
chrA1.69323635	BB	BB	BB	BB	BB	BB	BB	BB	BB	BB	BB	BB	BB	BB	BB	BB	BB	BB	BB	BB	BB	BB	BB	BB	BB	BB	BB	BB	BB	BB	BB	BB	BB	BB	BB	BB	BB	BB	BB	BB	BB	BB	BB	BB	BB	BB	BB	BB	BB
chrA1.69407362	AB	AB	AB	AA	AB	AB	AA	AA	BB	AB	BB	AB	BB	BB	BB	BB	AB	BB	AB	BB	BB	BB	AB	AB	AB	AB	AB	AB	BB	AA	AB	AB	AB	AB	AA	AB	AB	AB	AB	AB	AB	AB	AA	BB	BB	BB	BB	BB	BB
chrA1.69428287	AA	AB	AA	AB	AA	AA	AA	BB	AA	AA	AA	AB	AA	AB	AA	AB	AA	AB	AA	AB	AB	AA	AB	AA	AB	AA	AB	AA	AA	AA	AA	AA	AA	AA	AA	BB	AB	AA	AB	AB	AA	AB	AA	AA	AB	AA	AB	AA	AB
chrA1.69471876	AB	AA	AB	AA	AB	AB	AA	AA	BB	AB	BB	AB	BB	AB	BB	AB	AB	AB	AB	AB	AB	BB	AB	BB	AB	BB	AB	BB	BB	AB	BB	AB	AB	AB	AB	AA	AA	AB	AA	AB	AB	AA	AB	BB	AB	BB	AB	BB	AB
chrA1.69501421	AA	AA	AA	AB	AA	AA	AB	AA	AA	AA	AA	AA	AA	AA	AA	AA	AA	AA	AA	AA	AA	AA	AA	AA	AA	AA	AA	AA	AA	AA	AA	AA	AA	AB	AA	AA	AA	AB	AA	AA	AB	AA	AA	AA	AA	AA	AA	AA	AA
chrA1.69529087	BB	AA	BB	AB	BB	BB	AB	AA	BB	BB	BB	AB	BB	AB	BB	AB	BB	AB	BB	AB	AB	BB	AA	AB	AA	AB	AA	AB	BB	AB	AB	BB	BB	BB	AB	AA	AB	BB	AB	AB	BB	AB	AB	BB	AB	BB	AB	BB	AB
chrA1.69602342	AB	BB	AB	BB	AA	AB	BB	AB	AB	BB	BB	AB	AB	AA	AA	AA	BB	AA	BB	AB	AB	AB	AB	AB	AB	AB	AB	BB	AB	BB	AB	BB	BB	AB	BB	AB	AB	BB	AB	AB	AB	AB	BB	AB	AA	AB	AA	AB	AB
chrA1.69634778	BB	BB	BB	AB	AB	AA	AB	BB	AB	AB	AA	AB	AB	BB	BB	BB	AB	BB	AB	AB	AB	AB	AB	AB	AB	AB	AB	AB	AB	AB	AB	AB	AB	AB	AB	AB	BB	AA	BB	AB	AB	BB	AB	AB	BB	AB	BB	AB	AB
chrA1.69662664	BB	BB	BB	AB	BB	BB	AB	BB	BB	BB	BB	AB	BB	BB	BB	BB	BB	BB	BB	BB	BB	BB	BB	BB	BB	BB	BB	BB	BB	BB	BB	BB	BB	AB	BB	AB	BB	AB	BB	AB	AB	BB	BB	BB	BB	BB	BB	BB	BB
chrA1.69713229	AB	BB	AB	BB	AB	BB	BB	BB	AB	BB	BB	AB	AB	AA	AA	AA	BB	AA	BB	AB	AB	AB	AB	AB	AB	AB	AB	BB	AB	BB	AB	BB	BB	AB	BB	AB	AB	BB	AB	AB	AB	AB	BB	AB	AA	AB	AA	AB	AB
chrA1.69737929	AA	AA	AA	AB	AA	AB	AB	AA	AB	AB	BB	AB	AB	AA	AA	AA	AB	AA	AB	AB	AB	AB	AA	AA	AA	AA	AA	AA	AB	AA	AA	AB	AB	AB	AA	AB	AA	BB	AA	AB	AB	AA	AA	AB	AA	AB	AA	AB	AB
chrA1.69779415	BB	BB	BB	AB	AB	AB	AB	BB	AB	AB	AA	AA	AB	AB	AB	AB	AB	AB	AB	AA	AA	AA	AB	AB	AB	AB	AB	BB	AA	BB	AB	AB	AB	AA	BB	AA	AB	AA	AB	AA	AA	AB	BB	AB	AB	AB	AB	AB	AA
chrA1.69825783	AB	BB	AB	BB	BB	BB	BB	BB	AB	BB	BB	BB	AB	AB	AB	AB	BB	AB	BB	BB	BB	BB	BB	BB	BB	BB	BB	BB	BB	BB	BB	BB	BB	BB	BB	BB	BB	BB	BB	BB	BB	BB	BB	AB	AB	AB	AB	AB	BB
chrA1.69896247	BB	BB	BB	BB	BB	BB	BB	BB	BB	BB	BB	BB	BB	BB	BB	BB	BB	BB	BB	BB	BB	BB	BB	BB	BB	BB	BB	BB	BB	BB	BB	BB	BB	BB	BB	BB	BB	BB	BB	BB	BB	BB	BB	BB	BB	BB	BB	BB	BB
chrA1.69963124	AB	BB	AB	BB	BB	BB	BB	BB	AB	BB	BB	BB	AB	AB	AB	AB	BB	AB	BB	BB	BB	BB	BB	BB	BB	BB	BB	BB	BB	BB	BB	BB	BB	BB	BB	BB	BB	BB	BB	BB	BB	BB	BB	AB	AB	AB	AB	AB	BB
chrA1.70010223	AB	AA	AB	AA	AB	AB	AA	AB	AB	AA	AA	AA	AB	AB	AB	AB	AA	AB	AA	AA	AA	AA	AB	AB	AB	AB	AB	AB	AA	AB	AB	AA	AA	AA	AB	AA	AA	AA	AA	AA	AA	AA	AB	AB	AB	AB	AB	AB	AA
chrA1.70032213	AB	AA	AB	AA	AA	AA	AA	AA	AA	AB	AA	AA	AA	AA	AA	AA	AB	AA	AB	AA	AA	AA	AA	AA	AA	AA	AA	AA	AA	AB	AA	AB	AB	AA	AB	AA	AB	AA	AB	AA	AA	AB	AB	AA	AA	AA	AA	AA	AA
chrA1.70051630	AB	BB	AB	AB	BB	BB	BB	BB	BB	AB	BB	BB	BB	BB	BB	BB	AB	BB	AB	BB	BB	BB	BB	BB	BB	BB	BB	BB	BB	AB	BB	AB	AB	BB	AB	BB	AB	BB	AB	BB	BB	AB	AB	BB	BB	BB	BB	BB	BB
chrA1.70073032	AB	AB	AB	AB	AB	AB	AB	BB	AA	AA	AA	AA	AB	AB	BB	AB	AA	AA	AA	AB	AB	AB	AB	BB	AB	BB	AB	BB	AB	AB	BB	AA	AA	AB	AB	AB	AB	AA	AB	AB	AB	AB	AB	AA	AA	AB	AA	AB	AB
chrA1.70078300	AB	BB	AB	BB	BB	BB	BB	BB	BB	BB	BB	BB	AB	AB	AB	AB	BB	BB	BB	BB	BB	BB	BB	BB	BB	BB	BB	BB	BB	BB	BB	BB	BB	BB	BB	BB	BB	BB	BB	BB	BB	BB	BB	BB	BB	AB	BB	AB	BB
chrA1.70095877	BB	BB	BB	AB	BB	BB	BB	BB	BB	BB	BB	BB	BB	AB	AB	AB	BB	AB	BB	AB	AB	AB	AB	AB	AB	AB	AB	BB	AB	BB	AB	BB	BB	AB	BB	AB	AB	BB	AB	AB	AB	AB	BB	BB	AB	BB	AB	BB	AB
chrA1.70117069	AB	BB	AB	AB	BB	BB	AB	BB	BB	AB	BB	AB	BB	AB	BB	AB	AB	AB	AB	BB	BB	BB	AA	AB	AA	AB	AA	AA	BB	AA	AB	AB	AB	AB	AA	AB	AB	AB	AB	AB	AB	AB	AA	BB	AB	BB	AB	BB	BB
chrA1.70154502	BB	BB	BB	BB	BB	BB	BB	BB	BB	BB	BB	BB	BB	BB	BB	BB	BB	BB	BB	BB	BB	BB	BB	BB	BB	BB	BB	BB	BB	BB	BB	BB	BB	BB	BB	BB	BB	BB	BB	BB	BB	BB	BB	BB	BB	BB	BB	BB	BB
chrA1.70202654	BB	AB	BB	BB	BB	BB	AB	AB	BB	BB	BB	BB	BB	BB	BB	BB	BB	BB	BB	AB	AB	BB	BB	BB	BB	BB	BB	BB	BB	BB	BB	BB	BB	BB	BB	AB	AB	BB	AB	BB	BB	AB	BB	BB	BB	BB	BB	BB	AB
chrA1.70246360	BB	AB	BB	AA	AB	AB	BB	BB	AB	AB	AA	AB	AB	BB	BB	BB	AB	BB	AB	AA	AA	AB	BB	BB	BB	BB	BB	BB	AB	BB	BB	AB	AB	BB	BB	AB	AB	AB	AB	BB	BB	AB	BB	AB	BB	AB	BB	AB	AA
chrA1.70299131	AA	BB	AA	BB	AB	AB	AA	AB	AB	AB	BB	AB	AB	AA	AA	AA	AB	AA	AB	BB	BB	AB	AB	AB	AB	AB	AB	AB	AB	AB	AB	AB	AB	AA	AB	AB	AB	AB	AB	AA	AA	AB	AB	AB	AA	AB	AA	AB	BB
chrA1.70332516	AB	BB	AB	BB	AB	AB	AB	AB	BB	BB	BB	BB	AB	AB	AB	AB	BB	BB	BB	BB	BB	BB	BB	BB	BB	BB	BB	BB	BB	BB	BB	BB	BB	AB	BB	BB	BB	AB	BB	BB	AB	BB	BB	BB	BB	AB	BB	AB	BB
chrA1.70402366	AA	AB	AA	BB	AB	AB	AA	AA	AB	AB	BB	AB	AB	AA	AA	AA	AB	AA	AB	BB	BB	AB	AA	AA	AA	AA	AA	AA	AB	AA	AA	AB	AB	AA	AA	AB	AB	AB	AB	AA	AA	AB	AA	AB	AA	AB	AA	AB	BB
chrA1.70537761	AB	BB	AB	BB	AB	AB	AB	AB	BB	BB	BB	BB	AB	AB	AB	AB	BB	BB	BB	BB	BB	BB	AB	AB	AB	AB	AB	AB	BB	AB	AB	BB	BB	AB	AB	BB	BB	AB	BB	BB	AB	BB	AB	BB	BB	AB	BB	AB	BB
chrA1.70548817	BB	AB	BB	BB	BB	BB	AB	AB	BB	BB	BB	BB	BB	BB	BB	BB	BB	BB	BB	BB	BB	BB	BB	BB	BB	BB	BB	AB	BB	BB	BB	BB	BB	BB	BB	BB	BB	BB	BB	BB	BB	BB	BB	BB	BB	BB	BB	BB	BB
chrA1.70620455	BB	AB	BB	AA	AB	AB	BB	BB	AB	AB	AA	AB	AB	AB	BB	AB	AB	AB	AB	AA	AA	AB	AB	BB	AB	BB	AB	BB	AB	BB	BB	AB	AB	BB	BB	AB	AB	AB	AB	BB	BB	AB	BB	AB	AB	AB	AB	AB	AA
chrA1.70640392	AB	AA	AB	AA	AA	AA	AA	AA	AB	AB	AA	AB	AA	AB	AB	AB	AB	BB	AB	AA	AA	AB	BB	BB	BB	BB	BB	AB	AB	BB	BB	AB	AB	AB	BB	AB	AB	AA	AB	BB	AB	AB	BB	AB	BB	AA	BB	AA	AA
chrA1.70668242	AB	BB	AB	BB	BB	BB	AB	BB	AB	AB	BB	AB	BB	AB	AB	AB	AB	AA	AB	BB	BB	AB	AA	AA	AA	AA	AA	AB	AB	AA	AA	AB	AB	AB	AA	AB	AB	BB	AB	AA	AB	AB	AA	AB	AA	BB	AA	BB	BB
chrA1.70720968	AB	AA	AB	AB	AB	AA	AA	AA	AB	AB	AA	BB	AA	AA	AB	AA	AB	AB	AB	AA	AA	AB	AA	AB	AA	AB	AA	AA	AB	AB	AB	AB	AB	AB	AB	AB	AB	AA	AB	BB	AB	AB	AB	AB	AB	AA	AB	AA	AA
chrA1.70794494	BB	BB	BB	BB	BB	AB	BB	BB	AB	AB	AA	BB	AB	BB	BB	BB	AB	BB	AB	AA	AA	AB	BB	BB	BB	BB	BB	BB	AB	BB	BB	AB	AB	BB	BB	AB	AB	AB	AB	BB	BB	AB	BB	AB	BB	AB	BB	AB	AA
chrA1.70855518	AB	BB	AB	BB	BB	AB	BB	BB	AB	AA	AA	BB	AB	BB	BB	BB	AA	BB	AA	AB	AB	AB	BB	BB	BB	BB	BB	BB	AB	AB	BB	AA	AA	BB	AB	BB	AB	AB	AB	BB	BB	AB	AB	AB	BB	AB	BB	AB	AB
chrA1.70878956	AA	AA	AA	AA	AB	AB	AA	AA	AB	AA	AA	AA	AA	AA	AA	AA	AA	AB	AA	AA	AA	AA	AA	AA	AA	AA	AA	AB	AA	AA	AA	AA	AA	AA	AA	AA	AA	AA	AA	AA	AA	AA	AA	AB	AB	AA	AB	AA	AA
chrA1.70895107	AB	AA	AB	AB	BB	BB	AB	AB	BB	BB	BB	BB	AB	AA	AB	AA	BB	AB	BB	BB	BB	BB	AA	AB	AA	AB	AA	AB	BB	AB	AB	BB	BB	BB	AB	BB	BB	BB	BB	BB	BB	BB	AB	BB	AB	AB	AB	AB	BB
chrA1.70933896	BB	BB	BB	BB	BB	AB	BB	BB	AB	AB	AA	BB	AB	BB	BB	BB	AB	BB	AB	AB	AB	AB	BB	BB	BB	BB	BB	BB	AB	BB	BB	AB	AB	BB	BB	BB	BB	AB	BB	BB	BB	BB	BB	AB	BB	AB	BB	AB	AB
chrA1.70947097	AA	AA	AA	AA	AB	AB	AA	AA	AA	AA	AA	AA	AA	AA	AA	AA	AA	AA	AA	AA	AA	AA	AA	AA	AA	AA	AA	AA	AA	AA	AA	AA	AA	AA	AA	AA	AA	AA	AA	AA	AA	AA	AA	AA	AA	AA	AA	AA	AA
chrA1.70972911	AB	AA	AB	BB	AA	AA	AA	AB	AB	AA	AA	AA	AB	AB	AB	AB	AA	AB	AA	AA	AA	AA	AA	AA	AA	AA	AA	AA	AA	AA	AA	AA	AA	AA	AA	AA	AA	AA	AA	AA	AA	AA	AA	AB	AB	AB	AB	AB	AA
chrA1.70997052	BB	AB	BB	AA	AB	AB	BB	AA	AA	AB	AA	AB	AB	AB	BB	AB	AB	AA	AB	AB	AB	AB	AA	AB	AA	AB	AA	AB	AB	AB	AB	AB	AB	BB	AB	BB	BB	AB	BB	BB	BB	BB	AB	AA	AA	AB	AA	AB	AB
chrA1.71018528	AB	AA	AB	AA	AA	AA	AB	AA	AA	AB	AA	AB	AA	AA	AB	AA	AB	AA	NC	AB	AB	AB	AA	AB	AA	AB	AA	AB	AB	AB	AB	AB	AB	BB	AB	BB	BB	AB	BB	BB	BB	BB	AB	AA	AA	AA	AA	AA	AB
chrA1.71063328	AA	AB	AA	AA	AA	AA	AB	BB	AB	AA	AA	AA	AA	AA	AA	AA	AA	AB	AA	AA	AA	AA	AA	AA	AA	AA	AA	AA	AA	AA	AA	AA	AA	AA	AA	AA	AA	AA	AA	AA	AA	AA	AA	AB	AB	AA	AB	AA	AA
chrA1.71106256	AB	BB	AB	BB	BB	BB	BB	BB	BB	BB	BB	BB	AB	AB	AB	AB	BB	BB	BB	BB	BB	BB	BB	BB	BB	BB	BB	BB	BB	BB	BB	BB	BB	BB	BB	BB	BB	BB	BB	BB	BB	BB	BB	BB	BB	AB	BB	AB	BB
chrA1.71142839	BB	BB	BB	BB	BB	BB	BB	BB	BB	BB	BB	BB	BB	BB	BB	BB	BB	BB	BB	BB	BB	BB	BB	BB	BB	BB	BB	BB	BB	BB	BB	BB	BB	BB	BB	BB	BB	BB	BB	BB	BB	BB	BB	BB	BB	BB	BB	BB	BB
chrA1.71178404	AA	AA	AA	AA	AB	AB	AA	AA	BB	AB	BB	AB	AB	AA	AA	AA	AB	AB	AB	AB	AB	AB	AB	AB	AB	AB	AB	AB	AB	AB	AB	AB	AB	AA	AB	AA	AA	AB	AA	AA	AA	AA	AB	BB	AB	AB	AB	AB	AB
chrA1.71198741	BB	BB	BB	BB	AB	AB	BB	BB	AB	AB	AA	AB	AB	BB	BB	BB	AB	BB	AB	AB	AB	AB	AB	AB	AB	AB	AB	AB	AB	AB	AB	AB	AB	BB	AB	BB	BB	AB	BB	BB	BB	BB	AB	AB	BB	AB	BB	AB	AB
chrA1.71244896	AA	AA	AA	AA	AA	AA	AA	AA	AB	AA	AA	AA	AA	AA	AA	AA	AA	AB	AA	AA	AA	AA	AA	AA	AA	AA	AA	AA	AA	AA	AA	AA	AA	AA	AA	AA	AA	AA	AA	AA	AA	AA	AA	AB	AB	AA	AB	AA	AA
chrA1.71328096	AB	BB	AB	AB	BB	BB	BB	BB	BB	BB	BB	BB	AB	AB	AB	AB	BB	BB	BB	BB	BB	BB	BB	BB	BB	BB	BB	BB	BB	BB	BB	BB	BB	BB	BB	BB	BB	BB	BB	BB	BB	BB	BB	BB	BB	AB	BB	AB	BB
chrA1.71351665	AA	BB	AA	AA	BB	AB	AB	AB	AA	AA	AA	AB	AA	AA	AB	AA	AA	AA	AA	AA	AA	AB	AB	BB	AB	BB	AB	AB	AB	AB	BB	AA	AA	AB	AB	AA	AA	AA	AA	AB	AB	AA	AB	AA	AA	AA	AA	AA	AA
chrA1.71406246	BB	AB	BB	BB	AB	AB	BB	AB	BB	BB	BB	BB	BB	BB	BB	BB	BB	BB	BB	BB	BB	BB	BB	BB	BB	BB	BB	BB	BB	BB	BB	BB	BB	BB	BB	BB	BB	BB	BB	BB	BB	BB	BB	BB	BB	BB	BB	BB	BB
chrA1.71460112	AB	BB	AB	AA	BB	BB	AB	BB	AB	AB	BB	AB	BB	AB	BB	AB	AB	AA	AB	AB	AB	BB	AB	BB	AB	BB	AB	AB	BB	AB	BB	AB	AB	AB	AB	AA	AA	AB	AA	AB	AB	AA	AB	AB	AA	BB	AA	BB	AB
chrA1.71537704	BB	AA	BB	AB	AA	AA	BB	AB	AB	AB	AA	AB	AB	AB	AB	AB	AB	AB	AB	AB	AB	AA	AA	AA	AA	AA	AA	AB	AA	AB	AA	AB	AB	AB	AB	BB	BB	AB	BB	AB	AB	BB	AB	AB	AB	AB	AB	AB	AB
chrA1.71563942	BB	BB	BB	BB	AB	AB	BB	BB	AB	AB	AA	AB	AB	BB	AB	BB	AB	BB	AB	AB	AB	AA	AB	AA	AB	AA	AB	AB	AA	AB	AA	AB	AB	AB	AB	BB	BB	AB	BB	AB	AB	BB	AB	AB	BB	AB	BB	AB	AB
chrA1.71600143	AA	AB	AA	AA	AB	AB	AA	AB	AA	AA	AA	AA	AA	AB	AA	AB	AA	AB	AA	AA	AA	AA	AB	AA	AB	AA	AB	AA	AA	AA	AA	AA	AA	AA	AA	AA	AA	AA	AA	AA	AA	AA	AA	AA	AB	AA	AB	AA	AA
chrA1.71631302	BB	BB	BB	AB	AB	BB	AB	AB	BB	BB	BB	AB	BB	BB	BB	BB	BB	BB	BB	BB	BB	BB	BB	BB	BB	BB	BB	BB	BB	BB	BB	BB	BB	BB	BB	BB	BB	BB	BB	BB	BB	BB	BB	BB	BB	BB	BB	BB	BB
chrA1.71715674	AA	BB	AA	AB	BB	AB	AB	BB	AA	AA	AA	AB	AA	AB	AA	AB	AA	AB	AA	AA	AA	AA	BB	AB	BB	AB	BB	AB	AA	AB	AB	AA	AA	AA	AB	AA	AA	AA	AA	AA	AA	AA	AB	AA	AB	AA	AB	AA	AA
chrA1.71744021	BB	AB	BB	AB	AB	AB	BB	AB	AB	AB	AA	AB	AB	AB	AB	AB	AB	AB	AB	AB	AB	AA	AA	AA	AA	AA	AA	AB	AA	AB	AA	AB	AB	AB	AB	BB	BB	AB	BB	AB	AB	BB	AB	AB	AB	AB	AB	AB	AB
chrA1.71803905	AB	BB	AB	BB	BB	AB	AB	AB	AA	AA	AA	AB	AB	AB	AB	AB	AA	AA	AA	AA	AA	AA	AB	AB	AB	AB	AB	AB	AA	AB	AB	AA	AA	AA	AB	AA	AA	AA	AA	AA	AA	AA	AB	AA	AA	AB	AA	AB	AA
chrA1.71835663	AB	BB	AB	AB	AB	BB	AA	BB	AB	AB	BB	AA	BB	BB	BB	BB	AB	AB	AB	AB	AB	BB	BB	BB	BB	BB	BB	AB	BB	AB	BB	AB	AB	AB	AB	AA	AA	AB	AA	AB	AB	AA	AB	AB	AB	BB	AB	BB	AB
chrA1.71872007	AB	AB	AB	AB	BB	BB	BB	BB	BB	BB	BB	BB	AB	AA	AB	AA	BB	AB	BB	BB	BB	BB	AA	AB	AA	AB	AA	AB	BB	AB	AB	BB	BB	BB	AB	BB	BB	BB	BB	BB	BB	BB	AB	BB	AB	AB	AB	AB	BB
chrA1.71913415	AB	AB	AB	AB	AB	BB	AA	BB	AB	AB	BB	AA	BB	AB	BB	AB	AB	AA	AB	AB	AB	BB	AA	AB	AA	AB	AA	AA	BB	AA	AB	AB	AB	AB	AA	AA	AA	AB	AA	AB	AB	AA	AA	AB	AA	BB	AA	BB	AB
chrA1.71944628	BB	AB	BB	BB	AA	AB	BB	AB	BB	BB	BB	AB	BB	BB	BB	BB	BB	BB	BB	BB	BB	BB	BB	BB	BB	BB	BB	BB	BB	BB	BB	BB	BB	BB	BB	BB	BB	BB	BB	BB	BB	BB	BB	BB	BB	BB	BB	BB	BB
chrA1.71996985	BB	BB	BB	AB	BB	BB	BB	BB	BB	BB	BB	BB	BB	BB	BB	BB	BB	BB	BB	BB	BB	BB	BB	BB	BB	BB	BB	BB	BB	BB	BB	BB	BB	BB	BB	BB	BB	BB	BB	BB	BB	BB	BB	BB	BB	BB	BB	BB	BB
chrA1.72036298	AB	AA	AB	AA	AA	AA	NC	AA	AA	AB	AA	AB	AA	AA	AA	AA	AB	AA	AB	AB	AB	AA	AA	AA	AA	AA	AA	AB	AA	AB	AA	AB	AB	AB	AB	BB	BB	AB	BB	AB	AB	BB	AB	AA	AA	AA	AA	AA	AB
chrA1.72075722	BB	BB	BB	AB	BB	AB	AB	BB	AB	AB	AA	AB	AB	AB	AB	AB	AB	AB	AB	AB	AB	AA	AA	AA	AA	AA	AA	AB	AA	AB	AA	AB	AB	AB	AB	AB	BB	AB	BB	AA	AB	BB	AB	AB	AB	AB	AB	AB	AB
chrA1.72108336	AB	BB	AB	BB	BB	BB	AB	BB	BB	AB	BB	BB	BB	BB	BB	BB	AB	BB	AB	AB	AB	BB	BB	BB	BB	BB	BB	AB	BB	AB	BB	AB	AB	AB	AB	AB	AA	AB	AA	BB	AB	AA	AB	BB	BB	BB	BB	BB	AB
chrA1.72169807	BB	AA	BB	AB	AB	AB	BB	AB	BB	BB	BB	BB	BB	BB	BB	BB	BB	BB	BB	BB	BB	BB	BB	BB	BB	BB	BB	BB	BB	BB	BB	BB	BB	BB	BB	BB	BB	BB	BB	BB	BB	BB	BB	BB	BB	BB	BB	BB	BB
chrA1.72260136	AB	AB	AB	BB	AB	AB	BB	AB	BB	BB	BB	BB	AB	AB	AB	AB	BB	BB	BB	BB	BB	BB	BB	BB	BB	BB	BB	BB	BB	BB	BB	BB	BB	BB	BB	BB	BB	BB	BB	BB	BB	BB	BB	BB	BB	AB	BB	AB	BB
chrA1.72321968	BB	AA	BB	AA	AB	BB	AA	AA	AB	BB	BB	AA	BB	AB	BB	AB	BB	AA	BB	AB	AB	BB	AA	AB	AA	AB	AA	AB	BB	AB	AB	BB	BB	AB	AB	AA	AB	AB	AB	AB	AB	AB	AB	AB	AA	BB	AA	BB	AB
chrA1.72342206	AA	AA	AA	AB	AA	AA	AA	AA	AA	AA	AA	AB	AA	AA	AA	AA	AA	AA	AA	AA	AA	AA	AA	AA	AA	AA	AA	AA	AA	AA	AA	AA	AA	AA	AA	AB	AA	AA	AA	AB	AA	AA	AA	AA	AA	AA	AA	AA	AA
chrA1.72367492	AB	BB	AB	AA	AB	AB	AB	AB	AA	AA	AA	AA	AB	AB	AB	AB	AA	AA	AA	AB	AB	AA	AB	AB	AB	AB	AB	AB	AA	AB	AB	AA	AA	AA	AB	AB	AB	AA	AB	AA	AA	AB	AB	AA	AA	AB	AA	AB	AB
chrA1.72405360	AB	BB	AB	AB	AB	AB	AA	AB	AA	AA	AA	AA	AB	AB	AB	AB	AA	AA	AA	AB	AB	AA	AB	AB	AB	AB	AB	AB	AA	AB	AB	AA	AA	AA	AB	AB	AB	AA	AB	AA	AA	AB	AB	AA	AA	AB	AA	AB	AB
chrA1.72430863	BB	AA	BB	AA	AB	BB	BB	AB	BB	BB	BB	AA	BB	BB	AB	BB	BB	BB	BB	BB	BB	AB	BB	AB	BB	AB	BB	BB	AB	BB	AB	BB	BB	AB	BB	AB	BB	BB	BB	AA	AB	BB	BB	BB	BB	BB	BB	BB	BB
chrA1.72495181	AB	AA	AB	AA	AA	AA	AA	AA	AA	AA	AA	AB	AB	AB	BB	AB	AA	AA	AA	AA	AA	AB	AA	AB	AA	AB	AA	AA	AB	AA	AB	AA	AA	AB	AA	AB	AA	AA	AA	BB	AB	AA	AA	AA	AA	AB	AA	AB	AA
chrA1.72510295	AA	AB	AA	AA	AA	AB	AA	AA	AB	AB	BB	AA	AB	AA	AA	AA	AB	AA	AB	AB	AB	AB	AB	AB	AB	AB	AB	BB	AB	AB	AB	AB	AB	AA	AB	AA	AA	AB	AA	AA	AA	AA	AB	AB	AA	AB	AA	AB	AB
chrA1.72547019	AA	AA	AA	AA	AA	AA	AA	AB	AB	AA	AA	AA	AA	AB	AA	AB	AA	BB	AA	AB	AB	AA	AB	AA	AB	AA	AB	AA	AA	AA	AA	AA	AA	AA	AA	AB	AB	AA	AB	AA	AA	AB	AA	AB	BB	AA	BB	AA	AB
chrA1.72686443	AA	BB	AA	BB	AA	AB	AA	BB	BB	AB	BB	AA	AB	AB	AB	AB	AB	BB	AB	BB	BB	BB	BB	BB	BB	BB	BB	BB	BB	AB	BB	AB	AB	AB	AB	AB	AB	AB	AB	AB	AB	AB	AB	BB	BB	AB	BB	AB	BB
chrA1.72746390	BB	AB	BB	AB	BB	BB	BB	AA	AB	BB	BB	BB	BB	AB	BB	AB	BB	AA	BB	AB	AB	BB	AA	AB	AA	AB	AA	AB	BB	AB	AB	BB	BB	BB	AB	AB	AB	BB	AB	BB	BB	AB	AB	AB	AA	BB	AA	BB	AB
chrA1.72761699	BB	BB	BB	BB	BB	BB	BB	BB	BB	BB	BB	BB	BB	BB	BB	BB	BB	BB	BB	BB	BB	BB	BB	BB	BB	BB	BB	BB	BB	BB	BB	BB	BB	BB	BB	BB	BB	BB	BB	BB	BB	BB	BB	BB	BB	BB	BB	BB	BB
chrA1.72777657	AA	AA	AA	AA	AA	AA	AA	AA	AA	AA	AA	AA	AA	AA	AA	AA	AA	AA	AA	AA	AA	AA	AA	AA	AA	AA	AA	AA	AA	AA	AA	AA	AA	AA	AA	AA	AA	AA	AA	AA	AA	AA	AA	AA	AA	AA	AA	AA	AA
chrA1.72792043	AA	BB	AA	AA	AB	AB	BB	AB	AA	AA	AA	AA	AA	AB	AB	AB	AA	AB	AA	AA	AA	AB	AB	AB	AB	AB	AB	AA	AB	AA	AB	AA	AA	BB	AA	AA	AA	AB	AA	AB	BB	AA	AA	AA	AB	AA	AB	AA	AA
chrA1.72821416	AB	AA	AB	AA	BB	AB	AA	AA	AA	AB	AA	BB	AA	AA	AA	AA	AB	AA	AB	AA	AA	AA	AA	AA	AA	AA	AA	AA	AA	AB	AA	AB	AB	AA	AB	AB	AB	AA	AB	AB	AA	AB	AB	AA	AA	AA	AA	AA	AA
chrA1.72845886	AB	BB	AB	BB	BB	BB	AA	BB	BB	BB	BB	BB	AB	AB	AA	AB	BB	BB	BB	BB	BB	AB	BB	AB	BB	AB	BB	BB	AB	BB	AB	BB	BB	AA	BB	BB	BB	AB	BB	AB	AA	BB	BB	BB	BB	AB	BB	AB	BB
chrA1.72882010	AA	BB	AA	BB	AB	BB	AA	BB	BB	AB	BB	AA	AB	AB	AA	AB	AB	BB	NC	BB	BB	AB	BB	AB	BB	AB	BB	BB	AB	AB	AB	NC	AB	AA	AB	AB	AB	AB	AB	AA	AA	AB	AB	BB	BB	AB	BB	AB	BB
chrA1.72930866	AB	AB	AB	BB	BB	BB	AA	BB	BB	BB	BB	BB	AB	AB	AA	AB	BB	BB	BB	BB	BB	AB	BB	AB	BB	AB	BB	BB	AB	BB	AB	BB	BB	AA	BB	BB	BB	AB	BB	AB	AA	BB	BB	BB	BB	AB	BB	AB	BB
chrA1.72946605	AA	AA	AA	AA	BB	BB	AA	AB	BB	AB	BB	BB	AB	AB	AA	AB	AB	BB	AB	BB	BB	AB	AB	AA	AB	AA	AB	AB	AB	AA	AA	AB	AB	AA	AA	BB	AB	AB	AB	AB	AA	AB	AA	BB	BB	AB	BB	AB	BB
chrA1.72966015	BB	BB	BB	BB	AA	AB	BB	AB	AB	BB	BB	AA	BB	AB	BB	AB	BB	AA	BB	AB	AB	BB	AB	BB	AB	BB	AB	BB	BB	BB	BB	BB	BB	BB	BB	AA	AB	BB	AB	AB	BB	AB	BB	AB	AA	BB	AA	BB	AB
chrA1.72992849	AB	AB	AB	AB	AB	BB	AA	BB	BB	BB	AB	AB	AB	AB	AB	AB	BB	BB	BB	BB	BB	BB	AB	AB	AB	AB	AB	AB	BB	AB	AB	BB	BB	AB	AB	BB	BB	AB	BB	BB	AB	BB	AB	AB	BB	AB	BB	AB	BB
chrA1.73019938	AA	AB	AA	AB	AB	BB	AA	AB	AB	AB	AB	AA	AB	AA	AB	AA	AB	AA	AB	AB	AB	BB	AB	BB	AB	BB	AB	BB	BB	AB	BB	AB	AB	AB	AB	AA	AA	AB	AA	AB	AB	AA	AB	AA	AA	AB	AA	AB	AB
chrA1.73093632	AB	BB	AB	BB	BB	BB	AA	AB	BB	BB	BB	AB	AB	AB	AB	AB	BB	BB	BB	AB	AB	BB	BB	BB	BB	BB	BB	BB	BB	BB	BB	BB	BB	AB	BB	AA	AB	AB	AB	AB	AB	AB	BB	BB	BB	AB	BB	AB	AB
chrA1.73135543	BB	AB	BB	AA	AB	AB	BB	BB	AB	AB	AA	AB	AB	AB	AB	AB	AB	AB	AB	AB	AB	AA	AA	AA	AA	AA	AA	AA	AA	AB	AA	AB	AB	AB	AB	BB	BB	AB	BB	AB	AB	BB	AB	AB	AB	AB	AB	AB	AB
chrA1.73150032	AB	AB	AB	BB	AB	AB	AB	AA	BB	BB	BB	AB	AB	AB	AB	AB	BB	BB	BB	AB	AB	BB	BB	BB	BB	BB	BB	BB	BB	BB	BB	BB	BB	BB	BB	AA	AB	BB	AB	AB	BB	AB	BB	BB	BB	AB	BB	BB	AB
chrA1.73179510	BB	AB	BB	AA	AB	AA	BB	BB	AB	AB	AB	BB	AB	BB	AB	BB	AB	BB	AB	AB	AB	AA	AB	AA	AB	AA	AB	AA	AA	AB	AA	AB	AB	AB	AB	BB	BB	AB	BB	AB	AB	BB	AB	BB	BB	AB	BB	AB	AB
chrA1.73228707	AB	AB	AB	AA	AB	AA	AB	BB	AB	AB	AB	BB	AA	AB	AA	AB	AB	BB	AB	AB	AB	AA	AB	AA	AB	AA	AB	AA	AA	AB	AA	AB	AB	AA	AB	BB	BB	AA	BB	AB	AA	BB	AB	BB	BB	AA	BB	AB	AB
chrA1.73294588	AB	AB	AB	AB	AB	AB	AB	AB	AA	AB	AA	AA	AA	AA	AB	AA	AB	AA	AB	AB	AB	AB	AB	BB	AB	BB	AB	BB	AB	BB	BB	AB	AB	AB	BB	AB	BB	AA	BB	AB	AB	BB	BB	AA	AA	AA	AA	AA	AB
chrA1.73336498	AA	AB	AA	AA	AA	AA	AB	AB	AA	AA	AA	AA	AA	AA	AA	AA	AA	AA	AA	AA	AA	AA	AB	AB	AB	AB	AB	AB	NC	AB	NC	NC	AA	AA	AB	AA	AA	AA	AA	AA	AA	AA	AB	AA	AA	AA	AA	AA	AA
chrA1.73392336	BB	BB	BB	BB	BB	BB	BB	BB	AB	BB	BB	BB	BB	AB	BB	AB	BB	AA	BB	AB	AB	BB	AA	AB	AA	AB	AA	AB	BB	AB	AB	BB	BB	BB	AB	AB	AB	BB	AB	BB	BB	AB	AB	AB	AA	BB	AA	AB	AB
chrA1.73421114	AB	AB	AB	AA	AB	AA	AA	AA	AA	AB	AB	AB	AA	AA	AB	AA	AB	AA	AB	AB	AB	AB	AA	AB	AA	AB	AA	AB	AB	AB	AB	AB	AB	AB	AB	AB	BB	AA	BB	AB	AB	BB	AB	AB	AA	AA	AA	AA	AB
chrA1.73445815	BB	BB	BB	BB	BB	BB	BB	BB	BB	BB	BB	BB	BB	AB	BB	AB	BB	AB	BB	BB	BB	BB	AB	BB	AB	BB	AB	BB	BB	BB	BB	BB	BB	BB	BB	BB	BB	BB	BB	BB	BB	BB	BB	BB	AB	BB	AB	BB	BB
chrA1.73494352	AA	BB	AA	AA	BB	AA	BB	BB	AA	AA	AB	BB	AA	AA	AA	AA	AA	AA	AA	AB	AB	AA	AB	AB	AB	AB	AB	BB	AA	AB	AB	AA	AA	AB	AB	BB	AB	AB	AB	AB	AB	AB	AB	AB	AA	AA	AA	AA	AB
chrA1.73514703	AA	AA	AA	AB	AA	AB	AB	AA	AA	AA	AA	AA	AA	AA	AA	AA	AA	AA	AA	AA	AA	AA	AA	AA	AA	AA	AA	AA	AA	AA	AA	AA	AA	AB	AA	AA	AA	AB	AA	AA	AB	AA	AA	AA	AA	AA	AA	AA	AA
chrA1.73578290	BB	BB	BB	BB	BB	BB	BB	BB	BB	BB	BB	BB	BB	AB	BB	AB	BB	AB	BB	AB	AB	BB	AB	BB	AB	BB	AB	BB	BB	BB	BB	BB	BB	BB	BB	AB	AB	BB	AB	BB	BB	AB	BB	BB	AB	BB	AB	BB	AB
chrA1.73643506	BB	BB	BB	AB	AB	BB	BB	BB	BB	BB	AB	AB	BB	BB	BB	BB	BB	BB	BB	BB	BB	BB	AB	AB	AB	AB	AB	AA	BB	AB	AB	BB	BB	BB	AB	BB	BB	BB	BB	BB	BB	BB	AB	AB	BB	BB	BB	BB	BB
chrA1.73684269	BB	AB	BB	BB	AB	AB	AB	AA	AB	AB	AB	BB	AB	AB	BB	AB	AB	AB	AB	AB	AB	AB	AA	AB	AA	AB	AA	AB	AB	AB	AB	AB	AB	AB	AB	BB	BB	AA	BB	BB	AB	BB	AB	BB	AB	AB	AB	AB	AB
chrA1.73718074	AB	AA	AB	AA	AA	AB	BB	AB	BB	BB	AB	AB	AB	AA	BB	AA	BB	AB	AB	AB	AB	BB	AB	BB	AB	BB	AB	AB	BB	BB	BB	BB	BB	BB	BB	AA	AB	BB	AB	AB	BB	AB	BB	AB	AB	AB	AB	BB	AB
chrA1.73742701	AA	AA	AA	AA	AB	AA	AA	AA	AA	AA	AB	AB	AA	AA	AA	AA	AA	AA	AA	AA	AA	AA	AA	AA	AA	AA	AA	AB	AA	AA	AA	AA	AA	AA	AA	AA	AA	AA	AA	AA	AA	AA	AA	AB	AA	AA	AA	AA	AA
chrA1.73818114	AB	BB	AB	AB	AA	AB	BB	BB	BB	BB	AB	AB	AB	AB	BB	AB	BB	BB	AB	BB	BB	BB	BB	BB	BB	BB	BB	BB	BB	BB	BB	BB	BB	BB	BB	AB	BB	BB	BB	AB	BB	BB	BB	AB	BB	AB	BB	BB	BB
chrA1.73869942	AB	AA	AB	AA	AB	AA	AA	AB	AA	AA	AB	AB	AB	AB	AA	AB	AA	AA	AA	AA	AA	AA	AB	AB	AB	AB	AB	BB	AA	AB	AB	AA	AA	AA	AB	AA	AA	AA	AA	AA	AA	AA	AB	AB	AA	AB	AA	AA	AA
chrA1.73900694	AA	AA	AA	AA	AA	AA	AA	AA	AA	AA	AA	AA	AA	AA	AA	AA	AA	AA	AA	AA	AA	AA	AA	AA	AA	AA	AA	AA	AA	AA	AA	AA	AA	AA	AA	AA	AA	AA	AA	AA	AA	AA	AA	AA	AA	AA	AA	AA	AA
chrA1.73943995	BB	BB	BB	BB	BB	AB	BB	BB	AB	AB	AB	BB	AB	BB	BB	BB	AB	BB	AB	AB	AB	AB	BB	BB	BB	BB	BB	BB	AB	BB	BB	AB	AB	BB	BB	BB	BB	AB	BB	BB	BB	BB	BB	BB	BB	AB	BB	AB	AB
chrA1.73967061	AB	BB	AB	AB	AB	BB	BB	BB	BB	BB	BB	BB	AB	AB	BB	AB	BB	BB	BB	BB	BB	BB	BB	BB	BB	BB	BB	BB	BB	BB	BB	BB	BB	BB	BB	BB	BB	BB	BB	BB	BB	BB	BB	BB	BB	AB	BB	BB	BB
chrA1.73994522	AA	AA	AA	AA	AA	AB	AA	AA	AB	AB	AB	AA	AB	AA	AA	AA	AB	AA	AB	AB	AB	AB	AA	AA	AA	AA	AA	AA	AB	AA	AA	AB	AB	AA	AA	AB	AB	AB	AB	AA	AA	AB	AA	AA	AA	AB	AA	AB	AB
chrA1.74028572	AA	AB	AA	AB	AB	BB	AB	AB	BB	AB	BB	AB	AB	AB	AA	AB	AB	BB	BB	AB	AB	AB	BB	AB	BB	AB	BB	BB	AB	AB	AB	AB	AB	AA	AB	AB	AA	AB	AA	AB	AA	AA	AB	AB	BB	AB	BB	BB	AB
chrA1.74061106	AB	BB	AB	AB	BB	BB	BB	AB	BB	AB	BB	AB	BB	BB	AA	BB	AB	BB	BB	AB	AB	AB	AB	AA	AB	AA	AB	AB	AB	AA	AA	AB	AB	AB	AA	BB	AB	AB	AB	AB	AB	AB	AA	AB	BB	BB	BB	BB	AB
chrA1.74088275	AB	AB	AB	AB	AA	AA	AA	AB	AA	AB	AA	AB	AA	AA	BB	AA	AB	AA	AA	AB	AB	AB	AB	BB	AB	BB	AB	AB	AB	BB	BB	AB	AB	AB	BB	AA	AB	AB	AB	AB	AB	AB	BB	AB	AA	AA	AA	AA	AB
chrA1.74158802	AB	AA	AB	AB	BB	BB	BB	AB	AB	AB	BB	AB	BB	AB	AA	AB	AB	AA	AB	AB	AB	AB	AA	AA	AA	AA	AA	AA	AB	AA	AA	AB	AB	AB	AA	AB	AB	BB	AB	AA	AB	AB	AA	AB	AA	BB	AA	AB	AB
chrA1.74181303	AB	BB	AB	BB	AA	AB	AB	AB	BB	BB	AB	AB	AB	AB	BB	AB	BB	BB	BB	BB	BB	BB	BB	BB	BB	BB	BB	BB	BB	BB	BB	BB	BB	AB	BB	AB	AB	AA	AB	BB	AB	AB	BB	AB	BB	AB	BB	BB	BB
chrA1.74221291	BB	BB	BB	AB	AB	AA	AB	AB	AB	AB	AA	AB	AB	BB	BB	BB	AB	BB	AA	AB	AB	AB	AB	AB	AB	AB	AB	AB	AB	AB	AB	AB	AB	BB	AB	AA	AB	AB	AB	AB	BB	AB	AB	AB	BB	AB	BB	AB	AB
chrA1.74232864	AA	AA	AA	AA	AB	AA	AB	AB	AA	AA	AA	AA	AA	AA	AA	AA	AA	AA	AA	AA	AA	AA	AA	AA	AA	AA	AA	AA	AA	AA	AA	AA	AA	AB	AA	AA	AA	AB	AA	AA	AB	AA	AA	AA	AA	AA	AA	AA	AA
chrA1.74264482	AB	BB	AB	BB	BB	BB	BB	BB	BB	BB	BB	BB	AB	AB	BB	AB	BB	BB	BB	BB	BB	BB	BB	BB	BB	BB	BB	BB	BB	BB	BB	BB	BB	BB	BB	AB	AB	BB	AB	BB	BB	AB	BB	BB	BB	AB	BB	BB	BB
chrA1.74280919	AA	AA	AA	AA	AB	AA	AB	AA	AA	AA	AA	AA	AA	AA	AA	AA	AA	AA	AA	AA	AA	AA	AA	AA	AA	AA	AA	AA	AA	AA	AA	AA	AA	AB	AA	AA	AA	AB	AA	AA	AB	AA	AA	AA	AA	AA	AA	AA	AA
chrA1.74300339	AA	AB	AA	AA	AA	AA	AA	AA	AA	AA	AA	AA	AA	AA	AA	AA	AA	AA	AA	AB	AB	AA	AA	AA	AA	AA	AA	AA	AA	AA	AA	AA	AA	AA	AA	AA	AA	AA	AA	AA	AA	AA	AA	AA	AA	AA	AA	AA	AB
chrA1.74343216	AB	AB	AB	AA	AA	BB	AA	AA	AB	AB	AB	AA	BB	BB	AA	BB	AB	AB	AB	BB	BB	AB	BB	AB	BB	AB	BB	AB	AB	AB	AB	AB	AB	AA	AB	AB	AB	AB	AB	AA	AA	AB	AB	AA	AB	BB	AB	AB	BB
chrA1.74364280	AB	BB	AB	AB	AB	BB	BB	BB	BB	AB	BB	AB	BB	BB	AA	BB	AB	BB	BB	BB	BB	AB	BB	AB	BB	AB	BB	BB	AB	AB	AB	AB	AB	AB	AB	BB	AB	BB	AB	AB	AB	AB	AB	AB	BB	BB	BB	BB	BB
chrA1.74399253	AB	BB	AB	AB	AB	AB	AB	BB	AB	AB	AA	AB	AA	AA	BB	AA	AB	AB	AB	AB	AB	AB	AB	BB	AB	BB	AB	BB	AB	BB	BB	AB	AB	AB	BB	AB	AB	AB	AB	BB	AB	AB	BB	AB	AB	AA	AB	AB	AB
chrA1.74431250	AA	AB	AA	AA	BB	AB	AA	AB	BB	AB	BB	AB	AB	AB	AA	AB	AB	BB	AB	BB	BB	AB	AB	AA	AB	AA	AB	AB	AB	AA	NC	AB	AB	AA	AA	AB	AB	AA	AB	AA	AA	AB	AA	AB	BB	AB	BB	BB	BB
chrA1.74445806	AA	AA	AA	AB	AB	AB	AA	AA	BB	AB	BB	AB	AB	AA	AA	AA	AB	AB	AB	BB	BB	AB	AA	AA	AA	AA	AA	AB	AB	AA	NC	AB	AB	AA	AA	AA	AA	AA	AA	NC	AA	AA	AA	AB	AB	AB	AB	BB	BB
chrA1.74506670	BB	BB	BB	BB	AB	AA	BB	BB	AA	AB	AB	AB	AB	BB	BB	BB	AB	AB	AB	AA	AA	AB	AB	AB	AB	AB	AB	AB	AB	AB	AB	AB	AB	BB	AB	BB	BB	BB	BB	BB	BB	BB	AB	BB	AB	AB	AB	AA	AA
chrA1.74535084	AA	BB	AA	BB	AB	BB	AA	BB	BB	AB	BB	AB	AB	AA	AA	AA	AB	AB	AB	BB	BB	AB	AB	AB	AB	AB	AB	AB	AB	AB	AB	AB	AB	AA	AB	AA	AA	AB	AA	AA	AA	AA	AB	AB	AB	AB	AB	BB	BB
chrA1.74703328	BB	BB	BB	BB	BB	BB	BB	BB	BB	BB	BB	BB	BB	BB	BB	BB	BB	BB	BB	BB	BB	BB	BB	BB	BB	BB	BB	BB	BB	BB	BB	BB	BB	BB	BB	BB	BB	BB	BB	BB	BB	BB	BB	BB	BB	BB	BB	BB	BB
chrA1.74709765	AA	AA	AA	AA	AA	AA	AA	AA	AA	AA	AA	AA	AA	AA	AA	AA	AA	AA	AA	AA	AA	AA	AA	AA	AA	AA	AA	AA	AA	AA	AA	AA	AA	AA	AA	AA	AA	AA	AA	AA	AA	AA	AA	AA	AA	AA	AA	AA	AA
chrA1.74769529	BB	AB	BB	AB	BB	BB	BB	AA	BB	BB	BB	BB	BB	AB	BB	AB	BB	AB	BB	AB	AB	BB	AB	BB	AB	BB	AB	BB	BB	BB	BB	BB	BB	BB	BB	BB	BB	BB	BB	BB	BB	BB	BB	BB	AB	BB	AB	BB	AB
chrA1.74848911	BB	BB	BB	AA	AB	BB	AB	BB	AB	BB	BB	AB	BB	BB	BB	BB	BB	AB	AB	BB	BB	AB	AB	AB	AB	AB	AB	AA	BB	AB	AB	BB	BB	AB	AB	AB	BB	AB	BB	BB	AB	BB	AB	BB	AB	BB	AB	AB	BB
chrA1.74874720	AA	AA	AA	AB	AA	AB	AA	AB	AB	AB	AB	AA	AA	AA	AA	AA	AB	AA	AB	AB	AB	AB	AB	AA	AA	AA	AA	AA	AB	AA	AA	AB	AB	AB	AA	AA	AA	BB	AA	AA	AB	AA	AA	AA	AA	AB	AA	AB	AB
chrA1.74895446	BB	BB	BB	AB	AB	AB	AB	BB	AA	AB	AB	AB	BB	BB	AB	BB	AB	AB	AB	AA	AA	AB	AB	AB	BB	AB	BB	BB	AA	AB	AB	AB	AB	AB	BB	BB	BB	BB	BB	AB	AB	BB	BB	AB	AB	AB	AB	AA	AA
chrA1.74955809	AB	AB	AB	AA	AB	BB	BB	AB	BB	AB	BB	AB	BB	BB	AB	BB	AB	BB	BB	BB	BB	AB	BB	BB	BB	BB	BB	AB	BB	BB	BB	AB	AB	AB	AB	AB	AA	AB	AA	AB	AB	AA	AB	BB	BB	BB	BB	BB	BB
chrA1.74998350	AA	AA	AA	AA	AA	AA	AA	AA	AA	AA	AA	AA	AA	AA	AA	AA	AA	AA	AA	AA	AA	AA	AA	AA	AA	AA	AA	AA	AA	AA	AA	AA	AA	AA	AA	AA	AA	AA	AA	AA	AA	AA	AA	AA	AA	AA	AA	AA	AA
chrA1.75024661	BB	BB	BB	AB	AB	AB	BB	BB	AA	AB	AB	AB	AB	BB	BB	BB	AB	AB	AB	AB	AB	AB	AB	AB	AB	AB	AB	AB	AB	AB	AB	AB	AB	BB	AB	BB	BB	AB	BB	BB	BB	BB	AB	BB	AB	AB	AB	AA	AB
chrA1.75052775	AA	AB	AA	BB	BB	AB	BB	AB	BB	AB	BB	AB	AB	AB	AB	AB	AB	BB	BB	BB	BB	AB	BB	BB	BB	BB	BB	AB	BB	BB	BB	AB	AB	BB	AB	AB	AA	BB	AA	AB	BB	AA	AB	BB	BB	AB	BB	BB	BB
chrA1.75083608	BB	AA	BB	BB	BB	BB	AA	AB	BB	BB	AB	BB	BB	AB	BB	NC	BB	AB	AB	BB	BB	BB	AB	BB	AB	BB	AB	BB	BB	BB	BB	BB	BB	BB	BB	AB	BB	BB	AB	BB	BB	BB	BB	AB	AB	BB	AB	BB	BB
chrA1.75118165	AB	AB	AB	BB	AB	BB	AB	AA	AB	BB	AB	AB	AB	AA	AB	AA	BB	AA	AB	AB	AB	AB	AB	AB	AB	AB	AB	AB	AB	AB	AB	BB	BB	AB	BB	AA	AB	AB	AA	AB	AB	AB	BB	AA	AA	AB	AA	AB	AB
chrA1.75168769	AB	AA	AB	AB	AB	BB	AA	AA	BB	BB	AB	BB	AA	AA	AB	AA	BB	AB	AB	BB	BB	AB	AB	AA	AA	AA	AA	AA	AB	AA	AA	BB	BB	AB	AB	AA	AB	BB	AA	AB	AB	AB	AB	AA	AB	AB	AB	BB	BB
chrA1.75216356	AA	AB	AA	AA	AB	AA	AB	AA	AB	AA	AA	AA	AA	AA	AA	AA	AA	AB	AA	AA	AA	AA	AA	AA	AA	AA	AA	AA	AA	AA	AA	AA	AA	AA	AA	AA	AA	AA	AA	AA	AA	AA	AA	AA	AB	AA	AB	AB	AA
chrA1.75237285	BB	BB	BB	AB	BB	BB	BB	AB	BB	BB	AB	BB	AB	BB	BB	BB	BB	BB	BB	BB	BB	AB	BB	AB	AB	AB	AB	AA	BB	AB	AB	BB	BB	BB	AB	AB	AB	BB	AB	BB	BB	AB	AB	AB	BB	BB	BB	BB	BB
chrA1.75271511	BB	BB	BB	BB	BB	BB	BB	BB	BB	BB	BB	BB	BB	BB	BB	BB	BB	BB	BB	BB	BB	BB	BB	BB	BB	BB	BB	BB	BB	BB	BB	BB	BB	BB	BB	BB	BB	BB	BB	BB	BB	BB	BB	BB	BB	BB	BB	BB	BB
chrA1.75292159	BB	BB	BB	AB	AB	BB	BB	AB	BB	BB	AB	BB	AB	BB	BB	BB	BB	BB	AB	BB	BB	AB	BB	AB	AB	AB	AB	AA	BB	AB	AB	BB	BB	BB	AB	AA	AB	BB	AA	BB	BB	AB	AB	AB	BB	BB	BB	BB	BB
chrA1.75339882	AA	AA	AA	AB	AA	AA	AA	AA	AA	AA	AA	AA	AB	AA	AA	AA	AA	AA	AA	AA	AA	AB	AA	AB	AB	AB	AB	BB	AA	AB	AB	AA	AA	AA	AB	AB	AB	AA	AB	AA	AA	AB	AB	AA	AA	AA	AA	AA	AA
chrA1.75379454	AA	AA	AA	AB	AA	AB	AB	AB	BB	AB	AB	AA	AB	AB	AB	AB	AB	BB	AB	AB	AB	BB	BB	BB	BB	BB	BB	BB	BB	BB	BB	AB	AB	AB	AB	AB	AB	AA	AB	AB	AB	AB	AB	AB	BB	AB	BB	BB	AB
chrA1.75400519	BB	BB	BB	BB	BB	BB	AB	BB	BB	BB	BB	BB	AB	BB	BB	BB	BB	BB	BB	BB	BB	AB	BB	AB	AB	AB	AB	AA	BB	AB	AB	BB	BB	BB	AB	BB	BB	BB	BB	BB	BB	BB	AB	BB	BB	BB	BB	BB	BB
chrA1.75416714	AA	AA	AA	AA	AA	AB	AB	AA	AB	AB	AB	AA	AA	AA	AB	AA	AB	AA	NC	AB	AB	AB	AB	AB	AA	AB	AA	AA	BB	AB	AB	AB	AB	AB	AA	AA	AA	AA	AA	AB	AB	AA	AA	AB	AA	AB	AA	AB	AB
chrA1.75439289	BB	BB	BB	BB	AB	BB	AA	BB	BB	BB	BB	BB	AB	BB	BB	BB	BB	BB	AB	BB	BB	BB	BB	AB	AB	AB	AB	AB	BB	AB	AB	BB	BB	BB	AB	AB	BB	BB	AB	BB	BB	BB	AB	BB	BB	BB	BB	BB	BB
chrA1.75449806	AB	AB	AB	BB	AB	AB	AB	AB	AB	AB	AB	AA	AB	AB	AB	AB	AB	AA	NC	AB	AB	AB	AB	AB	AA	AB	AA	AA	BB	AB	NC	NC	AB	BB	AA	AB	AB	AB	AB	NC	BB	AB	AA	AB	AA	BB	AA	AB	AB
chrA1.75471801	BB	BB	BB	BB	AB	BB	BB	BB	BB	BB	BB	BB	BB	BB	BB	BB	BB	BB	BB	BB	BB	BB	BB	BB	BB	BB	BB	BB	BB	BB	BB	BB	BB	BB	BB	BB	BB	BB	BB	BB	BB	BB	BB	BB	BB	BB	BB	BB	BB
chrA1.75542087	AA	AA	AB	AA	BB	AB	BB	AB	AA	AB	AB	BB	AB	AB	AB	AB	AB	AB	AB	AB	AB	AA	AB	AB	BB	AB	BB	AB	AA	AB	AB	AB	AB	AA	BB	AB	AB	AB	AB	AB	AA	AB	BB	AB	AB	AA	AB	AA	AB
chrA1.75623393	BB	BB	BB	BB	BB	BB	BB	BB	BB	BB	BB	BB	BB	BB	BB	BB	BB	BB	BB	BB	BB	BB	BB	BB	BB	BB	BB	BB	BB	BB	BB	BB	BB	BB	BB	BB	BB	BB	BB	BB	BB	BB	BB	BB	BB	BB	BB	BB	BB
chrA1.75724595	AA	BB	AB	AB	AA	AB	AB	BB	AB	AB	AA	AB	AB	AA	AB	AA	AB	NC	AA	AA	AA	AA	AA	AB	AB	AB	AB	AB	AA	AB	NC	NC	AB	AA	BB	AB	BB	AA	AB	AB	AA	NC	AB	AA	AB	AA	AB	AB	AA
chrA1.75747343	BB	AA	AB	AA	AB	AB	AA	AA	AB	AB	BB	AB	AB	AB	AB	AB	AB	AA	BB	BB	BB	AB	AB	AA	AA	AB	AA	AA	BB	AB	AB	AB	AB	AB	AA	AB	AA	AA	AB	AB	AB	AA	AB	BB	AA	BB	AA	AB	BB
chrA1.75776010	BB	BB	BB	BB	BB	BB	BB	BB	BB	BB	AB	BB	BB	BB	BB	BB	BB	BB	BB	BB	BB	BB	BB	BB	BB	BB	BB	BB	BB	BB	BB	BB	BB	BB	BB	BB	BB	BB	BB	BB	BB	BB	AB	AB	BB	BB	BB	BB	BB
chrA1.75797781	AB	AA	BB	BB	AB	AB	BB	AB	AA	AB	AB	AB	AB	AB	AB	AB	AA	AB	AB	AB	AB	AA	AB	AB	AB	AA	AB	AA	AB	AA	AA	AB	AA	AB	AB	AB	BB	AB	AB	AB	AB	BB	AA	AB	AB	AA	AB	AA	AB
chrA1.75830222	AB	BB	BB	AB	BB	BB	AB	BB	BB	BB	BB	BB	BB	BB	AB	BB	BB	BB	BB	BB	BB	BB	BB	BB	BB	AB	BB	BB	AB	AB	AB	BB	BB	AB	BB	BB	BB	BB	BB	AB	AB	BB	BB	AB	BB	BB	BB	BB	BB
chrA1.75878172	BB	BB	BB	BB	BB	BB	BB	BB	BB	BB	BB	BB	BB	BB	BB	BB	BB	BB	BB	BB	BB	BB	BB	BB	BB	BB	BB	BB	BB	BB	BB	BB	BB	BB	BB	BB	BB	BB	BB	BB	BB	BB	BB	BB	BB	BB	BB	BB	BB
chrA1.75905965	AA	AA	AA	AA	AA	AA	AA	AA	AA	AA	AA	AA	AA	AA	AA	AA	AA	AA	AA	AA	AA	AA	AA	AA	AA	AA	AA	AA	AA	AA	AA	AA	AA	AA	AA	AA	AA	AA	AA	AA	AA	AA	AA	AA	AA	AA	AA	AA	AA
chrA1.75919658	AA	AB	AB	AB	BB	AA	AB	AB	AB	AB	AA	BB	AA	AB	AB	AB	AB	BB	AB	AB	AB	AA	AB	AA	AB	AA	AB	AA	AA	AA	AA	AB	AB	AB	AB	BB	BB	AB	BB	AB	AB	BB	AA	AA	BB	AA	BB	AB	AB
chrA1.76010095	BB	BB	BB	BB	AB	BB	BB	BB	BB	BB	BB	AB	BB	BB	BB	BB	BB	BB	BB	BB	BB	BB	BB	BB	BB	BB	BB	BB	BB	BB	BB	BB	BB	BB	BB	BB	BB	BB	BB	BB	BB	BB	BB	BB	BB	BB	BB	BB	BB
chrA1.76034979	AA	AA	AA	AB	AA	AA	AA	AA	AA	AA	AA	AA	AA	AA	AA	AA	AA	AA	AA	AA	AA	AA	AA	AA	AA	AA	AA	AA	AA	AA	AA	AA	AA	AA	AA	AA	AA	AA	AA	AA	AA	AA	AA	AA	AA	AA	AA	AA	AA
chrA1.76084558	AB	AB	BB	BB	AA	AB	BB	AA	BB	BB	BB	AB	BB	BB	AB	BB	BB	BB	AB	BB	BB	BB	BB	BB	BB	AB	BB	AB	AB	AB	AB	BB	BB	AB	BB	AA	AB	BB	AA	AB	AB	AB	BB	AB	BB	BB	BB	BB	BB
chrA1.76174069	BB	BB	BB	BB	BB	BB	AB	BB	BB	BB	BB	BB	BB	BB	BB	BB	BB	BB	BB	BB	BB	BB	BB	BB	BB	BB	BB	BB	BB	BB	BB	BB	BB	BB	BB	AB	AB	BB	AB	BB	BB	AB	BB	BB	BB	BB	BB	BB	BB
chrA1.76222520	AB	AB	AB	AB	AB	BB	AB	AB	BB	AB	AB	AA	AB	AB	AA	AB	AB	AB	BB	AB	AB	AB	AB	AA	AA	AA	AA	AA	AB	AA	AA	AB	AB	AA	AA	AB	AA	AB	AB	AA	AA	AA	AA	AA	AB	BB	AB	BB	AB
chrA1.76255295	AB	AB	BB	AB	AB	BB	AB	BB	BB	BB	AB	AB	AB	AB	AB	AB	BB	AA	BB	AA	AB	AB	AB	AA	AA	AA	AA	AA	AB	AA	AA	BB	BB	AA	AB	BB	BB	AB	BB	AB	AA	BB	AA	AA	AA	BB	AB	AB	AB
chrA1.76284319	AA	AA	AA	AA	AA	AA	AA	AA	AA	AA	AA	AA	AA	AA	AA	AA	AA	AA	AA	AA	AA	AA	AA	AA	AA	AA	AA	AA	AA	AA	AA	AA	AA	AA	AA	AB	AB	AA	AB	AA	AA	AB	AA	AA	AA	AA	AA	AA	AA
chrA1.76315521	AA	AB	AA	AA	AA	AA	AB	BB	AA	AA	AA	AA	AA	AB	AA	AB	AA	AB	AA	AB	AB	AA	AB	AA	AB	AA	AB	AA	AA	AA	AA	AA	AA	AA	AA	AA	AA	AA	AA	AA	AA	AA	AA	AA	AB	AA	AB	AA	AB
chrA1.76360216	AB	AA	AA	AA	AB	AB	AB	AA	AA	AA	AA	AB	AB	AA	AB	AA	AA	AB	AB	BB	AB	AA	AA	AB	AB	BB	AB	BB	AB	BB	AB	AA	AB	AB	BB	AB	AA	AA	AB	AB	AB	AA	AB	AB	AB	AA	AA	AB	AB
chrA1.76414162	BB	AB	BB	AB	AB	AB	AA	BB	BB	BB	BB	BB	AB	AB	BB	AB	BB	AA	AB	AB	BB	BB	AB	AB	AA	AB	AA	AB	BB	AB	AB	BB	BB	BB	AB	AA	AB	AB	AA	BB	BB	AB	AB	BB	AA	BB	AB	AB	BB
chrA1.76436562	BB	AA	BB	AB	AB	AB	AA	AB	BB	BB	AB	AB	AB	BB	BB	BB	BB	AB	AB	AB	BB	AB	BB	AA	AB	AB	AB	AB	BB	AB	AA	BB	BB	BB	AB	AB	BB	BB	AB	BB	BB	BB	AA	AB	AB	BB	BB	AB	BB
chrA1.76466997	BB	AB	BB	BB	BB	BB	AB	BB	BB	BB	AB	BB	AB	BB	BB	BB	BB	AB	BB	AB	BB	BB	BB	AB	AB	AB	AB	AB	BB	AB	AB	BB	BB	BB	AB	BB	BB	BB	BB	BB	BB	BB	AA	AB	AB	BB	BB	AB	BB
chrA1.76546127	BB	BB	BB	BB	BB	AB	BB	AB	BB	BB	BB	BB	BB	BB	BB	BB	BB	BB	AB	BB	BB	BB	BB	BB	BB	BB	BB	BB	BB	BB	BB	BB	BB	BB	BB	AA	AB	BB	AA	BB	BB	AB	BB	BB	BB	BB	BB	BB	BB
chrA1.76566759	AB	BB	AB	AB	AA	AA	AB	AB	AA	AB	AA	AB	AA	AA	BB	AA	AB	AA	AA	AA	AA	AA	AA	AA	AA	AB	AA	AB	AB	AB	AA	AB	AB	BB	AB	AA	AB	AB	AA	BB	BB	AB	AA	AB	AA	AA	AA	AA	AA
chrA1.76625418	BB	BB	BB	BB	BB	AB	BB	BB	BB	BB	BB	BB	BB	BB	BB	BB	BB	BB	AB	AB	AB	BB	BB	BB	BB	BB	BB	BB	BB	BB	BB	BB	BB	BB	BB	AB	BB	BB	AB	BB	BB	BB	BB	BB	BB	BB	BB	BB	AB
chrA1.76692448	AB	AB	BB	AB	AA	BB	AA	AB	BB	BB	AB	AB	AB	BB	AB	BB	BB	AB	BB	AA	AB	BB	BB	AB	AB	AA	BB	AA	AB	AA	AB	BB	AB	AB	AA	AB	AB	AB	AB	AB	AB	AB	AA	AA	AB	BB	BB	AB	AB
chrA1.76718116	AA	AB	AA	AA	AB	AA	AB	AA	AA	AA	AB	AA	AB	AA	AA	AA	AA	AB	AA	BB	AB	AA	AA	AB	AB	AB	AA	AB	AA	AB	AB	AA	AA	AA	AB	AA	AA	AB	AA	AA	AA	AA	BB	AB	AB	AA	AA	AB	AB
chrA1.76736043	AB	AA	BB	BB	AB	BB	AB	AB	BB	BB	AB	BB	AB	BB	AB	BB	BB	AB	BB	AA	AB	BB	BB	AB	AB	AA	BB	AA	AB	AA	AB	BB	AB	AB	AA	BB	BB	AB	BB	AB	AB	BB	AA	AA	AB	BB	BB	AB	AB
chrA1.76769883	AA	AA	AA	AA	AA	AB	AA	AA	AA	AA	AA	AA	AA	AA	AA	AA	AA	AA	AB	AA	AA	AA	AA	AA	AA	AA	AA	AA	AA	AA	AA	AA	AA	AA	AA	BB	AB	AA	BB	AA	AA	AB	AA	AA	AA	AA	AA	AA	AA
chrA1.76789944	AB	BB	BB	BB	BB	BB	BB	BB	BB	BB	BB	BB	BB	BB	AB	BB	BB	BB	BB	BB	BB	BB	BB	BB	BB	AB	BB	AB	AB	AB	BB	BB	AB	AB	AB	BB	BB	BB	BB	AB	AB	BB	BB	AB	BB	BB	BB	BB	BB
chrA1.76818922	BB	BB	BB	BB	BB	BB	BB	BB	BB	BB	BB	BB	BB	BB	BB	BB	BB	BB	BB	BB	BB	BB	BB	BB	BB	BB	BB	BB	BB	BB	BB	BB	BB	BB	BB	BB	BB	BB	BB	BB	BB	BB	BB	BB	BB	BB	BB	BB	BB
chrA1.76889602	AB	AA	BB	AB	AB	AB	AB	AA	BB	BB	AB	AB	AB	AB	AB	AB	BB	AA	NC	AA	AB	BB	AB	AB	AA	AA	AB	AA	AB	AA	AB	BB	AB	AA	AA	AB	BB	AA	AB	AB	AA	BB	AA	AA	AA	BB	AB	AB	AB
chrA1.76916617	BB	AB	BB	AB	BB	BB	AB	AB	BB	BB	AB	BB	BB	AB	BB	AB	BB	AA	BB	BB	BB	BB	AB	BB	AB	BB	AB	BB	BB	BB	BB	BB	BB	AB	BB	BB	BB	AB	BB	BB	AB	BB	AB	AB	AA	BB	AB	AB	BB
chrA1.76952688	AB	BB	AA	BB	AB	AB	AB	BB	AA	AA	AB	AB	AB	AB	AB	AB	AA	BB	AB	BB	AB	AA	AB	AB	BB	BB	AB	BB	AB	BB	AB	AA	AB	BB	BB	AB	AA	BB	AB	AB	BB	AA	BB	BB	BB	AA	AB	AB	AB
chrA1.76975642	AB	BB	AA	BB	AB	AA	AB	BB	AA	AA	AB	AB	AB	AB	AB	AB	AA	BB	AA	BB	AB	AA	AB	AB	BB	BB	AB	BB	AB	BB	AB	AA	AB	BB	BB	AA	AA	AB	AA	AB	BB	AA	BB	BB	BB	AA	AB	AB	AB
chrA1.77011230	AB	BB	AA	AB	BB	AB	AB	AB	AA	AB	AB	BB	AB	AB	AB	AB	AB	BB	AB	BB	AB	AA	AB	AB	BB	BB	AB	BB	AB	BB	AB	AA	AB	BB	BB	AB	AB	BB	AB	BB	BB	AB	BB	BB	BB	AA	AB	AB	AB
chrA1.77073445	AB	BB	AA	BB	BB	AB	BB	BB	AA	AB	AA	BB	AB	AB	AB	AB	AB	BB	AB	BB	AB	AA	AB	AB	BB	BB	AB	BB	AB	BB	AB	AA	AB	BB	BB	BB	BB	AB	BB	BB	BB	BB	AB	AB	BB	AA	AB	AB	AB
chrA1.77095052	AA	AB	AA	AB	AA	AA	AA	AA	AA	AA	AA	AA	AA	AA	AA	AA	AA	AA	AA	AA	AA	AA	AA	AA	AA	AA	AA	AA	AA	AA	AA	AA	AA	AA	AA	AA	AA	AA	AA	AA	AA	AA	AA	AA	AA	AA	AA	AA	AA
chrA1.77148005	AB	AB	AA	AB	AB	AA	AB	AA	AA	AA	AA	AA	AA	AA	AB	AA	AA	AA	AA	AA	AA	AA	AA	AA	AA	AB	AA	AB	AB	AB	AA	AA	AB	AB	AB	AA	AA	AA	AA	AB	AB	AA	AA	AB	AA	AA	AA	AA	AA
chrA1.77181682	AB	BB	AA	BB	BB	AB	BB	BB	AA	AB	AA	BB	AB	AB	AB	AB	AB	BB	AB	BB	AB	AA	AB	AB	BB	BB	AB	BB	AB	BB	AB	AA	AB	BB	BB	AB	AB	AB	AB	BB	BB	AB	AB	AB	BB	AA	AB	AB	AB
chrA1.77231782	BB	AB	BB	BB	BB	AB	BB	BB	BB	BB	BB	BB	BB	BB	BB	BB	BB	BB	AB	BB	BB	BB	BB	BB	BB	BB	BB	BB	BB	BB	BB	BB	BB	BB	BB	AB	BB	BB	AB	BB	BB	BB	BB	BB	BB	BB	BB	BB	BB
chrA1.77253744	AB	BB	AA	AB	BB	AB	AB	BB	AA	AB	AA	BB	AB	AA	AB	AA	AB	AB	AB	BB	AB	AA	AA	AB	AB	BB	AA	BB	AB	BB	AB	AA	AB	BB	BB	BB	BB	AB	BB	BB	BB	BB	AB	AB	AB	AA	AA	AB	AB
chrA1.77276762	AA	AA	AA	AA	AA	AB	AB	AB	AA	AA	AA	AA	AA	AA	AA	AA	AA	AA	AB	AA	AA	AA	AA	AA	AA	AA	AA	AA	AA	AA	AA	AA	AA	AA	AA	AB	AA	AA	AB	AA	AA	AA	AA	AA	AA	AA	AA	AA	AA
chrA1.77313030	BB	BB	BB	BB	BB	AB	AB	BB	BB	BB	BB	BB	BB	BB	BB	BB	BB	BB	AB	BB	BB	BB	BB	BB	BB	BB	BB	BB	BB	BB	BB	BB	BB	BB	BB	AB	BB	BB	AB	BB	BB	BB	BB	BB	BB	BB	BB	BB	BB
chrA1.77323562	BB	BB	BB	BB	AB	BB	BB	AB	BB	BB	BB	BB	BB	BB	BB	BB	BB	BB	BB	BB	BB	BB	BB	BB	BB	BB	BB	BB	BB	BB	BB	BB	BB	BB	BB	AB	AB	BB	AB	BB	BB	AB	BB	BB	BB	BB	BB	BB	BB
chrA1.77408551	BB	BB	BB	BB	BB	BB	BB	BB	BB	BB	BB	BB	AB	BB	BB	BB	BB	BB	BB	AB	BB	BB	BB	AB	AB	AB	BB	AB	BB	AB	AB	BB	BB	BB	AB	BB	BB	BB	BB	BB	BB	BB	AB	BB	BB	BB	BB	BB	BB
chrA1.77432484	AA	AA	AA	BB	BB	AB	BB	AA	AA	AA	AB	AB	AA	AB	AA	AB	AA	BB	AB	AB	AB	AA	AB	AA	AB	AA	AB	AA	AA	AA	AA	AA	AA	AB	AA	AB	AA	BB	AB	AA	AB	AA	AB	AB	BB	AA	AB	AB	AB
chrA1.77483930	BB	BB	BB	BB	BB	BB	BB	BB	BB	BB	BB	BB	BB	BB	BB	BB	BB	BB	BB	BB	BB	BB	BB	BB	BB	BB	BB	BB	BB	BB	BB	BB	BB	BB	BB	AB	AB	BB	AB	BB	BB	AB	BB	BB	BB	BB	BB	BB	BB
chrA1.77508177	BB	BB	BB	BB	BB	BB	BB	BB	BB	BB	BB	BB	BB	BB	BB	BB	BB	BB	BB	BB	BB	BB	BB	BB	BB	BB	BB	BB	BB	BB	BB	BB	BB	BB	BB	BB	BB	BB	BB	BB	BB	BB	BB	BB	BB	BB	BB	BB	BB
chrA1.77569543	BB	BB	BB	BB	BB	AB	BB	BB	BB	BB	BB	BB	AB	AB	BB	AB	BB	AB	AB	AA	AB	BB	AB	AB	AA	AB	AB	AB	BB	AB	AB	BB	BB	BB	AB	AA	AB	AB	AA	BB	BB	AB	AB	BB	AB	BB	AB	BB	AB
chrA1.77609437	BB	BB	BB	AA	AB	AB	AA	AB	BB	BB	BB	AB	AB	AB	BB	AB	BB	AA	AB	AA	AB	BB	AB	AB	AA	AB	AB	AB	BB	AB	AB	BB	BB	AB	AB	AA	AB	AA	AA	BB	AB	AB	AB	BB	AA	BB	AB	AB	AB
chrA1.77641355	BB	BB	BB	BB	BB	AB	BB	BB	BB	BB	BB	BB	BB	BB	BB	BB	BB	BB	AB	AB	AB	BB	BB	BB	BB	BB	BB	BB	BB	BB	BB	BB	BB	BB	BB	AB	BB	AB	AB	BB	BB	BB	BB	BB	BB	BB	BB	BB	AB
chrA1.77651125	BB	AA	BB	BB	BB	AB	AB	AB	BB	AB	AB	AB	BB	BB	BB	BB	AB	BB	0	AB	AB	BB	BB	BB	BB	BB	BB	BB	BB	BB	BB	BB	BB	BB	BB	AB	AB	AB	AB	AB	BB	AB	AB	AB	BB	BB	BB	BB	AB
chrA1.77661339	BB	AA	BB	BB	AB	BB	BB	AB	BB	AB	AB	AA	AB	BB	BB	BB	AB	BB	BB	AB	BB	BB	BB	AB	AB	AB	BB	AB	BB	AB	AB	BB	BB	BB	AB	BB	AB	BB	BB	AB	BB	AB	AA	AB	BB	BB	BB	BB	BB
chrA1.77680844	AA	BB	AA	AB	AA	AA	AB	AB	AA	AB	AB	AB	AB	AA	AA	AA	AB	AA	AA	AB	AA	AA	AA	AB	AB	AB	AA	AB	AA	AB	AB	AA	AA	AA	AB	AA	AB	AA	AA	AB	AA	AB	BB	AB	AA	AA	AA	AA	AA
chrA1.77710123	BB	AA	BB	AB	AB	AB	AB	AA	BB	AB	AB	AA	AB	BB	BB	BB	AB	BB	AB	AA	AB	BB	BB	AB	AB	AB	BB	AB	BB	AB	AB	BB	BB	BB	AB	AB	AB	AB	AB	AB	BB	AB	AA	AB	BB	BB	BB	BB	AB
chrA1.77787531	BB	BB	BB	BB	AB	BB	BB	BB	BB	AB	AB	AA	BB	AB	BB	AB	AB	AB	BB	BB	BB	BB	AB	BB	AB	BB	AB	BB	BB	BB	BB	BB	BB	BB	BB	AB	AA	BB	AB	AB	BB	AA	AB	AB	AB	BB	AB	BB	BB
chrA1.77802620	AA	AB	AA	BB	AB	AA	AB	AB	AA	AB	AB	BB	AB	AB	AA	AB	AB	AB	AA	BB	AB	AA	AB	AB	BB	AB	AB	AB	AA	AB	AB	AA	AA	AB	AB	AB	BB	BB	AB	AB	AB	BB	BB	AB	AB	AA	AB	AA	AB
chrA1.77846720	AA	BB	AA	AA	AB	AA	AB	AB	AA	AB	AB	BB	AA	AB	AA	AB	AB	AB	AA	AB	AB	AA	AB	AA	AB	AA	AB	AA	AA	AA	AA	AA	AA	AA	AA	AB	BB	AA	AB	AB	AA	BB	AB	AB	AB	AA	AB	AA	AB
chrA1.77880728	AA	AB	AA	AA	AB	AA	AA	AB	AA	AB	AB	BB	AA	AB	AA	AB	AB	AB	AA	AA	AA	AA	AB	AA	AB	AA	AB	AA	AA	AA	AA	AA	AA	AA	AA	AB	BB	AA	AB	AB	AA	BB	AB	AB	AB	AA	AB	AA	AA
chrA1.77952996	AA	AA	AA	AA	AA	AA	AA	AA	AA	AA	AA	AA	AA	AA	AA	AA	AA	AA	AA	AA	AA	AA	AA	AA	AA	AA	AA	AA	AA	AA	AA	AA	AA	AA	AA	AA	AA	AA	AA	AA	AA	AA	AA	AA	AA	AA	AA	AA	AA
chrA1.77978370	BB	BB	BB	AA	BB	BB	AB	BB	BB	BB	BB	BB	AB	BB	BB	BB	BB	BB	BB	AB	BB	BB	BB	AB	AB	AB	BB	AB	BB	AB	AB	BB	BB	AB	AB	BB	BB	AB	BB	BB	AB	BB	AB	BB	BB	BB	BB	BB	BB
chrA1.77997407	BB	BB	BB	BB	BB	BB	BB	BB	BB	BB	BB	BB	BB	BB	BB	BB	BB	BB	BB	BB	BB	BB	BB	BB	BB	BB	BB	BB	BB	BB	BB	BB	BB	BB	BB	BB	BB	BB	BB	BB	BB	BB	BB	BB	BB	BB	BB	BB	BB
chrA1.78040808	AB	AB	AA	BB	AA	AA	BB	AB	AA	AB	AB	AB	AB	AA	AB	AA	AB	AA	AA	AB	AA	AA	AA	AB	AB	BB	AA	BB	AB	BB	AB	AA	AB	BB	BB	AA	AB	AB	AA	BB	BB	AB	BB	BB	AA	AA	AA	AA	AA
chrA1.78074019	BB	BB	BB	BB	BB	BB	BB	BB	BB	BB	BB	BB	BB	BB	BB	BB	BB	BB	BB	BB	BB	BB	BB	BB	BB	BB	BB	BB	BB	BB	BB	BB	BB	BB	BB	BB	BB	BB	BB	BB	BB	BB	BB	BB	BB	BB	BB	BB	BB
chrA1.78165374	AA	AA	AA	AB	AA	AB	AA	AB	AA	AA	AA	AA	AA	AA	AA	AA	AA	AA	AB	AA	AA	AA	AA	AA	AA	AA	AA	AA	AA	AA	AA	AA	AA	AB	AA	AB	AA	AB	AB	AA	AB	AA	AA	AA	AA	AA	AA	AA	AA
chrA1.78215331	BB	AB	BB	AA	AA	BB	AA	AB	BB	BB	BB	AB	AB	AB	BB	AB	BB	AB	BB	AA	AB	BB	AB	AB	AA	AB	AB	AB	BB	AB	AB	BB	BB	AB	AB	AB	AB	AA	AB	BB	AB	AB	AB	AB	AB	BB	AB	BB	AB
chrA1.78293013	BB	BB	BB	AA	BB	BB	AA	BB	BB	BB	BB	BB	BB	BB	BB	BB	BB	BB	BB	BB	BB	BB	BB	BB	BB	BB	BB	BB	BB	BB	BB	BB	BB	AB	BB	BB	BB	AA	BB	BB	AB	BB	BB	BB	BB	BB	BB	BB	BB
chrA1.78347243	BB	BB	BB	BB	BB	BB	AB	BB	BB	BB	BB	BB	BB	AB	BB	AB	BB	AB	BB	AB	AB	BB	AB	BB	AB	BB	AB	BB	BB	BB	BB	BB	BB	BB	BB	AB	AB	AB	AB	BB	BB	AB	BB	BB	AB	BB	AB	BB	AB
chrA1.78386312	AA	AA	AA	AA	AA	AB	AB	AA	AA	AB	AB	AB	AA	AA	AA	AA	AB	AA	AB	AB	AB	AA	AA	AA	AA	AA	AA	AA	AA	AA	AA	AA	AA	AA	AA	AB	AB	AA	AB	AB	AA	AB	AB	AB	AA	AA	AA	AA	AB
chrA1.78476152	AA	AB	AA	BB	AB	AB	AB	AB	AA	AA	AB	AB	AB	AB	AA	AB	AA	AB	AB	AB	AB	AA	AB	AB	BB	AB	AB	AB	AA	AB	AB	AA	AA	AB	AB	BB	AB	AB	BB	AA	AB	AB	AB	AB	AB	AA	AB	AA	AA
chrA1.78501159	BB	BB	BB	BB	AB	BB	AA	BB	BB	AB	AB	AB	BB	BB	BB	BB	AB	BB	BB	BB	BB	BB	BB	BB	BB	BB	BB	BB	BB	BB	BB	BB	BB	BB	BB	BB	AB	BB	BB	AB	BB	AB	AB	AB	BB	BB	BB	BB	BB
chrA1.78542417	BB	BB	BB	BB	AA	BB	AB	BB	BB	AB	AB	AA	BB	BB	BB	BB	AB	BB	BB	BB	BB	BB	BB	BB	BB	BB	BB	BB	BB	BB	BB	BB	BB	BB	BB	BB	AB	BB	BB	AB	BB	AB	AB	AA	BB	BB	BB	BB	BB
chrA1.78585312	AA	AB	AA	AA	AA	AB	AB	AB	AA	AA	AA	AA	AA	AA	AA	AA	AA	AA	AB	AA	AA	AA	AA	AA	AA	AA	AA	AA	AA	AA	AA	AA	AA	AA	AA	AB	AA	AA	AB	AA	AA	AA	AA	AA	AA	AA	AA	AA	AA
chrA1.78646067	AB	AA	AA	AB	AB	AB	AB	AA	AA	AA	AB	AB	AB	AB	AB	BB	AA	BB	AB	AB	AB	AA	AB	AB	BB	BB	AB	BB	AB	BB	AB	AA	AB	BB	BB	AB	AA	BB	AB	AB	BB	AA	AB	AB	BB	AA	AB	AB	AB
chrA1.78668264	AB	BB	AA	BB	BB	AB	BB	BB	AA	AB	BB	BB	AB	AB	AB	BB	AB	BB	AB	BB	BB	AA	AB	AB	BB	BB	AB	BB	AB	BB	AB	AA	AB	BB	BB	BB	BB	BB	BB	BB	BB	BB	BB	BB	BB	AA	AB	AB	BB
chrA1.78676211	AB	BB	AA	AA	BB	AB	AA	BB	AA	AA	AA	AB	AA	AA	AB	AB	AA	AB	AB	AB	AB	AA	AA	AA	AA	AB	AA	AB	AB	AB	AA	AA	AB	AB	AB	BB	AB	AB	BB	AB	AB	AB	AA	AB	AB	AA	AA	AB	BB
chrA1.78702942	BB	AA	BB	AA	AB	BB	AA	AB	BB	AB	AA	AB	AB	AB	BB	AA	AB	AA	BB	AA	AA	BB	AB	AB	AA	AB	AB	AB	BB	AB	AB	BB	BB	AB	AB	BB	AB	AA	BB	AB	AB	AB	AA	AB	AA	BB	AB	AB	AA
chrA1.78722651	BB	BB	BB	BB	BB	BB	BB	BB	BB	BB	BB	BB	BB	BB	BB	BB	BB	BB	BB	BB	BB	BB	BB	BB	BB	BB	BB	BB	BB	BB	BB	BB	BB	BB	BB	BB	BB	BB	BB	BB	BB	BB	BB	BB	BB	BB	BB	BB	BB
chrA1.78755217	BB	BB	BB	BB	BB	BB	BB	AB	BB	BB	BB	BB	BB	BB	BB	BB	BB	BB	BB	BB	BB	BB	BB	BB	BB	BB	BB	BB	BB	BB	BB	BB	BB	BB	BB	BB	BB	BB	BB	BB	BB	BB	BB	BB	BB	BB	BB	BB	BB
chrA1.78768914	BB	BB	BB	BB	AB	BB	BB	BB	BB	BB	BB	BB	BB	BB	BB	BB	BB	BB	BB	AB	AB	BB	BB	BB	BB	BB	BB	BB	BB	BB	BB	BB	BB	BB	BB	BB	BB	BB	BB	BB	BB	BB	BB	BB	BB	BB	BB	BB	AB
chrA1.78796077	AA	AB	AA	BB	AB	AB	BB	AA	AA	AB	BB	BB	AB	AB	AA	BB	AB	BB	AB	BB	BB	AA	AB	AB	BB	AB	AB	AB	AA	AB	AB	AA	AA	AB	AB	BB	BB	BB	BB	AB	AB	BB	BB	BB	BB	AA	AB	AB	BB
chrA1.78840486	AB	BB	BB	BB	BB	BB	BB	BB	BB	BB	BB	BB	BB	BB	AB	BB	BB	BB	BB	BB	BB	BB	BB	BB	BB	AB	BB	AB	AB	AB	BB	BB	AB	AB	AB	BB	BB	BB	BB	AB	AB	BB	BB	BB	BB	BB	BB	BB	BB
chrA1.78845629	AB	AB	BB	AB	AB	AB	BB	AA	BB	BB	BB	AB	BB	BB	AB	BB	BB	BB	AB	BB	BB	BB	BB	BB	BB	AB	BB	AB	AB	AB	BB	BB	AB	AA	AB	AA	AB	AB	AA	AB	AA	AB	BB	AB	BB	BB	BB	BB	BB
chrA1.78873711	AB	AB	BB	AB	AB	BB	AB	AA	BB	BB	BB	BB	BB	BB	AB	BB	BB	BB	BB	BB	BB	BB	BB	BB	BB	AB	BB	AB	AB	AB	BB	BB	AB	AA	AB	BB	BB	AA	BB	AB	AA	BB	BB	BB	BB	BB	BB	BB	BB
chrA1.78914436	BB	BB	BB	AB	AA	AB	AA	AB	BB	AB	AA	AA	AB	AB	BB	AA	AB	AA	AB	AA	AA	BB	AB	AB	AA	AB	AB	AB	BB	AB	AB	BB	BB	BB	AB	AA	AA	BB	AA	AB	BB	AA	AA	AA	AA	BB	AB	AB	AA
chrA1.78949107	BB	BB	BB	BB	BB	BB	BB	BB	BB	BB	BB	BB	BB	BB	BB	BB	BB	BB	BB	BB	BB	BB	BB	BB	BB	BB	BB	BB	BB	BB	BB	BB	BB	BB	BB	BB	BB	BB	BB	BB	BB	BB	BB	BB	BB	BB	BB	BB	BB
chrA1.79006896	AA	BB	AA	AB	BB	AB	AB	AB	AB	BB	AB	BB	AA	AA	AA	AA	BB	AA	AB	AA	AA	AA	AA	AA	AA	AA	AA	AA	AA	AA	AA	AA	AA	AB	AA	AA	AB	BB	AA	AB	AB	AB	AB	BB	AA	AA	AA	AA	AA
chrA1.79031859	AA	BB	AA	AB	AA	AB	AA	AB	AB	AB	AA	AA	AA	AB	AA	AB	AB	AB	AB	AA	AA	AA	AB	AA	AB	AA	AB	AA	AA	AA	AA	AA	AA	AB	AA	AA	AA	BB	AA	AA	AB	AA	AA	AA	AB	AA	AB	AA	AA
chrA1.79082871	AA	AA	AA	AA	AA	AA	AA	AB	AA	AA	AA	AA	AA	AA	AA	AA	AA	AA	AA	AA	AA	AA	AA	AA	AA	AA	AA	AA	AA	AA	AA	AA	AA	AA	AA	AA	AA	AA	AA	AA	AA	AA	AA	AA	AA	AA	AA	AA	AA
chrA1.79151305	AA	BB	AA	AB	BB	AB	BB	AB	AB	BB	AB	BB	AA	AA	AA	AA	BB	AA	AB	AA	AA	AA	AA	AA	AA	AA	AA	AA	AA	AA	AA	AA	AA	AB	AA	AA	AB	BB	AA	AB	AB	AB	AB	BB	AA	AA	AA	AA	AA
chrA1.79179948	BB	AA	BB	AB	AA	AB	AB	AA	AB	AA	AB	AA	BB	AB	BB	AB	AA	AB	AB	BB	BB	BB	AB	BB	AB	BB	AB	BB	BB	BB	BB	BB	BB	AB	BB	BB	AB	AA	BB	AB	AB	AB	AB	AA	AB	BB	AB	BB	BB
chrA1.79232358	AB	BB	BB	BB	BB	AB	AB	BB	BB	BB	AB	BB	AB	BB	AB	AB	BB	AB	AB	AA	AA	BB	BB	AB	AB	AA	BB	AA	AB	AA	AB	BB	AB	AB	AA	AA	AB	BB	AA	AB	AB	AB	AB	BB	AB	BB	BB	AB	AA
chrA1.79266157	AA	AA	AA	AA	AA	AA	AA	AA	AA	AA	AA	AA	AA	AA	AA	AA	AA	AA	AA	AA	AA	AA	AA	AA	AA	AA	AA	AA	AA	AA	AA	AA	AA	AA	AA	AA	AA	AA	AA	AA	NC	AA	AA	AA	AA	AA	AA	AA	AA
chrA1.79296090	AA	BB	AA	AB	AA	BB	AA	BB	AB	AB	AB	AA	AB	AB	AA	BB	AB	BB	BB	AB	AB	AA	AB	AB	BB	AB	AB	AB	AA	AB	AB	AA	AA	AA	AB	AB	AA	AB	AB	AA	AA	AA	AB	AA	BB	AA	AB	AB	AB
chrA1.79325175	BB	AB	BB	AA	BB	AB	BB	BB	BB	BB	BB	BB	BB	BB	BB	BB	BB	BB	AB	BB	BB	BB	BB	AB	BB	AB	BB	AB	BB	AB	AB	BB	BB	AB	AB	AA	AB	AB	AA	BB	AB	AB	AB	BB	BB	BB	BB	BB	BB
chrA1.79369219	AA	AA	AA	AA	AA	AA	AB	AA	AA	AA	AA	AA	AA	AB	AA	AB	AA	AB	AA	AA	AA	AA	AB	AA	AB	AA	AB	AA	AA	AA	AA	AA	AA	AA	AA	AB	AB	AA	AB	AA	AA	AB	AA	AA	AB	AA	AB	AA	AA
chrA1.79419876	BB	BB	BB	BB	BB	BB	AB	BB	BB	BB	BB	BB	BB	BB	BB	BB	BB	BB	BB	BB	BB	BB	BB	BB	BB	BB	BB	BB	BB	BB	BB	BB	BB	BB	BB	BB	BB	BB	BB	BB	BB	BB	BB	BB	BB	BB	BB	BB	BB
chrA1.79500021	AA	AA	AA	AA	AA	AA	AA	AA	AA	AA	AA	AA	AA	AA	AA	AA	AA	AA	AA	AB	AB	AA	AA	AA	AA	AA	AA	AA	AA	AA	AA	AA	AA	AA	AA	AA	AA	AA	AA	AA	AA	AA	AA	AA	AA	AA	AA	AA	AB
chrA1.79594484	AA	AB	AA	BB	AA	AB	AA	AA	AB	AB	AA	AA	AA	AA	AA	AB	AB	AB	AB	AB	AB	AA	AA	AA	AA	AA	AA	AA	AA	AA	AA	AA	AA	AB	AA	AB	AB	BB	AB	AA	AB	AB	AA	AA	AB	AA	AA	AB	BB
chrA1.79658805	BB	BB	BB	BB	BB	BB	BB	BB	BB	BB	BB	BB	BB	BB	BB	BB	BB	BB	BB	BB	BB	BB	BB	BB	BB	BB	BB	BB	BB	BB	BB	BB	BB	BB	BB	BB	BB	BB	BB	BB	BB	BB	BB	BB	BB	BB	BB	BB	BB
[truncated: 51,256 more rows]
[truncated: 404 more columns]
